# Supplementary material for: A single-cell atlas of Plasmodium falciparum transmission through the mosquito
Source: Nat Commun. 2021 May 27;12:3196. doi: 10.1038/s41467-021-23434-z (PMC8159942; doi:10.1038/s41467-021-23434-z)
Supplement: Supplementary file 4 — Supplementary Data 1 [file 41467_2021_23434_MOESM4_ESM.xlsx]

## Sheet: FileS1_pfMCAgenetable_20210318
	Feature QC: mean count across all cells (mean), and the precentage of cells with non-zero counts (detected)		Feature annotation from PlasmoDB					KNN gene graph X and Y coordinates and cluster assignment (cluster_name)			Other published metadata overlaid on gene graph including MFS and mutability from Zhang (2018), Pb asexual growth rate and phenotype from Bushell (2017), FST score from MalariaGEN (2021), and conservation score from MalariaGEN (2016)						Features with Conserved expression patterns were identified by integration of Pf and Pb datasets using 1:1 orthologs (Fig 2). The max p-value is reported for clusters 0 (spz), 2 (ook), 3 (male), 4 (female)				Features differentially expressed between Pb and Pf based on 1:1 ortholog integration (Fig 2). The log fold-change, precentage of cells feature is detected in each species and adjusted p value is reported for clusters 0 (spz), 2 (ook), 3 (male), 4 (female).																Analysis of DE between species and compared with DE in different Pf strains previously published data from Reid 2018, Howick 2019, and Heaton 2020. DE genes between pb and pf were identified for 3 asexual clusters and compared to strain specific markers from Pf (de_strain)				Features differentially expressed and cluster assignments in ookinete pseudotime analysis.		Features differentially expressed and cluster assignments in spz pseudotime analysis (fig 3).		Highly varaible genes were identified per stage using M3drop. Ook expression values were first corrected for psuedotime prior to running M3Drop.
trans_id	mean	detected	gene_id	product_desc	gene_type	gene_name	pb_ortholog	X	Y	cluster_name	zhang_MFS	mutability	pbasex_growthrate	pbasex_phenotype	conservation.score.Pb	fst_score	conserved_female_marker	conserved_male_marker	conserved_ook_marker	conserved_spz1_marker	DEpbpf_female_logFC	DEpbpf_female_pct.pf	DEpbpf_female_pct.pb	DEpbpf_female_pvaladj	DEpbpf_male_logFC	DEpbpf_male_pct.pf	DEpbpf_male_pct.pb	DEpbpf_male_pvaladj	DEpbpf_ook_logFC	DEpbpf_ook_pct.pf	DEpbpf_ook_pct.pb	DEpbpf_ook_pvaladj	DEpbpf_spz1_logFC	DEpbpf_spz1_pct.pf	DEpbpf_spz1_pct.pb	DEpbpf_spz1_pvaladj	DEpbpf_asex0_pvaladj	DEpbpf_asex1_pvaladj	DEpbpf_asex2_pvaladj	de_strain	ook_pseudotime_DEqval	ook_pseudotime_clusters	spz_pseudotime_DEqval	spz_pseudotime_clusters	ooSpzHVG	hlSpzHVG	sgSpzHVG	injSpzHVG	ookHVG
mal_mito_1:mRNA	17.5464	10.4167	mal_mito_1	unspecified product	protein coding	null	NA	NA	NA	NA	NA	NA	NA	NA	NA	NA	NA	NA	NA	NA	NA	NA	NA	NA	NA	NA	NA	NA	NA	NA	NA	NA	NA	NA	NA	NA	NA	NA	NA	NA	NA	NA	NA	NA	NA	NA	NA	NA	NA
mal_mito_2:mRNA	87.046	15.3212	mal_mito_2	unspecified product	protein coding	null	NA	NA	NA	NA	NA	NA	NA	NA	NA	NA	NA	NA	NA	NA	NA	NA	NA	NA	NA	NA	NA	NA	NA	NA	NA	NA	NA	NA	NA	NA	NA	NA	NA	NA	NA	NA	8.39e-08	C1	NA	NA	NA	NA	NA
mal_mito_3:mRNA	40.9097	12.2396	mal_mito_3	unspecified product	protein coding	null	NA	NA	NA	NA	NA	NA	NA	NA	NA	NA	NA	NA	NA	NA	NA	NA	NA	NA	NA	NA	NA	NA	NA	NA	NA	NA	NA	NA	NA	NA	NA	NA	NA	NA	NA	NA	0.000183411	NA	NA	NA	NA	NA	NA
mal_mito_RNA19:rRNA	0.104601	3.0816	mal_mito_RNA19	unspecified product	rRNA encoding	null	NA	NA	NA	NA	NA	NA	NA	NA	NA	NA	NA	NA	NA	NA	NA	NA	NA	NA	NA	NA	NA	NA	NA	NA	NA	NA	NA	NA	NA	NA	NA	NA	NA	NA	NA	NA	NA	NA	NA	NA	NA	NA	NA
mal_rna_10:rRNA	0.566406	6.94444	mal_rna_10	unspecified product	rRNA encoding	null	NA	NA	NA	NA	NA	NA	NA	NA	NA	NA	NA	NA	NA	NA	NA	NA	NA	NA	NA	NA	NA	NA	NA	NA	NA	NA	NA	NA	NA	NA	NA	NA	NA	NA	NA	NA	NA	NA	NA	NA	NA	NA	NA
mal_rna_11:rRNA	0.107639	2.21354	mal_rna_11	unspecified product	rRNA encoding	null	NA	NA	NA	NA	NA	NA	NA	NA	NA	NA	NA	NA	NA	NA	NA	NA	NA	NA	NA	NA	NA	NA	NA	NA	NA	NA	NA	NA	NA	NA	NA	NA	NA	NA	NA	NA	NA	NA	NA	NA	NA	NA	NA
mal_rna_12:rRNA	0	0	mal_rna_12	unspecified product	rRNA encoding	null	NA	NA	NA	NA	NA	NA	NA	NA	NA	NA	NA	NA	NA	NA	NA	NA	NA	NA	NA	NA	NA	NA	NA	NA	NA	NA	NA	NA	NA	NA	NA	NA	NA	NA	NA	NA	NA	NA	NA	NA	NA	NA	NA
mal_rna_13:rRNA	0.0247396	0.651042	mal_rna_13	unspecified product	rRNA encoding	null	NA	NA	NA	NA	NA	NA	NA	NA	NA	NA	NA	NA	NA	NA	NA	NA	NA	NA	NA	NA	NA	NA	NA	NA	NA	NA	NA	NA	NA	NA	NA	NA	NA	NA	NA	NA	NA	NA	NA	NA	NA	NA	NA
mal_rna_14:rRNA	11.9236	26.0417	mal_rna_14	unspecified product	rRNA encoding	null	NA	NA	NA	NA	NA	NA	NA	NA	NA	NA	NA	NA	NA	NA	NA	NA	NA	NA	NA	NA	NA	NA	NA	NA	NA	NA	NA	NA	NA	NA	NA	NA	NA	NA	NA	NA	NA	NA	NA	NA	NA	NA	NA
mal_rna_15:rRNA	0.133681	3.34201	mal_rna_15	unspecified product	rRNA encoding	null	NA	NA	NA	NA	NA	NA	NA	NA	NA	NA	NA	NA	NA	NA	NA	NA	NA	NA	NA	NA	NA	NA	NA	NA	NA	NA	NA	NA	NA	NA	NA	NA	NA	NA	NA	NA	NA	NA	NA	NA	NA	NA	NA
mal_rna_17:rRNA	56.3524	68.5764	mal_rna_17	unspecified product	rRNA encoding	null	NA	NA	NA	NA	NA	NA	NA	NA	NA	NA	NA	NA	NA	NA	NA	NA	NA	NA	NA	NA	NA	NA	NA	NA	NA	NA	NA	NA	NA	NA	NA	NA	NA	NA	0.000573758	C3	NA	NA	NA	NA	NA	NA	NA
mal_rna_18:rRNA	1.16927	9.15799	mal_rna_18	unspecified product	rRNA encoding	null	NA	NA	NA	NA	NA	NA	NA	NA	NA	NA	NA	NA	NA	NA	NA	NA	NA	NA	NA	NA	NA	NA	NA	NA	NA	NA	NA	NA	NA	NA	NA	NA	NA	NA	NA	NA	NA	NA	NA	NA	NA	NA	NA
mal_rna_19:rRNA	1.77951	34.2448	mal_rna_19	unspecified product	rRNA encoding	null	NA	NA	NA	NA	NA	NA	NA	NA	NA	NA	NA	NA	NA	NA	NA	NA	NA	NA	NA	NA	NA	NA	NA	NA	NA	NA	NA	NA	NA	NA	NA	NA	NA	NA	NA	NA	NA	NA	NA	NA	NA	NA	NA
mal_rna_8:rRNA	0.123698	1.77951	mal_rna_8	unspecified product	rRNA encoding	null	NA	NA	NA	NA	NA	NA	NA	NA	NA	NA	NA	NA	NA	NA	NA	NA	NA	NA	NA	NA	NA	NA	NA	NA	NA	NA	NA	NA	NA	NA	NA	NA	NA	NA	NA	NA	NA	NA	NA	NA	NA	NA	NA
mal_rna_9:rRNA	0.491753	8.72396	mal_rna_9	unspecified product	rRNA encoding	null	NA	NA	NA	NA	NA	NA	NA	NA	NA	NA	NA	NA	NA	NA	NA	NA	NA	NA	NA	NA	NA	NA	NA	NA	NA	NA	NA	NA	NA	NA	NA	NA	NA	NA	NA	NA	NA	NA	NA	NA	NA	NA	NA
malmito_rna_1:rRNA	1.52387	8.76736	malmito_rna_1	unspecified product	rRNA encoding	null	NA	NA	NA	NA	NA	NA	NA	NA	NA	NA	NA	NA	NA	NA	NA	NA	NA	NA	NA	NA	NA	NA	NA	NA	NA	NA	NA	NA	NA	NA	NA	NA	NA	NA	NA	NA	NA	NA	NA	NA	NA	NA	NA
malmito_rna_10:rRNA	3.26997	40.408	malmito_rna_10	unspecified product	rRNA encoding	null	NA	NA	NA	NA	NA	NA	NA	NA	NA	NA	NA	NA	NA	NA	NA	NA	NA	NA	NA	NA	NA	NA	NA	NA	NA	NA	NA	NA	NA	NA	NA	NA	NA	NA	NA	NA	NA	NA	NA	NA	NA	NA	NA
malmito_rna_15:rRNA	0.124132	4.29688	malmito_rna_15	unspecified product	rRNA encoding	null	NA	NA	NA	NA	NA	NA	NA	NA	NA	NA	NA	NA	NA	NA	NA	NA	NA	NA	NA	NA	NA	NA	NA	NA	NA	NA	NA	NA	NA	NA	NA	NA	NA	NA	NA	NA	NA	NA	NA	NA	NA	NA	NA
malmito_rna_16:rRNA	0	0	malmito_rna_16	unspecified product	rRNA encoding	null	NA	NA	NA	NA	NA	NA	NA	NA	NA	NA	NA	NA	NA	NA	NA	NA	NA	NA	NA	NA	NA	NA	NA	NA	NA	NA	NA	NA	NA	NA	NA	NA	NA	NA	NA	NA	NA	NA	NA	NA	NA	NA	NA
malmito_rna_17:rRNA	0.0590278	1.43229	malmito_rna_17	unspecified product	rRNA encoding	null	NA	NA	NA	NA	NA	NA	NA	NA	NA	NA	NA	NA	NA	NA	NA	NA	NA	NA	NA	NA	NA	NA	NA	NA	NA	NA	NA	NA	NA	NA	NA	NA	NA	NA	NA	NA	NA	NA	NA	NA	NA	NA	NA
malmito_rna_20:rRNA	0.0251736	1.5191	malmito_rna_20	unspecified product	rRNA encoding	null	NA	NA	NA	NA	NA	NA	NA	NA	NA	NA	NA	NA	NA	NA	NA	NA	NA	NA	NA	NA	NA	NA	NA	NA	NA	NA	NA	NA	NA	NA	NA	NA	NA	NA	NA	NA	NA	NA	NA	NA	NA	NA	NA
malmito_rna_21:rRNA	0.0646701	2.73438	malmito_rna_21	unspecified product	rRNA encoding	null	NA	NA	NA	NA	NA	NA	NA	NA	NA	NA	NA	NA	NA	NA	NA	NA	NA	NA	NA	NA	NA	NA	NA	NA	NA	NA	NA	NA	NA	NA	NA	NA	NA	NA	NA	NA	NA	NA	NA	NA	NA	NA	NA
malmito_rna_23.1	0.0494792	1.5625	malmito_rna_23	unspecified product	rRNA encoding	null	NA	NA	NA	NA	NA	NA	NA	NA	NA	NA	NA	NA	NA	NA	NA	NA	NA	NA	NA	NA	NA	NA	NA	NA	NA	NA	NA	NA	NA	NA	NA	NA	NA	NA	NA	NA	NA	NA	NA	NA	NA	NA	NA
malmito_rna_24.1	0.0286458	0.694444	malmito_rna_24	unspecified product	rRNA encoding	null	NA	NA	NA	NA	NA	NA	NA	NA	NA	NA	NA	NA	NA	NA	NA	NA	NA	NA	NA	NA	NA	NA	NA	NA	NA	NA	NA	NA	NA	NA	NA	NA	NA	NA	NA	NA	NA	NA	NA	NA	NA	NA	NA
malmito_rna_25.1	0.0121528	0.651042	malmito_rna_25	unspecified product	rRNA encoding	null	NA	NA	NA	NA	NA	NA	NA	NA	NA	NA	NA	NA	NA	NA	NA	NA	NA	NA	NA	NA	NA	NA	NA	NA	NA	NA	NA	NA	NA	NA	NA	NA	NA	NA	NA	NA	NA	NA	NA	NA	NA	NA	NA
malmito_rna_26.1	0.189236	3.94965	malmito_rna_26	unspecified product	rRNA encoding	null	NA	NA	NA	NA	NA	NA	NA	NA	NA	NA	NA	NA	NA	NA	NA	NA	NA	NA	NA	NA	NA	NA	NA	NA	NA	NA	NA	NA	NA	NA	NA	NA	NA	NA	NA	NA	NA	NA	NA	NA	NA	NA	NA
malmito_rna_27.1	0	0	malmito_rna_27	unspecified product	rRNA encoding	null	NA	NA	NA	NA	NA	NA	NA	NA	NA	NA	NA	NA	NA	NA	NA	NA	NA	NA	NA	NA	NA	NA	NA	NA	NA	NA	NA	NA	NA	NA	NA	NA	NA	NA	NA	NA	NA	NA	NA	NA	NA	NA	NA
malmito_rna_9:rRNA	0.190104	3.68924	malmito_rna_9	unspecified product	rRNA encoding	null	NA	NA	NA	NA	NA	NA	NA	NA	NA	NA	NA	NA	NA	NA	NA	NA	NA	NA	NA	NA	NA	NA	NA	NA	NA	NA	NA	NA	NA	NA	NA	NA	NA	NA	NA	NA	NA	NA	NA	NA	NA	NA	NA
malmito_rna_LSUC:rRNA	0.0203993	1.08507	malmito_rna_LSUC	unspecified product	rRNA encoding	null	NA	NA	NA	NA	NA	NA	NA	NA	NA	NA	NA	NA	NA	NA	NA	NA	NA	NA	NA	NA	NA	NA	NA	NA	NA	NA	NA	NA	NA	NA	NA	NA	NA	NA	NA	NA	NA	NA	NA	NA	NA	NA	NA
malmito_rna_LSUF:rRNA	1.72569	31.467	malmito_rna_LSUF	unspecified product	rRNA encoding	null	NA	NA	NA	NA	NA	NA	NA	NA	NA	NA	NA	NA	NA	NA	NA	NA	NA	NA	NA	NA	NA	NA	NA	NA	NA	NA	NA	NA	NA	NA	NA	NA	NA	NA	NA	NA	NA	NA	NA	NA	NA	NA	NA
malmito_rna_LSUG:rRNA	0.819878	6.94444	malmito_rna_LSUG	unspecified product	rRNA encoding	null	NA	NA	NA	NA	NA	NA	NA	NA	NA	NA	NA	NA	NA	NA	NA	NA	NA	NA	NA	NA	NA	NA	NA	NA	NA	NA	NA	NA	NA	NA	NA	NA	NA	NA	NA	NA	NA	NA	NA	NA	NA	NA	NA
malmito_rna_RNA11:rRNA	0.626736	6.2934	malmito_rna_RNA11	unspecified product	rRNA encoding	null	NA	NA	NA	NA	NA	NA	NA	NA	NA	NA	NA	NA	NA	NA	NA	NA	NA	NA	NA	NA	NA	NA	NA	NA	NA	NA	NA	NA	NA	NA	NA	NA	NA	NA	NA	NA	NA	NA	NA	NA	NA	NA	NA
malmito_rna_RNA12:rRNA	0.391059	2.95139	malmito_rna_RNA12	unspecified product	rRNA encoding	null	NA	NA	NA	NA	NA	NA	NA	NA	NA	NA	NA	NA	NA	NA	NA	NA	NA	NA	NA	NA	NA	NA	NA	NA	NA	NA	NA	NA	NA	NA	NA	NA	NA	NA	NA	NA	NA	NA	NA	NA	NA	NA	NA
malmito_rna_RNA14:rRNA	0.252604	3.77604	malmito_rna_RNA14	unspecified product	rRNA encoding	null	NA	NA	NA	NA	NA	NA	NA	NA	NA	NA	NA	NA	NA	NA	NA	NA	NA	NA	NA	NA	NA	NA	NA	NA	NA	NA	NA	NA	NA	NA	NA	NA	NA	NA	NA	NA	NA	NA	NA	NA	NA	NA	NA
malmito_rna_RNA18:rRNA	0.0217014	0.737847	malmito_rna_RNA18	unspecified product	rRNA encoding	null	NA	NA	NA	NA	NA	NA	NA	NA	NA	NA	NA	NA	NA	NA	NA	NA	NA	NA	NA	NA	NA	NA	NA	NA	NA	NA	NA	NA	NA	NA	NA	NA	NA	NA	NA	NA	NA	NA	NA	NA	NA	NA	NA
malmito_rna_RNA22:rRNA	0.0256076	0.651042	malmito_rna_RNA22	unspecified product	rRNA encoding	null	NA	NA	NA	NA	NA	NA	NA	NA	NA	NA	NA	NA	NA	NA	NA	NA	NA	NA	NA	NA	NA	NA	NA	NA	NA	NA	NA	NA	NA	NA	NA	NA	NA	NA	NA	NA	NA	NA	NA	NA	NA	NA	NA
malmito_rna_RNA4:rRNA	0.434462	5.68576	malmito_rna_RNA4	unspecified product	rRNA encoding	null	NA	NA	NA	NA	NA	NA	NA	NA	NA	NA	NA	NA	NA	NA	NA	NA	NA	NA	NA	NA	NA	NA	NA	NA	NA	NA	NA	NA	NA	NA	NA	NA	NA	NA	NA	NA	NA	NA	NA	NA	NA	NA	NA
malmito_rna_RNA5:rRNA	1.6059	23.2639	malmito_rna_RNA5	unspecified product	rRNA encoding	null	NA	NA	NA	NA	NA	NA	NA	NA	NA	NA	NA	NA	NA	NA	NA	NA	NA	NA	NA	NA	NA	NA	NA	NA	NA	NA	NA	NA	NA	NA	NA	NA	NA	NA	NA	NA	NA	NA	NA	NA	NA	NA	NA
malmito_rna_RNA6:rRNA	0.477865	5.12153	malmito_rna_RNA6	unspecified product	rRNA encoding	null	NA	NA	NA	NA	NA	NA	NA	NA	NA	NA	NA	NA	NA	NA	NA	NA	NA	NA	NA	NA	NA	NA	NA	NA	NA	NA	NA	NA	NA	NA	NA	NA	NA	NA	NA	NA	NA	NA	NA	NA	NA	NA	NA
malmito_rna_RNA7:rRNA	2.22439	13.6719	malmito_rna_RNA7	unspecified product	rRNA encoding	null	NA	NA	NA	NA	NA	NA	NA	NA	NA	NA	NA	NA	NA	NA	NA	NA	NA	NA	NA	NA	NA	NA	NA	NA	NA	NA	NA	NA	NA	NA	NA	NA	NA	NA	NA	NA	NA	NA	NA	NA	NA	NA	NA
malmito_rna_SSUF:rRNA	0.451389	7.07465	malmito_rna_SSUF	unspecified product	rRNA encoding	null	NA	NA	NA	NA	NA	NA	NA	NA	NA	NA	NA	NA	NA	NA	NA	NA	NA	NA	NA	NA	NA	NA	NA	NA	NA	NA	NA	NA	NA	NA	NA	NA	NA	NA	NA	NA	NA	NA	NA	NA	NA	NA	NA
malmito_SSUB:rRNA	1.86892	5.68576	malmito_SSUB	unspecified product	rRNA encoding	null	NA	NA	NA	NA	NA	NA	NA	NA	NA	NA	NA	NA	NA	NA	NA	NA	NA	NA	NA	NA	NA	NA	NA	NA	NA	NA	NA	NA	NA	NA	NA	NA	NA	NA	NA	NA	NA	NA	NA	NA	NA	NA	NA
PF3D7_0100100.1	0.436632	0.434028	PF3D7_0100100	erythrocyte membrane protein 1, PfEMP1	protein coding	VAR	NA	-2201.25	26.9959	g6	-1.706	Mutable in CDS	NA	NA	NA	NA	NA	NA	NA	NA	NA	NA	NA	NA	NA	NA	NA	NA	NA	NA	NA	NA	NA	NA	NA	NA	NA	NA	NA	NA	NA	NA	NA	NA	NA	NA	NA	NA	NA
PF3D7_0100200.1	0	0	PF3D7_0100200	rifin	protein coding	RIF	NA	NA	NA	NA	-2.624	Non - Mutable in CDS	NA	NA	NA	NA	NA	NA	NA	NA	NA	NA	NA	NA	NA	NA	NA	NA	NA	NA	NA	NA	NA	NA	NA	NA	NA	NA	NA	NA	NA	NA	NA	NA	NA	NA	NA	NA	NA
PF3D7_0100300.1	0.00737847	0.260417	PF3D7_0100300	erythrocyte membrane protein 1, PfEMP1	protein coding	VAR	NA	NA	NA	NA	-2.461	Non - Mutable in CDS	NA	NA	NA	NA	NA	NA	NA	NA	NA	NA	NA	NA	NA	NA	NA	NA	NA	NA	NA	NA	NA	NA	NA	NA	NA	NA	NA	NA	NA	NA	NA	NA	NA	NA	NA	NA	NA
PF3D7_0100400.1	0.00477431	0.130208	PF3D7_0100400	rifin	protein coding	RIF	NA	-1115.25	550.622	g15	-1.854	Non - Mutable in CDS	NA	NA	NA	NA	NA	NA	NA	NA	NA	NA	NA	NA	NA	NA	NA	NA	NA	NA	NA	NA	NA	NA	NA	NA	NA	NA	NA	NA	NA	NA	NA	NA	NA	NA	NA	NA	NA
PF3D7_0100500.1	0.00434028	0.217014	PF3D7_0100500	erythrocyte membrane protein 1 (PfEMP1), exon 1, pseudogene	protein coding	null	NA	NA	NA	NA	-2.885	Non - Mutable in CDS	NA	NA	NA	NA	NA	NA	NA	NA	NA	NA	NA	NA	NA	NA	NA	NA	NA	NA	NA	NA	NA	NA	NA	NA	NA	NA	NA	NA	NA	NA	NA	NA	NA	NA	NA	NA	NA
PF3D7_0100600.1	0.105469	0.0868056	PF3D7_0100600	rifin	protein coding	RIF	NA	NA	NA	NA	-2.239	Non - Mutable in CDS	NA	NA	NA	NA	NA	NA	NA	NA	NA	NA	NA	NA	NA	NA	NA	NA	NA	NA	NA	NA	NA	NA	NA	NA	NA	NA	NA	NA	NA	NA	NA	NA	NA	NA	NA	NA	NA
PF3D7_0100700.1	0.0872396	0.0868056	PF3D7_0100700	Plasmodium exported protein, unknown function, fragment	protein coding	null	NA	NA	NA	NA	0	Non - Mutable in CDS	NA	NA	NA	NA	NA	NA	NA	NA	NA	NA	NA	NA	NA	NA	NA	NA	NA	NA	NA	NA	NA	NA	NA	NA	NA	NA	NA	NA	NA	NA	NA	NA	NA	NA	NA	NA	NA
PF3D7_0100800.1	0	0	PF3D7_0100800	rifin	protein coding	RIF	NA	NA	NA	NA	-2.632	Non - Mutable in CDS	NA	NA	NA	NA	NA	NA	NA	NA	NA	NA	NA	NA	NA	NA	NA	NA	NA	NA	NA	NA	NA	NA	NA	NA	NA	NA	NA	NA	NA	NA	NA	NA	NA	NA	NA	NA	NA
PF3D7_0100900.1	0.0425347	0.0434028	PF3D7_0100900	rifin	protein coding	RIF	NA	NA	NA	NA	1.011	Mutable in CDS	NA	NA	NA	NA	NA	NA	NA	NA	NA	NA	NA	NA	NA	NA	NA	NA	NA	NA	NA	NA	NA	NA	NA	NA	NA	NA	NA	NA	NA	NA	NA	NA	NA	NA	NA	NA	NA
PF3D7_0101000.1	0.217014	0.173611	PF3D7_0101000	rifin	protein coding	RIF	NA	-780.545	1265.26	g15	-2.524	Non - Mutable in CDS	NA	NA	NA	NA	NA	NA	NA	NA	NA	NA	NA	NA	NA	NA	NA	NA	NA	NA	NA	NA	NA	NA	NA	NA	NA	NA	NA	NA	NA	NA	NA	NA	NA	NA	NA	NA	NA
PF3D7_0101100.1	0.00217014	0.173611	PF3D7_0101100	exported protein family 4	protein coding	EPF4	NA	NA	NA	NA	-2.77	Non - Mutable in CDS	NA	NA	NA	NA	NA	NA	NA	NA	NA	NA	NA	NA	NA	NA	NA	NA	NA	NA	NA	NA	NA	NA	NA	NA	NA	NA	NA	NA	NA	NA	NA	NA	NA	NA	NA	NA	NA
PF3D7_0101200.1	0	0	PF3D7_0101200	exported protein family 3	protein coding	EPF3	NA	NA	NA	NA	-2.494	Mutable in CDS	NA	NA	NA	NA	NA	NA	NA	NA	NA	NA	NA	NA	NA	NA	NA	NA	NA	NA	NA	NA	NA	NA	NA	NA	NA	NA	NA	NA	NA	NA	NA	NA	NA	NA	NA	NA	NA
PF3D7_0101300.1	4.00738	2.60417	PF3D7_0101300	Pfmc-2TM Maurer's cleft two transmembrane protein	protein coding	MC-2TM	NA	902.792	1815.66	g11	-1.492	Mutable in CDS	NA	NA	NA	NA	NA	NA	NA	NA	NA	NA	NA	NA	NA	NA	NA	NA	NA	NA	NA	NA	NA	NA	NA	NA	NA	NA	NA	NA	0.00125136	NA	NA	NA	NA	NA	NA	NA	NA
PF3D7_0101400.1	0.000434028	0.0434028	PF3D7_0101400	exported protein family 1, pseudogene	protein coding	EPF1	NA	NA	NA	NA	-3.052	Non - Mutable in CDS	NA	NA	NA	NA	NA	NA	NA	NA	NA	NA	NA	NA	NA	NA	NA	NA	NA	NA	NA	NA	NA	NA	NA	NA	NA	NA	NA	NA	NA	NA	NA	NA	NA	NA	NA	NA	NA
PF3D7_0101500.1	0.000434028	0.0434028	PF3D7_0101500	erythrocyte membrane protein 1 (PfEMP1), exon 2, pseudogene	protein coding	VAR	NA	NA	NA	NA	-2.374	Non - Mutable in CDS	NA	NA	NA	NA	NA	NA	NA	NA	NA	NA	NA	NA	NA	NA	NA	NA	NA	NA	NA	NA	NA	NA	NA	NA	NA	NA	NA	NA	NA	NA	NA	NA	NA	NA	NA	NA	NA
PF3D7_0101600.1	0	0	PF3D7_0101600	rifin	protein coding	RIF	NA	NA	NA	NA	-2.872	Non - Mutable in CDS	NA	NA	NA	NA	NA	NA	NA	NA	NA	NA	NA	NA	NA	NA	NA	NA	NA	NA	NA	NA	NA	NA	NA	NA	NA	NA	NA	NA	NA	NA	NA	NA	NA	NA	NA	NA	NA
PF3D7_0101700.1	0.0203993	0.0434028	PF3D7_0101700	erythrocyte membrane protein 1 (PfEMP1), exon 2, pseudogene	protein coding	VAR	NA	NA	NA	NA	-2.228	Non - Mutable in CDS	NA	NA	NA	NA	NA	NA	NA	NA	NA	NA	NA	NA	NA	NA	NA	NA	NA	NA	NA	NA	NA	NA	NA	NA	NA	NA	NA	NA	NA	NA	NA	NA	NA	NA	NA	NA	NA
PF3D7_0101800.1	0	0	PF3D7_0101800	stevor	protein coding	null	NA	NA	NA	NA	-2.311	Non - Mutable in CDS	NA	NA	NA	NA	NA	NA	NA	NA	NA	NA	NA	NA	NA	NA	NA	NA	NA	NA	NA	NA	NA	NA	NA	NA	NA	NA	NA	NA	NA	NA	NA	NA	NA	NA	NA	NA	NA
PF3D7_0101900.1	0.00130208	0.0868056	PF3D7_0101900	rifin	protein coding	RIF	NA	NA	NA	NA	-2.047	Non - Mutable in CDS	NA	NA	NA	NA	NA	NA	NA	NA	NA	NA	NA	NA	NA	NA	NA	NA	NA	NA	NA	NA	NA	NA	NA	NA	NA	NA	NA	NA	NA	NA	NA	NA	NA	NA	NA	NA	NA
PF3D7_0102000.1	0	0	PF3D7_0102000	Plasmodium exported protein (PHISTa), unknown function, pseudogene	protein coding	null	NA	NA	NA	NA	-2.364	Non - Mutable in CDS	NA	NA	NA	NA	NA	NA	NA	NA	NA	NA	NA	NA	NA	NA	NA	NA	NA	NA	NA	NA	NA	NA	NA	NA	NA	NA	NA	NA	NA	NA	NA	NA	NA	NA	NA	NA	NA
PF3D7_0102100.1	0	0	PF3D7_0102100	stevor, pseudogene	protein coding	null	NA	NA	NA	NA	-2.129	Non - Mutable in CDS	NA	NA	NA	NA	NA	NA	NA	NA	NA	NA	NA	NA	NA	NA	NA	NA	NA	NA	NA	NA	NA	NA	NA	NA	NA	NA	NA	NA	NA	NA	NA	NA	NA	NA	NA	NA	NA
PF3D7_0102200.1	0.93316	0.434028	PF3D7_0102200	ring-infected erythrocyte surface antigen	protein coding	RESA	NA	-985.546	886.981	g15	-2.166	Mutable in CDS	NA	NA	NA	0.457972	NA	NA	NA	NA	NA	NA	NA	NA	NA	NA	NA	NA	NA	NA	NA	NA	NA	NA	NA	NA	NA	NA	NA	NA	NA	NA	NA	NA	NA	NA	NA	NA	NA
PF3D7_0102300.1	0.000434028	0.0434028	PF3D7_0102300	Plasmodium exported protein, unknown function	protein coding	null	NA	-962.75	81.8832	g15	-1.688	Mutable in CDS	NA	NA	NA	0.266027	NA	NA	NA	NA	NA	NA	NA	NA	NA	NA	NA	NA	NA	NA	NA	NA	NA	NA	NA	NA	NA	NA	NA	NA	NA	NA	NA	NA	NA	NA	NA	NA	NA
PF3D7_0102400.1	0.161892	0.0434028	PF3D7_0102400	lysophospholipase, putative, pseudogene	protein coding	null	NA	NA	NA	NA	-2.741	Non - Mutable in CDS	NA	NA	NA	NA	NA	NA	NA	NA	NA	NA	NA	NA	NA	NA	NA	NA	NA	NA	NA	NA	NA	NA	NA	NA	NA	NA	NA	NA	NA	NA	NA	NA	NA	NA	NA	NA	NA
PF3D7_0102500.1	0.963976	0.477431	PF3D7_0102500	erythrocyte binding antigen-181	protein coding	EBA181	NA	NA	NA	NA	-2.102	Mutable in CDS	NA	NA	NA	0.643202	NA	NA	NA	NA	NA	NA	NA	NA	NA	NA	NA	NA	NA	NA	NA	NA	NA	NA	NA	NA	NA	NA	NA	NA	NA	NA	NA	NA	NA	NA	NA	NA	NA
PF3D7_0102600.1	5.76823	2.64757	PF3D7_0102600	serine/threonine protein kinase, FIKK family	protein coding	FIKK1	NA	117.333	661.9	g11	-0.921	Mutable in CDS	NA	NA	NA	0.294571	NA	NA	NA	NA	NA	NA	NA	NA	NA	NA	NA	NA	NA	NA	NA	NA	NA	NA	NA	NA	NA	NA	NA	NA	NA	NA	NA	NA	NA	NA	NA	NA	NA
PF3D7_0102700.1	33.3468	3.34201	PF3D7_0102700	merozoite-associated tryptophan-rich antigen	protein coding	MaTrA	NA	1320.3	2082.76	g11	-2.851	Non - Mutable in CDS	NA	NA	NA	0.392133	NA	NA	NA	NA	NA	NA	NA	NA	NA	NA	NA	NA	NA	NA	NA	NA	NA	NA	NA	NA	NA	NA	NA	NA	NA	NA	NA	NA	NA	NA	NA	NA	NA
PF3D7_0102800.1	4.32031	4.86111	PF3D7_0102800	seipin domain-containing protein, putative	protein coding	null	PBANKA_0210300	NA	NA	NA	-0.096	Mutable in CDS	0.717394	Dispensable	0.886914	0.344153	NA	NA	NA	NA	NA	NA	NA	NA	NA	NA	NA	NA	NA	NA	NA	NA	NA	NA	NA	NA	NA	NA	NA	NA	0.000915785	C3	NA	NA	NA	NA	NA	NA	NA
PF3D7_0102900.1	2.72873	1.34549	PF3D7_0102900	aspartate--tRNA ligase	protein coding	null	PBANKA_0210200	NA	NA	NA	-2.954	Non - Mutable in CDS	0.16923	Essential	3.08128	0.309874	NA	NA	NA	NA	NA	NA	NA	NA	NA	NA	NA	NA	NA	NA	NA	NA	NA	NA	NA	NA	NA	NA	NA	NA	NA	NA	NA	NA	NA	NA	NA	NA	NA
PF3D7_0103000.1	2.68837	2.25694	PF3D7_0103000	vacuolar protein sorting-associated protein VTA1, putative	protein coding	null	PBANKA_0210100	NA	NA	NA	-3.123	Non - Mutable in CDS	0.98795	Dispensable	2.36972	0.304009	NA	NA	NA	NA	NA	NA	NA	NA	NA	NA	NA	NA	NA	NA	NA	NA	NA	NA	NA	NA	NA	NA	NA	NA	NA	NA	NA	NA	NA	NA	NA	NA	NA
PF3D7_0103100.1	30.3898	5.12153	PF3D7_0103100	vacuolar protein sorting-associated protein 51, putative	protein coding	VPS51	PBANKA_0210000	NA	NA	NA	-2.812	Non - Mutable in CDS	NA	NA	0.526061	0.366994	NA	NA	NA	1.87028e-21	2.88925	1	0.586	1.66819e-19	NA	NA	NA	NA	NA	NA	NA	NA	NA	NA	NA	NA	6.72216e-10	1.84915e-05	NA	NA	NA	NA	NA	NA	NA	NA	NA	NA	NA
PF3D7_0103200.1	5.1697	4.21007	PF3D7_0103200	nucleoside transporter 4	protein coding	NT4	PBANKA_0209900	NA	NA	NA	-3.064	Non - Mutable in CDS	1.03196	Dispensable	2.83333	0.589811	NA	NA	NA	0.92436	NA	NA	NA	NA	NA	NA	NA	NA	NA	NA	NA	NA	NA	NA	NA	NA	2.43409e-20	1.87848e-10	NA	NA	NA	NA	NA	NA	NA	NA	NA	NA	NA
PF3D7_0103300.1	1.33594	1.34549	PF3D7_0103300	conserved protein, unknown function	protein coding	null	PBANKA_0209800	NA	NA	NA	-2.961	Non - Mutable in CDS	NA	NA	1.43936	0.498342	NA	NA	NA	NA	NA	NA	NA	NA	NA	NA	NA	NA	NA	NA	NA	NA	NA	NA	NA	NA	NA	NA	NA	NA	NA	NA	NA	NA	NA	NA	NA	NA	NA
PF3D7_0103400.1	229.102	17.5347	PF3D7_0103400	zinc-carboxypeptidase, putative	protein coding	null	PBANKA_0209700	NA	NA	NA	-0.537	Mutable in CDS	0.986057	Dispensable	0.308275	0.379895	NA	NA	NA	NA	2.65787	1	0.828	2.64886e-20	4.9153	0.939	0.04	8.53129e-17	NA	NA	NA	NA	NA	NA	NA	NA	3.11398e-16	5.50998e-17	0.000252136	NA	9.18e-08	C1	0.00959909	NA	NA	NA	NA	NA	NA
PF3D7_0103500.1	4.46918	2.90799	PF3D7_0103500	conserved Plasmodium protein, unknown function	protein coding	null	PBANKA_0209600	NA	NA	NA	-0.989	Mutable in CDS	0.871764	Dispensable	0.651285	0.369111	NA	NA	NA	NA	NA	NA	NA	NA	NA	NA	NA	NA	NA	NA	NA	NA	NA	NA	NA	NA	NA	NA	NA	NA	NA	NA	NA	NA	NA	NA	NA	NA	NA
PF3D7_0103600.1	14.7144	6.64062	PF3D7_0103600	ATP-dependent RNA helicase, putative	protein coding	null	PBANKA_0209500	NA	NA	NA	-1.61	Mutable in CDS	NA	NA	0.373494	0.444018	NA	NA	NA	0.395726	NA	NA	NA	NA	NA	NA	NA	NA	NA	NA	NA	NA	NA	NA	NA	NA	NA	NA	NA	NA	5.25e-05	C2	NA	NA	NA	NA	NA	NA	NA
PF3D7_0103700.1	4.33811	6.2934	PF3D7_0103700	L-seryl-tRNA(Sec) kinase, putative	protein coding	PSTK	PBANKA_0209400	NA	NA	NA	-2.284	Mutable in CDS	NA	NA	1.61141	0.3381	NA	NA	NA	NA	NA	NA	NA	NA	NA	NA	NA	NA	NA	NA	NA	NA	NA	NA	NA	NA	NA	NA	NA	NA	NA	NA	NA	NA	NA	NA	NA	NA	NA
PF3D7_0103800.1	0.307292	0.824653	PF3D7_0103800	actin-related protein	protein coding	ARP1	PBANKA_0209300	NA	NA	NA	0.633	Mutable in CDS	NA	NA	4.85789	0.19271	NA	NA	NA	NA	NA	NA	NA	NA	NA	NA	NA	NA	NA	NA	NA	NA	NA	NA	NA	NA	NA	NA	NA	NA	NA	NA	NA	NA	NA	NA	NA	NA	NA
PF3D7_0103900.1	19.4809	7.11806	PF3D7_0103900	parasite-infected erythrocyte surface protein	protein coding	PIESP15	PBANKA_0209200	NA	NA	NA	-3.12	Non - Mutable in CDS	0.97438	Dispensable	1.80729	0.322458	NA	NA	NA	0.41668	NA	NA	NA	NA	NA	NA	NA	NA	NA	NA	NA	NA	NA	NA	NA	NA	NA	NA	NA	NA	NA	NA	NA	NA	NA	NA	NA	NA	NA
PF3D7_0104000.1	189.573	21.5712	PF3D7_0104000	thrombospondin-related sporozoite protein	protein coding	TRSP	PBANKA_0209100	1847.35	-165.68	g13	-0.714	Mutable in CDS	NA	NA	2.25749	0.26138	NA	NA	NA	0.234335	NA	NA	NA	NA	NA	NA	NA	NA	NA	NA	NA	NA	NA	NA	NA	NA	NA	NA	NA	NA	NA	NA	NA	NA	NA	NA	NA	NA	NA
PF3D7_0104100.1	93.059	11.6753	PF3D7_0104100	conserved Plasmodium membrane protein, unknown function	protein coding	null	PBANKA_0209000	-179.75	-1719.47	g13	-3.035	Non - Mutable in CDS	0.475286	Slow	1.64329	0.562292	NA	NA	NA	NA	NA	NA	NA	NA	NA	NA	NA	NA	NA	NA	NA	NA	NA	NA	NA	NA	NA	NA	NA	NA	NA	NA	2.49e-05	C3	NA	NA	NA	NA	NA
PF3D7_0104200.1	33.444	6.11979	PF3D7_0104200	StAR-related lipid transfer protein	protein coding	null	PBANKA_0208900	NA	NA	NA	-3.379	Non - Mutable in CDS	0.098	Essential	1.29854	0.304338	NA	NA	NA	NA	2.48211	0.618	0.095	1.4533e-10	NA	NA	NA	NA	NA	NA	NA	NA	NA	NA	NA	NA	2.99221e-10	NA	NA	TRUE	NA	NA	NA	NA	NA	NA	NA	NA	NA
PF3D7_0104300.1	18.2674	6.42361	PF3D7_0104300	ubiquitin carboxyl-terminal hydrolase 1, putative	protein coding	UBP1	PBANKA_0208800	NA	NA	NA	-2.606	Non - Mutable in CDS	NA	NA	0.686978	0.550972	NA	NA	NA	NA	NA	NA	NA	NA	NA	NA	NA	NA	NA	NA	NA	NA	NA	NA	NA	NA	5.63924e-08	NA	NA	NA	NA	NA	NA	NA	NA	NA	NA	NA	NA
PF3D7_0104400.1	50.3859	6.59722	PF3D7_0104400	4-hydroxy-3-methylbut-2-enyl diphosphate reductase	protein coding	LytB	PBANKA_0208700	1957.42	-1082.91	g9	-2.596	Mutable in CDS	NA	NA	2.19744	0.262205	NA	NA	NA	NA	2.90323	0.964	0.336	2.40144e-20	NA	NA	NA	NA	NA	NA	NA	NA	NA	NA	NA	NA	NA	NA	NA	NA	0.00255263	NA	NA	NA	NA	NA	NA	NA	NA
PF3D7_0104500.1	0.252604	0.651042	PF3D7_0104500	conserved protein, unknown function	protein coding	null	PBANKA_0208600	-714.384	-18.5378	g15	-0.62	Mutable in CDS	NA	NA	3.10993	0.333664	1.87863e-18	NA	NA	NA	NA	NA	NA	NA	NA	NA	NA	NA	NA	NA	NA	NA	NA	NA	NA	NA	NA	NA	NA	NA	NA	NA	NA	NA	NA	NA	NA	NA	NA
PF3D7_0104600.1	1.6888	1.86632	PF3D7_0104600	conserved Plasmodium protein, unknown function	protein coding	null	PBANKA_0208500	NA	NA	NA	-3.09	Non - Mutable in CDS	0.110071	Essential	0.970381	0.449681	3.97669e-46	NA	NA	NA	NA	NA	NA	NA	NA	NA	NA	NA	NA	NA	NA	NA	NA	NA	NA	NA	NA	NA	NA	NA	NA	NA	NA	NA	NA	NA	NA	NA	NA
PF3D7_0104700.1	0.716146	0.564236	PF3D7_0104700	major facilitator superfamily-related transporter, putative	protein coding	MFR2	PBANKA_0208400	119.388	372.389	g10	-2.672	Mutable in CDS	0.992659	Dispensable	1.60512	0.402504	NA	NA	NA	NA	NA	NA	NA	NA	NA	NA	NA	NA	NA	NA	NA	NA	NA	NA	NA	NA	NA	NA	NA	NA	NA	NA	NA	NA	NA	NA	NA	NA	NA
PF3D7_0104800.1	0.828125	0.347222	PF3D7_0104800	novel putative transporter 1, putative	protein coding	NPT1	PBANKA_0208300	NA	NA	NA	0.781	Mutable in CDS	0.954805	Dispensable	2.71404	0.694159	NA	NA	NA	NA	NA	NA	NA	NA	NA	NA	NA	NA	NA	NA	NA	NA	NA	NA	NA	NA	NA	NA	NA	NA	NA	NA	NA	NA	NA	NA	NA	NA	NA
PF3D7_0104900.1	0.0147569	0.434028	PF3D7_0104900	RNase MRP	non protein coding	null	NA	NA	NA	NA	NA	NA	NA	NA	NA	NA	NA	NA	NA	NA	NA	NA	NA	NA	NA	NA	NA	NA	NA	NA	NA	NA	NA	NA	NA	NA	NA	NA	NA	NA	NA	NA	NA	NA	NA	NA	NA	NA	NA
PF3D7_0105000.1	0.572049	6.38021	PF3D7_0105000	unspecified product	non protein coding	null	NA	NA	NA	NA	NA	NA	NA	NA	NA	NA	NA	NA	NA	NA	NA	NA	NA	NA	NA	NA	NA	NA	NA	NA	NA	NA	NA	NA	NA	NA	NA	NA	NA	NA	NA	NA	NA	NA	NA	NA	NA	NA	NA
PF3D7_0105100.1	0.287326	0.477431	PF3D7_0105100	conserved Apicomplexan protein, unknown function	protein coding	null	PBANKA_0208200	NA	NA	NA	-3.051	Non - Mutable in CDS	NA	NA	4.0625	0.235579	NA	NA	NA	NA	NA	NA	NA	NA	NA	NA	NA	NA	NA	NA	NA	NA	NA	NA	NA	NA	NA	NA	NA	NA	NA	NA	NA	NA	NA	NA	NA	NA	NA
PF3D7_0105200.1	14.799	2.95139	PF3D7_0105200	heptatricopeptide repeat and RAP domain-containing protein, putative	protein coding	null	PBANKA_0208100	-1074.63	-1256.13	g5	-2.879	Mutable in CDS	0.0653	Essential	3.89354	0.255909	NA	0.00268964	2.07029e-18	NA	NA	NA	NA	NA	NA	NA	NA	NA	NA	NA	NA	NA	NA	NA	NA	NA	NA	NA	NA	TRUE	NA	NA	NA	NA	NA	NA	NA	NA	NA
PF3D7_0105300.1	0.193576	0.434028	PF3D7_0105300	cyclase-associated protein	protein coding	CAP	PBANKA_0208000	NA	NA	NA	-3.448	Non - Mutable in CDS	NA	NA	3.75926	0.344297	NA	NA	NA	NA	NA	NA	NA	NA	NA	NA	NA	NA	NA	NA	NA	NA	NA	NA	NA	NA	NA	NA	NA	NA	NA	NA	NA	NA	NA	NA	NA	NA	NA
PF3D7_0105400.1	0.00260417	0.0868056	PF3D7_0105400	conserved Plasmodium protein, unknown function	protein coding	null	NA	NA	NA	NA	NA	NA	0.285724	Slow	NA	0.495249	NA	NA	NA	NA	NA	NA	NA	NA	NA	NA	NA	NA	NA	NA	NA	NA	NA	NA	NA	NA	NA	NA	NA	NA	NA	NA	NA	NA	NA	NA	NA	NA	NA
PF3D7_0105400.2	0	0	PF3D7_0105400	conserved Plasmodium protein, unknown function	protein coding	null	NA	NA	NA	NA	NA	NA	0.285724	Slow	NA	0.495249	NA	NA	NA	NA	NA	NA	NA	NA	NA	NA	NA	NA	NA	NA	NA	NA	NA	NA	NA	NA	NA	NA	NA	NA	NA	NA	NA	NA	NA	NA	NA	NA	NA
PF3D7_0105500.1	1.29644	0.564236	PF3D7_0105500	conserved protein, unknown function	protein coding	null	PBANKA_0207800	NA	NA	NA	-2.717	Non - Mutable in CDS	0.0717	Essential	3.53779	0.318396	NA	NA	NA	NA	NA	NA	NA	NA	NA	NA	NA	NA	NA	NA	NA	NA	NA	NA	NA	NA	NA	NA	NA	NA	NA	NA	NA	NA	NA	NA	NA	NA	NA
PF3D7_0105600.1	31.0247	5.20833	PF3D7_0105600	conserved Plasmodium protein, unknown function	protein coding	null	PBANKA_0207700	NA	NA	NA	-3.042	Non - Mutable in CDS	NA	NA	2.85737	0.444612	NA	NA	NA	3.18361e-07	NA	NA	NA	NA	NA	NA	NA	NA	NA	NA	NA	NA	NA	NA	NA	NA	NA	NA	NA	NA	NA	NA	0.00852381	NA	NA	NA	NA	NA	NA
PF3D7_0105700.1	76.2188	17.4913	PF3D7_0105700	asparagine-rich antigen Pfa35-2	protein coding	null	NA	NA	NA	NA	-1.851	Mutable in CDS	NA	NA	NA	0.598051	NA	NA	NA	NA	NA	NA	NA	NA	NA	NA	NA	NA	NA	NA	NA	NA	NA	NA	NA	NA	NA	NA	NA	NA	0.000855333	C5	NA	NA	NA	NA	NA	NA	NA
PF3D7_0105800.1	10.7465	2.86458	PF3D7_0105800	cyclin-dependent kinases regulatory subunit, putative	protein coding	null	PBANKA_0207500	NA	NA	NA	-2.713	Non - Mutable in CDS	0.091	Essential	1.79418	0.35638	NA	NA	NA	NA	NA	NA	NA	NA	NA	NA	NA	NA	NA	NA	NA	NA	2.41029	0.009	0.219	3.96959e-06	NA	5.58985e-09	3.56332e-07	NA	NA	NA	NA	NA	NA	NA	NA	NA	NA
PF3D7_0105900.1	14.5291	3.38542	PF3D7_0105900	3'-5' exonuclease, putative	protein coding	null	PBANKA_0207400	NA	NA	NA	-2.507	Mutable in CDS	NA	NA	1.25331	0.247409	NA	NA	NA	NA	NA	NA	NA	NA	NA	NA	NA	NA	NA	NA	NA	NA	NA	NA	NA	NA	NA	NA	NA	NA	NA	NA	NA	NA	NA	NA	NA	NA	NA
PF3D7_0106000.1	4.19358	2.43056	PF3D7_0106000	conserved protein, unknown function	protein coding	null	PBANKA_0207300	NA	NA	NA	-2.706	Non - Mutable in CDS	0.987011	Dispensable	1.66559	0.503896	NA	NA	NA	NA	NA	NA	NA	NA	NA	NA	NA	NA	NA	NA	NA	NA	NA	NA	NA	NA	2.5628e-11	2.31393e-13	2.17044e-08	NA	NA	NA	NA	NA	NA	NA	NA	NA	NA
PF3D7_0106100.1	2.49479	1.95312	PF3D7_0106100	V-type proton ATPase subunit C, putative	protein coding	null	PBANKA_0207200	NA	NA	NA	-2.999	Non - Mutable in CDS	0.195241	Essential	4.58486	0.307051	NA	NA	NA	NA	NA	NA	NA	NA	NA	NA	NA	NA	NA	NA	NA	NA	NA	NA	NA	NA	7.01583e-10	7.23385e-07	8.64506e-06	NA	NA	NA	NA	NA	NA	NA	NA	NA	NA
PF3D7_0106200.1	2.81033	3.47222	PF3D7_0106200	EF hand domain-containing protein, putative	protein coding	null	PBANKA_0207100	NA	NA	NA	0.391	Mutable in CDS	0.465302	Slow	2.22018	0.425645	NA	NA	NA	NA	NA	NA	NA	NA	NA	NA	NA	NA	NA	NA	NA	NA	NA	NA	NA	NA	NA	NA	NA	NA	NA	NA	NA	NA	NA	NA	NA	NA	NA
PF3D7_0106300.1	10.1298	2.73438	PF3D7_0106300	calcium-transporting ATPase	protein coding	ATP6	PBANKA_0207000	-1391.95	-2521.35	g4	-2.942	Non - Mutable in CDS	NA	NA	NA	0.412428	NA	NA	NA	NA	NA	NA	NA	NA	NA	NA	NA	NA	NA	NA	NA	NA	NA	NA	NA	NA	2.54869e-13	1.13077e-05	NA	NA	NA	NA	NA	NA	NA	NA	NA	NA	NA
PF3D7_0106400.1	6.82726	5.94618	PF3D7_0106400	pre-rRNA-processing protein TSR2, putative	protein coding	null	PBANKA_0206900	NA	NA	NA	0	Non - Mutable in CDS	0.0733	Essential	3.05031	0.307962	NA	NA	NA	NA	NA	NA	NA	NA	NA	NA	NA	NA	NA	NA	NA	NA	NA	NA	NA	NA	NA	NA	NA	NA	0.000778444	C3	NA	NA	NA	NA	NA	NA	NA
PF3D7_0106500.1	37.4488	8.81076	PF3D7_0106500	conserved Plasmodium protein, unknown function	protein coding	null	NA	NA	NA	NA	-2.487	Non - Mutable in CDS	0.0205	Essential	0.519489	0.389061	NA	NA	NA	NA	NA	NA	NA	NA	NA	NA	NA	NA	NA	NA	NA	NA	NA	NA	NA	NA	NA	NA	NA	NA	2.61e-10	C1	NA	NA	NA	NA	NA	NA	NA
PF3D7_0106600.1	3.61372	0.868056	PF3D7_0106600	conserved Plasmodium protein, unknown function	protein coding	null	NA	127.424	19.7074	g13	-2.138	Non - Mutable in CDS	0.854465	Dispensable	0.787302	0.291673	NA	NA	NA	NA	NA	NA	NA	NA	NA	NA	NA	NA	NA	NA	NA	NA	NA	NA	NA	NA	NA	NA	NA	NA	NA	NA	3.5e-05	C1	NA	NA	NA	NA	NA
PF3D7_0106700.1	10.6402	3.94965	PF3D7_0106700	small ribosomal subunit assembling AARP2 protein	protein coding	AARP2	PBANKA_0206600	NA	NA	NA	-2.771	Non - Mutable in CDS	0.0902	Essential	2.16898	0.443303	NA	NA	NA	NA	NA	NA	NA	NA	NA	NA	NA	NA	NA	NA	NA	NA	NA	NA	NA	NA	NA	NA	NA	NA	0.00588	NA	NA	NA	NA	NA	NA	NA	NA
PF3D7_0106800.1	2.19575	3.0816	PF3D7_0106800	ras-related protein Rab-5C	protein coding	RAB5c	PBANKA_0206500	NA	NA	NA	-2.504	Non - Mutable in CDS	0.739109	Dispensable	4.45794	0.145408	NA	NA	NA	NA	NA	NA	NA	NA	NA	NA	NA	NA	NA	NA	NA	NA	NA	NA	NA	NA	NA	NA	NA	NA	NA	NA	3.83e-05	C1	NA	NA	NA	NA	NA
PF3D7_0106900.1	12.8273	4.6441	PF3D7_0106900	2-C-methyl-D-erythritol 4-phosphate cytidylyltransferase, putative	protein coding	IspD	PBANKA_0206400	NA	NA	NA	-2.887	Non - Mutable in CDS	0.102995	Essential	1.39947	0.374093	NA	NA	NA	NA	NA	NA	NA	NA	NA	NA	NA	NA	NA	NA	NA	NA	NA	NA	NA	NA	4.41186e-08	NA	NA	NA	NA	NA	0.00796874	NA	NA	NA	NA	NA	NA
PF3D7_0107000.1	8.59505	12.8906	PF3D7_0107000	centrin-1	protein coding	CEN1	NA	NA	NA	NA	NA	NA	0.178648	Essential	NA	0.0155834	NA	NA	NA	NA	NA	NA	NA	NA	NA	NA	NA	NA	NA	NA	NA	NA	NA	NA	NA	NA	NA	NA	NA	NA	3.22e-06	C3	NA	NA	NA	NA	NA	NA	NA
PF3D7_0107100.1	16.9106	7.37847	PF3D7_0107100	conserved protein, unknown function	protein coding	null	PBANKA_0206200	590.909	-1329.94	g8	-3.365	Non - Mutable in CDS	0.151807	Essential	1.90364	0.426076	NA	NA	NA	0.250127	NA	NA	NA	NA	NA	NA	NA	NA	NA	NA	NA	NA	NA	NA	NA	NA	NA	NA	NA	NA	NA	NA	0.000288222	NA	NA	NA	NA	NA	NA
PF3D7_0107200.1	0.302083	1.08507	PF3D7_0107200	CCR4 domain-containing protein 3, putative	protein coding	CCR4-3	PBANKA_0206100	-625.372	452.567	g15	0.564	Mutable in CDS	0.921796	Dispensable	3.17751	0.373862	NA	NA	NA	NA	NA	NA	NA	NA	NA	NA	NA	NA	NA	NA	NA	NA	NA	NA	NA	NA	NA	NA	NA	NA	NA	NA	NA	NA	NA	NA	NA	NA	NA
PF3D7_0107300.1	335.127	23.5243	PF3D7_0107300	conserved Plasmodium protein, unknown function	protein coding	null	NA	2397.35	-662.18	g9	-2.108	Mutable in CDS	NA	NA	NA	0.400972	NA	NA	NA	NA	NA	NA	NA	NA	NA	NA	NA	NA	NA	NA	NA	NA	NA	NA	NA	NA	NA	NA	NA	NA	9.41e-06	C1	4.53e-12	C2	NA	0.00717486	0.001239	0.0231144	NA
PF3D7_0107400.1	0.175781	0.303819	PF3D7_0107400	ATP synthase-associated protein, putative	protein coding	null	PBANKA_0206000	-1001.05	-38.1789	g5	-2.433	Non - Mutable in CDS	NA	NA	3.61176	0.111141	NA	NA	NA	NA	NA	NA	NA	NA	NA	NA	NA	NA	NA	NA	NA	NA	NA	NA	NA	NA	NA	NA	NA	NA	NA	NA	NA	NA	NA	NA	NA	NA	NA
PF3D7_0107500.1	64.546	11.3715	PF3D7_0107500	Niemann-Pick type C1-related protein	protein coding	NCR1	PBANKA_0205900	NA	NA	NA	-2.596	Non - Mutable in CDS	0.1	Essential	2.233	0.399238	NA	NA	NA	2.64544e-05	NA	NA	NA	NA	NA	NA	NA	NA	NA	NA	NA	NA	NA	NA	NA	NA	NA	NA	NA	NA	1.55e-05	C6	NA	NA	NA	NA	NA	NA	NA
PF3D7_0107600.1	72.9909	16.7535	PF3D7_0107600	eukaryotic translation initiation factor 2-alpha kinase 2, putative	protein coding	eIK2	NA	965.15	-1501.75	g8	-2.835	Mutable in CDS	0.251758	Slow	-0.841652	0.307664	NA	NA	NA	NA	NA	NA	NA	NA	NA	NA	NA	NA	NA	NA	NA	NA	NA	NA	NA	NA	NA	NA	NA	NA	NA	NA	NA	NA	NA	NA	NA	NA	NA
PF3D7_0107700.1	53.276	15.7118	PF3D7_0107700	dolichyl-diphosphooligosaccharide--protein glycosyltransferase subunit OST3/OST6, putative	protein coding	null	PBANKA_0205700	NA	NA	NA	-1.084	Mutable in CDS	NA	NA	1.88095	0.294384	NA	NA	NA	0.627355	3.19455	0.855	0.009	2.18613e-25	4.69937	0.636	0	1.20911e-10	NA	NA	NA	NA	NA	NA	NA	NA	NA	NA	NA	NA	4.45e-05	C2	NA	NA	NA	NA	NA	NA	NA
PF3D7_0107800.1	6.71311	2.56076	PF3D7_0107800	double-strand break repair protein MRE11	protein coding	MRE11	PBANKA_0205600	NA	NA	NA	-0.289	Mutable in CDS	NA	NA	1.28175	0.437467	NA	NA	NA	NA	NA	NA	NA	NA	NA	NA	NA	NA	NA	NA	NA	NA	NA	NA	NA	NA	1.47516e-06	NA	NA	NA	NA	NA	NA	NA	NA	NA	NA	NA	NA
PF3D7_0107900.1	0.5625	2.21354	PF3D7_0107900	conserved Plasmodium protein, unknown function	protein coding	null	PBANKA_0205500	NA	NA	NA	-3.186	Non - Mutable in CDS	NA	NA	1.56338	0.277719	NA	NA	NA	NA	NA	NA	NA	NA	NA	NA	NA	NA	NA	NA	NA	NA	NA	NA	NA	NA	NA	NA	NA	NA	NA	NA	NA	NA	NA	NA	NA	NA	NA
PF3D7_0108000.1	0.106771	0.217014	PF3D7_0108000	proteasome subunit beta type-3, putative	protein coding	null	PBANKA_0205400	NA	NA	NA	-3.212	Non - Mutable in CDS	NA	NA	4.44037	0.217094	NA	NA	NA	NA	NA	NA	NA	NA	NA	NA	NA	NA	NA	NA	NA	NA	NA	NA	NA	NA	NA	NA	NA	NA	NA	NA	NA	NA	NA	NA	NA	NA	NA
PF3D7_0108100.1	1.73741	2.69097	PF3D7_0108100	conserved protein, unknown function	protein coding	null	PBANKA_0205300	NA	NA	NA	-2.879	Non - Mutable in CDS	0.0471	Essential	2.3815	0.33626	3.15147e-20	NA	NA	NA	NA	NA	NA	NA	NA	NA	NA	NA	NA	NA	NA	NA	NA	NA	NA	NA	1.08584e-14	0.000203367	NA	NA	NA	NA	NA	NA	NA	NA	NA	NA	NA
PF3D7_0108300.1	39.3134	13.9757	PF3D7_0108300	conserved Plasmodium protein, unknown function	protein coding	ARP	PBANKA_0205200	NA	NA	NA	-2.611	Mutable in CDS	NA	NA	1.11788	0.443596	NA	NA	NA	NA	NA	NA	NA	NA	NA	NA	NA	NA	NA	NA	NA	NA	NA	NA	NA	NA	3.15111e-18	NA	NA	NA	NA	NA	NA	NA	NA	NA	NA	NA	NA
PF3D7_0108400.1	2.08116	2.03993	PF3D7_0108400	mitochondrial carrier protein, putative	protein coding	null	NA	564.172	-68.7857	g10	NA	NA	0.98726	Dispensable	NA	0.40402	NA	NA	NA	NA	NA	NA	NA	NA	NA	NA	NA	NA	NA	NA	NA	NA	NA	NA	NA	NA	NA	NA	NA	NA	NA	NA	NA	NA	NA	NA	NA	NA	NA
PF3D7_0108400.2	0	0	PF3D7_0108400	mitochondrial carrier protein, putative	protein coding	null	NA	NA	NA	NA	NA	NA	0.98726	Dispensable	NA	0.40402	NA	NA	NA	NA	NA	NA	NA	NA	NA	NA	NA	NA	NA	NA	NA	NA	NA	NA	NA	NA	NA	NA	NA	NA	NA	NA	NA	NA	NA	NA	NA	NA	NA
PF3D7_0108500.1	0.5625	0.694444	PF3D7_0108500	conserved Plasmodium protein, unknown function	protein coding	null	NA	-535	209.855	g11	0	Non - Mutable in CDS	NA	NA	1.15556	0.372282	NA	NA	NA	NA	NA	NA	NA	NA	NA	NA	NA	NA	NA	NA	NA	NA	NA	NA	NA	NA	NA	NA	NA	NA	NA	NA	NA	NA	NA	NA	NA	NA	NA
PF3D7_0108600.1	16.2062	5.03472	PF3D7_0108600	conserved protein, unknown function	protein coding	null	PBANKA_0204900	NA	NA	NA	-3.19	Non - Mutable in CDS	NA	NA	2.64516	0.302675	NA	NA	1.00009e-05	NA	NA	NA	NA	NA	NA	NA	NA	NA	NA	NA	NA	NA	NA	NA	NA	NA	NA	NA	NA	NA	NA	NA	NA	NA	NA	NA	NA	NA	NA
PF3D7_0108700.1	36.283	10.2865	PF3D7_0108700	secreted ookinete protein, putative	protein coding	PSOP24	NA	NA	NA	NA	0.113	Mutable in CDS	NA	NA	0.469983	0.370656	NA	NA	NA	NA	NA	NA	NA	NA	NA	NA	NA	NA	NA	NA	NA	NA	NA	NA	NA	NA	NA	NA	NA	NA	NA	NA	NA	NA	NA	NA	NA	NA	NA
PF3D7_0108800.1	3.96267	5.03472	PF3D7_0108800	mitochondrial carrier protein, putative	protein coding	null	PBANKA_0204700	NA	NA	NA	-3.102	Non - Mutable in CDS	NA	NA	3.94444	0.634508	NA	NA	NA	NA	NA	NA	NA	NA	NA	NA	NA	NA	NA	NA	NA	NA	NA	NA	NA	NA	NA	NA	NA	NA	NA	NA	NA	NA	NA	NA	NA	NA	NA
PF3D7_0108900.1	3.28038	6.59722	PF3D7_0108900	unspecified product	non protein coding	null	NA	NA	NA	NA	NA	NA	NA	NA	NA	NA	NA	NA	NA	NA	NA	NA	NA	NA	NA	NA	NA	NA	NA	NA	NA	NA	NA	NA	NA	NA	NA	NA	NA	NA	0.00339214	NA	1.2e-06	C1	NA	NA	NA	NA	NA
PF3D7_0109000.1	3.6467	1.38889	PF3D7_0109000	photosensitized INA-labeled protein PHIL1	protein coding	PHIL1	PBANKA_0204600	1022.87	1868.05	g11	-3.121	Non - Mutable in CDS	0.304161	Essential	2.86607	0.254301	NA	NA	7.9471e-30	NA	NA	NA	NA	NA	NA	NA	NA	NA	NA	NA	NA	NA	NA	NA	NA	NA	NA	NA	NA	NA	0.000386145	C2	NA	NA	NA	NA	NA	NA	NA
PF3D7_0109100.1	13.9913	5.20833	PF3D7_0109100	LCCL domain-containing protein	protein coding	CCp5	PBANKA_0204500	1057.46	-786.857	g10	-2.243	Mutable in CDS	NA	NA	NA	0.415131	NA	NA	NA	NA	NA	NA	NA	NA	NA	NA	NA	NA	NA	NA	NA	NA	NA	NA	NA	NA	NA	NA	NA	NA	NA	NA	0.00224868	NA	NA	NA	NA	NA	NA
PF3D7_0109200.1	0.360243	0.868056	PF3D7_0109200	cleavage and polyadenylation specificity factor subunit 5, putative	protein coding	CFIM25	PBANKA_0204400	NA	NA	NA	-3.001	Non - Mutable in CDS	NA	NA	3.43568	0.182822	NA	NA	NA	NA	NA	NA	NA	NA	NA	NA	NA	NA	NA	NA	NA	NA	NA	NA	NA	NA	NA	NA	NA	NA	NA	NA	NA	NA	NA	NA	NA	NA	NA
PF3D7_0109300.1	6.62109	9.3316	PF3D7_0109300	fatty acid elongation protein, GNS1/SUR4 family, putative	protein coding	null	NA	NA	NA	NA	-2.779	Non - Mutable in CDS	NA	NA	NA	0.254301	NA	NA	NA	NA	NA	NA	NA	NA	NA	NA	NA	NA	NA	NA	NA	NA	NA	NA	NA	NA	NA	NA	NA	NA	NA	NA	NA	NA	NA	NA	NA	NA	NA
PF3D7_0109400.1	9.59679	10.6337	PF3D7_0109400	tubulin-specific chaperone a, putative	protein coding	null	PBANKA_0204200	NA	NA	NA	-3.364	Non - Mutable in CDS	0.958574	Dispensable	2.39759	0.319	NA	NA	NA	NA	NA	NA	NA	NA	NA	NA	NA	NA	NA	NA	NA	NA	NA	NA	NA	NA	NA	NA	NA	NA	NA	NA	0.00882895	NA	NA	NA	NA	NA	NA
PF3D7_0109500.1	2.32031	3.34201	PF3D7_0109500	N-acetyltransferase, GNAT family, putative	protein coding	null	PBANKA_0204100	NA	NA	NA	-2.369	Non - Mutable in CDS	NA	NA	4.49032	0.114435	NA	NA	NA	NA	NA	NA	NA	NA	NA	NA	NA	NA	NA	NA	NA	NA	NA	NA	NA	NA	NA	NA	NA	NA	0.00682335	NA	NA	NA	NA	NA	NA	NA	NA
PF3D7_0109600.1	0.158854	0.607639	PF3D7_0109600	cold-shock protein, putative	protein coding	null	PBANKA_0204000	-372.018	881.152	g15	-3.269	Non - Mutable in CDS	NA	NA	3.11039	0.273997	NA	NA	NA	NA	NA	NA	NA	NA	NA	NA	NA	NA	NA	NA	NA	NA	NA	NA	NA	NA	NA	NA	NA	NA	NA	NA	NA	NA	NA	NA	NA	NA	NA
PF3D7_0109700.1	0.913628	2.69097	PF3D7_0109700	rRNA biogenesis protein RRP36, putative	protein coding	RRP36	PBANKA_0203900	NA	NA	NA	-2.586	Non - Mutable in CDS	0.281724	Slow	3.44149	0.293439	NA	NA	NA	NA	NA	NA	NA	NA	NA	NA	NA	NA	NA	NA	NA	NA	NA	NA	NA	NA	NA	NA	NA	NA	0.000953378	C7	NA	NA	NA	NA	NA	NA	NA
PF3D7_0109800.1	6.58898	4.21007	PF3D7_0109800	phenylalanine--tRNA ligase alpha subunit	protein coding	cPheRS	PBANKA_0203800	NA	NA	NA	-3.147	Non - Mutable in CDS	0.151111	Essential	3.49567	0.36888	2.81629e-11	NA	NA	NA	NA	NA	NA	NA	NA	NA	NA	NA	NA	NA	NA	NA	NA	NA	NA	NA	NA	NA	NA	NA	NA	NA	NA	NA	NA	NA	NA	NA	NA
PF3D7_0109850.1	9.30382	6.38021	PF3D7_0109850	phosphatidate cytidylyltransferase, putative	protein coding	null	NA	NA	NA	NA	NA	NA	NA	NA	NA	0.323773	NA	NA	NA	NA	NA	NA	NA	NA	NA	NA	NA	NA	NA	NA	NA	NA	NA	NA	NA	NA	NA	NA	NA	NA	NA	NA	NA	NA	NA	NA	NA	NA	NA
PF3D7_0109950.1	1.36719	3.21181	PF3D7_0109950	conserved protein, unknown function	protein coding	null	NA	NA	NA	NA	NA	NA	NA	NA	NA	0.382161	NA	NA	NA	NA	NA	NA	NA	NA	NA	NA	NA	NA	NA	NA	NA	NA	NA	NA	NA	NA	NA	NA	NA	NA	NA	NA	NA	NA	NA	NA	NA	NA	NA
PF3D7_0110000.1	1.83377	3.25521	PF3D7_0110000	conserved Plasmodium protein, unknown function	protein coding	null	PBANKA_0203600	NA	NA	NA	-1.016	Mutable in CDS	NA	NA	1.65	0.473762	3.85375e-80	NA	NA	NA	NA	NA	NA	NA	NA	NA	NA	NA	NA	NA	NA	NA	NA	NA	NA	NA	3.15042e-06	NA	NA	NA	NA	NA	NA	NA	NA	NA	NA	NA	NA
PF3D7_0110100.1	17.3359	5.72917	PF3D7_0110100	selenocysteine-specific elongation factor, putative	protein coding	SELB	PBANKA_0203500	NA	NA	NA	-2.697	Mutable in CDS	0.88769	Dispensable	1.01695	0.399238	NA	NA	NA	NA	NA	NA	NA	NA	NA	NA	NA	NA	NA	NA	NA	NA	3.84849	0.009	0.188	0.000146438	NA	NA	NA	NA	NA	NA	NA	NA	NA	NA	NA	NA	NA
PF3D7_0110200.1	0.704861	1.25868	PF3D7_0110200	FAD-linked sulfhydryl oxidase ERV1, putative	protein coding	ERV1	PBANKA_0203400	NA	NA	NA	-2.71	Non - Mutable in CDS	0.0662	Essential	3.41096	0.213149	NA	NA	NA	NA	NA	NA	NA	NA	NA	NA	NA	NA	NA	NA	NA	NA	NA	NA	NA	NA	NA	NA	NA	NA	NA	NA	NA	NA	NA	NA	NA	NA	NA
PF3D7_0110300.1	0.134115	2.43056	PF3D7_0110300	Plasmodium RNA of unknown function RUF5	non protein coding	null	NA	NA	NA	NA	NA	NA	NA	NA	NA	NA	NA	NA	NA	NA	NA	NA	NA	NA	NA	NA	NA	NA	NA	NA	NA	NA	NA	NA	NA	NA	NA	NA	NA	NA	NA	NA	NA	NA	NA	NA	NA	NA	NA
PF3D7_0110400.1	8.71311	4.60069	PF3D7_0110400	DNA-directed RNA polymerase II subunit RPB9, putative	protein coding	RPB9	PBANKA_0203300	NA	NA	NA	-2.733	Non - Mutable in CDS	0.362285	Slow	2.496	0.484384	NA	NA	NA	NA	NA	NA	NA	NA	NA	NA	NA	NA	NA	NA	NA	NA	NA	NA	NA	NA	NA	NA	NA	NA	0.00303473	NA	NA	NA	NA	NA	NA	NA	NA
PF3D7_0110500.1	20.8689	9.15799	PF3D7_0110500	bromodomain protein, putative	protein coding	null	PBANKA_0203200	NA	NA	NA	-2.257	Mutable in CDS	NA	NA	-0.935456	0.380128	NA	NA	NA	NA	NA	NA	NA	NA	NA	NA	NA	NA	NA	NA	NA	NA	NA	NA	NA	NA	NA	NA	NA	NA	NA	NA	5.14e-08	C1	NA	NA	NA	NA	NA
PF3D7_0110600.1	94.6215	21.9184	PF3D7_0110600	phosphatidylinositol-4-phosphate 5-kinase	protein coding	PIP5K	PBANKA_0203100	NA	NA	NA	-2.765	Non - Mutable in CDS	0.137019	Essential	0.915844	0.560248	NA	NA	NA	0.000283345	NA	NA	NA	NA	NA	NA	NA	NA	NA	NA	NA	NA	NA	NA	NA	NA	1.25075e-19	NA	NA	NA	NA	NA	NA	NA	NA	NA	NA	NA	NA
PF3D7_0110700.1	1.82422	1.25868	PF3D7_0110700	chromatin assembly factor 1 protein WD40 domain, putative	protein coding	null	PBANKA_0203000	-109.429	-400.475	g7	-3.013	Non - Mutable in CDS	NA	NA	NA	0.226152	NA	8.97728e-33	NA	NA	NA	NA	NA	NA	NA	NA	NA	NA	NA	NA	NA	NA	NA	NA	NA	NA	NA	NA	NA	NA	NA	NA	NA	NA	NA	NA	NA	NA	NA
PF3D7_0110800.1	5.64497	3.03819	PF3D7_0110800	transcription initiation factor TFIIB, putative	protein coding	null	PBANKA_0202900	627.048	-1177.58	g8	-3.59	Non - Mutable in CDS	0.314266	Slow	4.19022	0.258214	NA	NA	NA	0.150749	NA	NA	NA	NA	NA	NA	NA	NA	NA	NA	NA	NA	NA	NA	NA	NA	NA	NA	NA	NA	NA	NA	NA	NA	NA	NA	NA	NA	NA
PF3D7_0110900.1	2.09549	2.08333	PF3D7_0110900	adenylate kinase-like protein 1	protein coding	AKLP1	PBANKA_0202800	NA	NA	NA	-3.014	Non - Mutable in CDS	NA	NA	2.89604	0.43503	NA	NA	NA	NA	NA	NA	NA	NA	NA	NA	NA	NA	NA	NA	NA	NA	NA	NA	NA	NA	NA	NA	NA	NA	NA	NA	NA	NA	NA	NA	NA	NA	NA
PF3D7_0111000.1	29.1072	8.68056	PF3D7_0111000	kinesin-8, putative	protein coding	null	PBANKA_0202700	NA	NA	NA	-2.224	Mutable in CDS	NA	NA	NA	0.422477	NA	3.077e-61	NA	NA	3.30508	0.673	0.086	4.93641e-13	NA	NA	NA	NA	5.65602	0.509	0.058	5.09255e-10	NA	NA	NA	NA	1.31719e-07	NA	NA	NA	3.4e-05	C2	NA	NA	NA	NA	NA	NA	NA
PF3D7_0111200.1	0.615017	3.34201	PF3D7_0111200	conserved protein, unknown function	protein coding	null	PBANKA_0202600	NA	NA	NA	0	Non - Mutable in CDS	0.385764	Slow	4.4433	0.181284	NA	NA	NA	NA	NA	NA	NA	NA	NA	NA	NA	NA	NA	NA	NA	NA	NA	NA	NA	NA	NA	NA	NA	NA	NA	NA	NA	NA	NA	NA	NA	NA	NA
PF3D7_0111300.1	2.51128	2.82118	PF3D7_0111300	P-loop containing nucleoside triphosphate hydrolase, putative	protein coding	null	PBANKA_0202500	NA	NA	NA	-2.874	Mutable in CDS	0.0924	Essential	2.24598	0.377644	NA	1.28011e-40	NA	NA	NA	NA	NA	NA	NA	NA	NA	NA	NA	NA	NA	NA	NA	NA	NA	NA	8.34324e-12	1.62017e-06	NA	NA	NA	NA	NA	NA	NA	NA	NA	NA	NA
PF3D7_0111400.1	2.20356	6.16319	PF3D7_0111400	conserved Plasmodium protein, unknown function	protein coding	GEXP19	PBANKA_0202400	NA	NA	NA	-3.209	Non - Mutable in CDS	NA	NA	0.786008	0.240411	NA	NA	NA	NA	NA	NA	NA	NA	NA	NA	NA	NA	NA	NA	NA	NA	NA	NA	NA	NA	NA	NA	NA	NA	NA	NA	7.72e-08	C4	NA	NA	NA	NA	NA
PF3D7_0111500.1	2.54253	3.99306	PF3D7_0111500	UMP-CMP kinase, putative	protein coding	null	PBANKA_0202300	NA	NA	NA	-3.031	Non - Mutable in CDS	0.480328	Insufficient data	3.05121	0.345423	NA	0.0215284	NA	NA	NA	NA	NA	NA	NA	NA	NA	NA	NA	NA	NA	NA	NA	NA	NA	NA	NA	8.7213e-09	6.52333e-08	NA	NA	NA	NA	NA	NA	NA	NA	NA	NA
PF3D7_0111600.1	7.93576	6.46701	PF3D7_0111600	conserved Plasmodium protein, unknown function	protein coding	null	PBANKA_0202200	NA	NA	NA	-3.525	Non - Mutable in CDS	NA	NA	2.03704	0.380649	NA	NA	NA	NA	NA	NA	NA	NA	NA	NA	NA	NA	3.0502	0.723	0.184	1.07133e-12	NA	NA	NA	NA	NA	NA	NA	NA	NA	NA	NA	NA	NA	NA	NA	NA	NA
PF3D7_0111700.1	0.030816	0.217014	PF3D7_0111700	conserved protein, unknown function	protein coding	null	NA	NA	NA	NA	-3.898	Non - Mutable in CDS	NA	NA	4.31624	0.180901	NA	NA	NA	NA	NA	NA	NA	NA	NA	NA	NA	NA	NA	NA	NA	NA	NA	NA	NA	NA	NA	NA	NA	NA	NA	NA	NA	NA	NA	NA	NA	NA	NA
PF3D7_0111800.1	0.609809	0.954861	PF3D7_0111800	eukaryotic translation initiation factor 4E, putative	protein coding	null	PBANKA_0202000	NA	NA	NA	0.607	Mutable in CDS	NA	NA	1.41838	0.284409	NA	NA	NA	NA	NA	NA	NA	NA	NA	NA	NA	NA	NA	NA	NA	NA	NA	NA	NA	NA	NA	NA	NA	NA	NA	NA	NA	NA	NA	NA	NA	NA	NA
PF3D7_0111900.1	0.217882	1.30208	PF3D7_0111900	conserved protein, unknown function	protein coding	null	PBANKA_0201900	NA	NA	NA	0	Non - Mutable in CDS	NA	NA	4.16049	0.287433	NA	NA	NA	NA	NA	NA	NA	NA	NA	NA	NA	NA	NA	NA	NA	NA	NA	NA	NA	NA	NA	NA	NA	NA	NA	NA	NA	NA	NA	NA	NA	NA	NA
PF3D7_0112000.1	2.51259	2.69097	PF3D7_0112000	TatD-like deoxyribonuclease	protein coding	TatD	PBANKA_0201800	NA	NA	NA	-3.108	Non - Mutable in CDS	NA	NA	3.47651	0.194553	NA	NA	NA	NA	NA	NA	NA	NA	NA	NA	NA	NA	NA	NA	NA	NA	NA	NA	NA	NA	NA	0.00071041	NA	NA	NA	NA	NA	NA	NA	NA	NA	NA	NA
PF3D7_0112100.1	11.9913	3.60243	PF3D7_0112100	conserved Plasmodium protein, unknown function	protein coding	null	NA	1999.96	2109.25	g11	-2.189	Mutable in CDS	NA	NA	-0.705521	0.237537	NA	NA	NA	NA	NA	NA	NA	NA	NA	NA	NA	NA	NA	NA	NA	NA	NA	NA	NA	NA	NA	NA	NA	NA	1.96e-06	C6	NA	NA	NA	NA	NA	NA	NA
PF3D7_0112200.1	5.31771	0.868056	PF3D7_0112200	multidrug resistance-associated protein 1	protein coding	MRP1	NA	NA	NA	NA	-1.001	Mutable in CDS	NA	NA	NA	0.619231	NA	NA	NA	NA	NA	NA	NA	NA	NA	NA	NA	NA	NA	NA	NA	NA	NA	NA	NA	NA	NA	NA	NA	NA	NA	NA	NA	NA	NA	NA	NA	NA	NA
PF3D7_0112300.1	23.9171	33.0295	PF3D7_0112300	18S ribosomal RNA	rRNA encoding	null	NA	NA	NA	NA	NA	NA	NA	NA	NA	NA	NA	NA	NA	NA	NA	NA	NA	NA	NA	NA	NA	NA	NA	NA	NA	NA	NA	NA	NA	NA	NA	NA	NA	NA	NA	NA	NA	NA	NA	NA	NA	NA	NA
PF3D7_0112400.1	0.00390625	0.0868056	PF3D7_0112400	unspecified product	rRNA encoding	null	NA	NA	NA	NA	NA	NA	NA	NA	NA	NA	NA	NA	NA	NA	NA	NA	NA	NA	NA	NA	NA	NA	NA	NA	NA	NA	NA	NA	NA	NA	NA	NA	NA	NA	NA	NA	NA	NA	NA	NA	NA	NA	NA
PF3D7_0112500.1	0.0442708	0.0868056	PF3D7_0112500	5.8S ribosomal RNA	rRNA encoding	null	NA	NA	NA	NA	NA	NA	NA	NA	NA	NA	NA	NA	NA	NA	NA	NA	NA	NA	NA	NA	NA	NA	NA	NA	NA	NA	NA	NA	NA	NA	NA	NA	NA	NA	NA	NA	NA	NA	NA	NA	NA	NA	NA
PF3D7_0112600.1	0.151042	0.564236	PF3D7_0112600	unspecified product	rRNA encoding	null	NA	NA	NA	NA	NA	NA	NA	NA	NA	NA	NA	NA	NA	NA	NA	NA	NA	NA	NA	NA	NA	NA	NA	NA	NA	NA	NA	NA	NA	NA	NA	NA	NA	NA	NA	NA	NA	NA	NA	NA	NA	NA	NA
PF3D7_0112700.1	4865.48	76.7795	PF3D7_0112700	28S ribosomal RNA	rRNA encoding	null	NA	NA	NA	NA	NA	NA	NA	NA	NA	NA	NA	NA	NA	NA	NA	NA	NA	NA	NA	NA	NA	NA	NA	NA	NA	NA	NA	NA	NA	NA	NA	NA	NA	NA	2.76e-06	C6	NA	NA	NA	NA	NA	NA	NA
PF3D7_0112800.1	0.467882	0.868056	PF3D7_0112800	Plasmodium exported protein (hyp11), unknown function	protein coding	null	NA	-727.927	775.333	g15	-2.078	Mutable in CDS	NA	NA	NA	0.363936	NA	NA	NA	NA	NA	NA	NA	NA	NA	NA	NA	NA	NA	NA	NA	NA	NA	NA	NA	NA	NA	NA	NA	NA	NA	NA	NA	NA	NA	NA	NA	NA	NA
PF3D7_0112900.1	0.0212674	0.173611	PF3D7_0112900	Plasmodium exported protein, unknown function	protein coding	null	NA	NA	NA	NA	-2.003	Mutable in CDS	NA	NA	NA	0.325386	NA	NA	NA	NA	NA	NA	NA	NA	NA	NA	NA	NA	NA	NA	NA	NA	NA	NA	NA	NA	NA	NA	NA	NA	NA	NA	NA	NA	NA	NA	NA	NA	NA
PF3D7_0113000.1	3.8533	3.03819	PF3D7_0113000	glutamic acid-rich protein GARP	protein coding	GARP	NA	NA	NA	NA	-2.159	Mutable in CDS	NA	NA	NA	0.28157	NA	NA	NA	NA	NA	NA	NA	NA	NA	NA	NA	NA	NA	NA	NA	NA	NA	NA	NA	NA	NA	NA	NA	NA	NA	NA	NA	NA	NA	NA	NA	NA	NA
PF3D7_0113100.1	39.9957	3.21181	PF3D7_0113100	surface-associated interspersed protein 1.1 (SURFIN 1.1)	protein coding	SURF1.1	NA	220.729	-880.999	g7	0.981	Mutable in CDS	NA	NA	NA	0.405769	NA	NA	NA	NA	NA	NA	NA	NA	NA	NA	NA	NA	NA	NA	NA	NA	NA	NA	NA	NA	NA	NA	NA	NA	NA	NA	NA	NA	NA	NA	NA	NA	NA
PF3D7_0113200.1	8.81337	3.64583	PF3D7_0113200	Plasmodium exported protein, unknown function	protein coding	null	NA	NA	NA	NA	-1.287	Mutable in CDS	NA	NA	NA	0.338376	NA	NA	NA	NA	NA	NA	NA	NA	NA	NA	NA	NA	NA	NA	NA	NA	NA	NA	NA	NA	NA	NA	NA	NA	3.19e-06	C6	NA	NA	NA	NA	NA	NA	NA
PF3D7_0113300.1	2.05122	0.607639	PF3D7_0113300	Plasmodium exported protein (hyp1), unknown function	protein coding	null	NA	161.321	1327.4	g11	-2.159	Non - Mutable in CDS	NA	NA	NA	0.464803	NA	NA	NA	NA	NA	NA	NA	NA	NA	NA	NA	NA	NA	NA	NA	NA	NA	NA	NA	NA	NA	NA	NA	NA	NA	NA	NA	NA	NA	NA	NA	NA	NA
PF3D7_0113400.1	16.3819	4.99132	PF3D7_0113400	Plasmodium exported protein, unknown function	protein coding	null	NA	2019.37	1990.3	g11	-2.317	Non - Mutable in CDS	NA	NA	NA	0.408262	NA	NA	NA	NA	NA	NA	NA	NA	NA	NA	NA	NA	NA	NA	NA	NA	NA	NA	NA	NA	NA	NA	NA	NA	0.000259276	C1	NA	NA	NA	NA	NA	NA	NA
PF3D7_0113600.1	28.8381	1.73611	PF3D7_0113600	surface-associated interspersed protein 1.2 (SURFIN 1.2), pseudogene	protein coding	SURF1.2	NA	NA	NA	NA	-1.467	Mutable in CDS	NA	NA	NA	NA	NA	NA	NA	NA	NA	NA	NA	NA	NA	NA	NA	NA	NA	NA	NA	NA	NA	NA	NA	NA	NA	NA	NA	NA	NA	NA	NA	NA	NA	NA	NA	NA	NA
PF3D7_0113700.1	3.36719	2.03993	PF3D7_0113700	heat shock protein 40, type II	protein coding	HSP40	NA	838.064	1970.09	g11	-0.674	Mutable in CDS	NA	NA	NA	0.594453	NA	NA	NA	NA	NA	NA	NA	NA	NA	NA	NA	NA	NA	NA	NA	NA	NA	NA	NA	NA	NA	NA	NA	NA	NA	NA	NA	NA	NA	NA	NA	NA	NA
PF3D7_0113800.1	94.9093	6.72743	PF3D7_0113800	DBL containing protein, unknown function	protein coding	null	NA	2279.03	1777.48	g12	-2.076	Mutable in CDS	NA	NA	NA	0.390303	NA	NA	NA	NA	NA	NA	NA	NA	NA	NA	NA	NA	NA	NA	NA	NA	NA	NA	NA	NA	NA	NA	NA	NA	5.77e-08	C1	NA	NA	NA	NA	NA	NA	NA
PF3D7_0113900.1	4.54253	5.33854	PF3D7_0113900	CX3CL1-binding protein 1	protein coding	CBP1	NA	NA	NA	NA	-2.691	Non - Mutable in CDS	NA	NA	NA	0.396466	NA	NA	NA	NA	NA	NA	NA	NA	NA	NA	NA	NA	NA	NA	NA	NA	NA	NA	NA	NA	NA	NA	NA	NA	0.0013984	NA	NA	NA	NA	NA	NA	NA	NA
PF3D7_0114000.1	40.8147	6.59722	PF3D7_0114000	exported protein family 1	protein coding	EPF1	NA	970.153	-1460.35	g8	-1.456	Mutable in CDS	NA	NA	NA	0.350778	NA	NA	NA	NA	NA	NA	NA	NA	NA	NA	NA	NA	NA	NA	NA	NA	NA	NA	NA	NA	NA	NA	NA	NA	NA	NA	NA	NA	NA	NA	NA	NA	NA
PF3D7_0114100.1	5.25955	2.86458	PF3D7_0114100	Pfmc-2TM Maurer's cleft two transmembrane protein	protein coding	MC-2TM	NA	1121.99	1956.04	g11	0.315	Mutable in CDS	NA	NA	NA	0.203794	NA	NA	NA	NA	NA	NA	NA	NA	NA	NA	NA	NA	NA	NA	NA	NA	NA	NA	NA	NA	NA	NA	NA	NA	0.00347993	NA	NA	NA	NA	NA	NA	NA	NA
PF3D7_0114200.1	0.384983	0.0434028	PF3D7_0114200	exported protein family 3	protein coding	EPF3	NA	NA	NA	NA	-1.199	Mutable in CDS	NA	NA	NA	0.327563	NA	NA	NA	NA	NA	NA	NA	NA	NA	NA	NA	NA	NA	NA	NA	NA	NA	NA	NA	NA	NA	NA	NA	NA	NA	NA	NA	NA	NA	NA	NA	NA	NA
PF3D7_0114300.1	0.213108	0.0434028	PF3D7_0114300	exported protein family 4, pseudogene	protein coding	EPF4	NA	NA	NA	NA	-3.206	Non - Mutable in CDS	NA	NA	NA	NA	NA	NA	NA	NA	NA	NA	NA	NA	NA	NA	NA	NA	NA	NA	NA	NA	NA	NA	NA	NA	NA	NA	NA	NA	NA	NA	NA	NA	NA	NA	NA	NA	NA
PF3D7_0114400.1	0.0525174	0.0868056	PF3D7_0114400	erythrocyte membrane protein 1 (PfEMP1), exon 2, pseudogene	protein coding	VAR	NA	NA	NA	NA	-2.196	Non - Mutable in CDS	NA	NA	NA	NA	NA	NA	NA	NA	NA	NA	NA	NA	NA	NA	NA	NA	NA	NA	NA	NA	NA	NA	NA	NA	NA	NA	NA	NA	NA	NA	NA	NA	NA	NA	NA	NA	NA
PF3D7_0114500.1	0	0	PF3D7_0114500	Plasmodium exported protein (hyp10), unknown function	protein coding	null	NA	NA	NA	NA	-1.528	Non - Mutable in CDS	NA	NA	NA	0.370893	NA	NA	NA	NA	NA	NA	NA	NA	NA	NA	NA	NA	NA	NA	NA	NA	NA	NA	NA	NA	NA	NA	NA	NA	NA	NA	NA	NA	NA	NA	NA	NA	NA
PF3D7_0114600.1	0.21875	0.0868056	PF3D7_0114600	stevor, pseudogene	protein coding	null	NA	NA	NA	NA	-2.528	Non - Mutable in CDS	NA	NA	NA	NA	NA	NA	NA	NA	NA	NA	NA	NA	NA	NA	NA	NA	NA	NA	NA	NA	NA	NA	NA	NA	NA	NA	NA	NA	NA	NA	NA	NA	NA	NA	NA	NA	NA
PF3D7_0114700.1	0	0	PF3D7_0114700	rifin	protein coding	RIF	NA	NA	NA	NA	-2.356	Non - Mutable in CDS	NA	NA	NA	0.278812	NA	NA	NA	NA	NA	NA	NA	NA	NA	NA	NA	NA	NA	NA	NA	NA	NA	NA	NA	NA	NA	NA	NA	NA	NA	NA	NA	NA	NA	NA	NA	NA	NA
PF3D7_0114800.1	0	0	PF3D7_0114800	Plasmodium exported protein (hyp7), unknown function	protein coding	null	NA	NA	NA	NA	-3.122	Non - Mutable in CDS	NA	NA	NA	0.301639	NA	NA	NA	NA	NA	NA	NA	NA	NA	NA	NA	NA	NA	NA	NA	NA	NA	NA	NA	NA	NA	NA	NA	NA	NA	NA	NA	NA	NA	NA	NA	NA	NA
PF3D7_0114900.1	0.283854	0.477431	PF3D7_0114900	Plasmodium exported protein, unknown function, pseudogene	protein coding	null	NA	NA	NA	NA	-2.415	Non - Mutable in CDS	NA	NA	NA	NA	NA	NA	NA	NA	NA	NA	NA	NA	NA	NA	NA	NA	NA	NA	NA	NA	NA	NA	NA	NA	NA	NA	NA	NA	NA	NA	NA	NA	NA	NA	NA	NA	NA
PF3D7_0115000.1	1.00738	1.08507	PF3D7_0115000	surface-associated interspersed protein 1.3 (SURFIN 1.3)	protein coding	SURF1.3	NA	NA	NA	NA	-2.039	Mutable in CDS	NA	NA	NA	NA	NA	NA	NA	NA	NA	NA	NA	NA	NA	NA	NA	NA	NA	NA	NA	NA	NA	NA	NA	NA	NA	NA	NA	NA	NA	NA	NA	NA	NA	NA	NA	NA	NA
PF3D7_0115050.1	0.00217014	0.0868056	PF3D7_0115050	H/ACA snoRNA	snoRNA encoding	null	NA	NA	NA	NA	NA	NA	NA	NA	NA	NA	NA	NA	NA	NA	NA	NA	NA	NA	NA	NA	NA	NA	NA	NA	NA	NA	NA	NA	NA	NA	NA	NA	NA	NA	NA	NA	NA	NA	NA	NA	NA	NA	NA
PF3D7_0115100.1	1.53776	4.03646	PF3D7_0115100	Plasmodium exported protein (PHISTa), unknown function	protein coding	null	NA	NA	NA	NA	-1.693	Mutable in CDS	NA	NA	NA	NA	NA	NA	NA	NA	NA	NA	NA	NA	NA	NA	NA	NA	NA	NA	NA	NA	NA	NA	NA	NA	NA	NA	NA	NA	NA	NA	NA	NA	NA	NA	NA	NA	NA
PF3D7_0115150.1	0.000434028	0.0434028	PF3D7_0115150	Plasmodium exported protein, unknown function, pseudogene	protein coding	null	NA	NA	NA	NA	NA	NA	NA	NA	NA	NA	NA	NA	NA	NA	NA	NA	NA	NA	NA	NA	NA	NA	NA	NA	NA	NA	NA	NA	NA	NA	NA	NA	NA	NA	NA	NA	NA	NA	NA	NA	NA	NA	NA
PF3D7_0115200.1	0.00130208	0.0868056	PF3D7_0115200	rifin	protein coding	RIF	NA	NA	NA	NA	-2.168	Non - Mutable in CDS	NA	NA	NA	NA	NA	NA	NA	NA	NA	NA	NA	NA	NA	NA	NA	NA	NA	NA	NA	NA	NA	NA	NA	NA	NA	NA	NA	NA	NA	NA	NA	NA	NA	NA	NA	NA	NA
PF3D7_0115300.1	0.094184	0.0868056	PF3D7_0115300	rifin	protein coding	RIF	NA	NA	NA	NA	0	Non - Mutable in CDS	NA	NA	NA	NA	NA	NA	NA	NA	NA	NA	NA	NA	NA	NA	NA	NA	NA	NA	NA	NA	NA	NA	NA	NA	NA	NA	NA	NA	NA	NA	NA	NA	NA	NA	NA	NA	NA
PF3D7_0115400.1	0	0	PF3D7_0115400	stevor	protein coding	null	NA	NA	NA	NA	-2.412	Mutable in CDS	NA	NA	NA	NA	NA	NA	NA	NA	NA	NA	NA	NA	NA	NA	NA	NA	NA	NA	NA	NA	NA	NA	NA	NA	NA	NA	NA	NA	NA	NA	NA	NA	NA	NA	NA	NA	NA
PF3D7_0115500.1	2.91406	1.34549	PF3D7_0115500	erythrocyte membrane protein 1 (PfEMP1), pseudogene	protein coding	null	NA	NA	NA	NA	-2.37	Non - Mutable in CDS	NA	NA	NA	NA	NA	NA	NA	NA	NA	NA	NA	NA	NA	NA	NA	NA	NA	NA	NA	NA	NA	NA	NA	NA	NA	NA	NA	NA	NA	NA	NA	NA	NA	NA	NA	NA	NA
PF3D7_0115600.1	0.00173611	0.0434028	PF3D7_0115600	rifin	protein coding	RIF	NA	-920.461	1166.31	g15	-2.159	Non - Mutable in CDS	NA	NA	NA	NA	NA	NA	NA	NA	NA	NA	NA	NA	NA	NA	NA	NA	NA	NA	NA	NA	NA	NA	NA	NA	NA	NA	NA	NA	NA	NA	NA	NA	NA	NA	NA	NA	NA
PF3D7_0115700.1	0.0182292	0.130208	PF3D7_0115700	erythrocyte membrane protein 1, PfEMP1	protein coding	VAR	NA	NA	NA	NA	NA	NA	NA	NA	NA	NA	NA	NA	NA	NA	NA	NA	NA	NA	NA	NA	NA	NA	NA	NA	NA	NA	NA	NA	NA	NA	NA	NA	NA	NA	NA	NA	NA	NA	NA	NA	NA	NA	NA
PF3D7_0200100.1	0.0130208	0.173611	PF3D7_0200100	erythrocyte membrane protein 1, PfEMP1	protein coding	VAR	NA	NA	NA	NA	-2.061	Mutable in CDS	NA	NA	NA	NA	NA	NA	NA	NA	NA	NA	NA	NA	NA	NA	NA	NA	NA	NA	NA	NA	NA	NA	NA	NA	NA	NA	NA	NA	NA	NA	NA	NA	NA	NA	NA	NA	NA
PF3D7_0200200.1	0	0	PF3D7_0200200	rifin	protein coding	RIF	NA	NA	NA	NA	-2.598	Non - Mutable in CDS	NA	NA	NA	NA	NA	NA	NA	NA	NA	NA	NA	NA	NA	NA	NA	NA	NA	NA	NA	NA	NA	NA	NA	NA	NA	NA	NA	NA	NA	NA	NA	NA	NA	NA	NA	NA	NA
PF3D7_0200300.1	0.130642	0.130208	PF3D7_0200300	erythrocyte membrane protein 1 (PfEMP1), exon 2	protein coding	null	NA	88.3421	232.665	g10	-2.259	Non - Mutable in CDS	NA	NA	NA	NA	NA	NA	NA	NA	NA	NA	NA	NA	NA	NA	NA	NA	NA	NA	NA	NA	NA	NA	NA	NA	NA	NA	NA	NA	NA	NA	NA	NA	NA	NA	NA	NA	NA
PF3D7_0200400.1	0	0	PF3D7_0200400	stevor	protein coding	null	NA	NA	NA	NA	-1.003	Mutable in CDS	NA	NA	NA	NA	NA	NA	NA	NA	NA	NA	NA	NA	NA	NA	NA	NA	NA	NA	NA	NA	NA	NA	NA	NA	NA	NA	NA	NA	NA	NA	NA	NA	NA	NA	NA	NA	NA
PF3D7_0200500.1	0	0	PF3D7_0200500	rifin	protein coding	RIF	NA	NA	NA	NA	-2.232	Non - Mutable in CDS	NA	NA	NA	NA	NA	NA	NA	NA	NA	NA	NA	NA	NA	NA	NA	NA	NA	NA	NA	NA	NA	NA	NA	NA	NA	NA	NA	NA	NA	NA	NA	NA	NA	NA	NA	NA	NA
PF3D7_0200600.1	0	0	PF3D7_0200600	rifin	protein coding	RIF	NA	NA	NA	NA	-2.486	Non - Mutable in CDS	NA	NA	NA	NA	NA	NA	NA	NA	NA	NA	NA	NA	NA	NA	NA	NA	NA	NA	NA	NA	NA	NA	NA	NA	NA	NA	NA	NA	NA	NA	NA	NA	NA	NA	NA	NA	NA
PF3D7_0200700.1	0	0	PF3D7_0200700	rifin	protein coding	RIF	NA	NA	NA	NA	-2.818	Non - Mutable in CDS	NA	NA	NA	NA	NA	NA	NA	NA	NA	NA	NA	NA	NA	NA	NA	NA	NA	NA	NA	NA	NA	NA	NA	NA	NA	NA	NA	NA	NA	NA	NA	NA	NA	NA	NA	NA	NA
PF3D7_0200800.1	0.000868056	0.0868056	PF3D7_0200800	erythrocyte membrane protein 1 (PfEMP1), exon 2, pseudogene	protein coding	null	NA	NA	NA	NA	-2.03	Non - Mutable in CDS	NA	NA	NA	NA	NA	NA	NA	NA	NA	NA	NA	NA	NA	NA	NA	NA	NA	NA	NA	NA	NA	NA	NA	NA	NA	NA	NA	NA	NA	NA	NA	NA	NA	NA	NA	NA	NA
PF3D7_0200900.1	0.000434028	0.0434028	PF3D7_0200900	stevor, pseudogene	protein coding	null	NA	NA	NA	NA	-2.467	Non - Mutable in CDS	NA	NA	NA	NA	NA	NA	NA	NA	NA	NA	NA	NA	NA	NA	NA	NA	NA	NA	NA	NA	NA	NA	NA	NA	NA	NA	NA	NA	NA	NA	NA	NA	NA	NA	NA	NA	NA
PF3D7_0201000.1	0	0	PF3D7_0201000	rifin	protein coding	RIF	NA	NA	NA	NA	-2.425	Non - Mutable in CDS	NA	NA	NA	NA	NA	NA	NA	NA	NA	NA	NA	NA	NA	NA	NA	NA	NA	NA	NA	NA	NA	NA	NA	NA	NA	NA	NA	NA	NA	NA	NA	NA	NA	NA	NA	NA	NA
PF3D7_0201100.1	0.000434028	0.0434028	PF3D7_0201100	Plasmodium exported protein, unknown function, fragment	protein coding	null	NA	NA	NA	NA	0	Non - Mutable in CDS	NA	NA	NA	NA	NA	NA	NA	NA	NA	NA	NA	NA	NA	NA	NA	NA	NA	NA	NA	NA	NA	NA	NA	NA	NA	NA	NA	NA	NA	NA	NA	NA	NA	NA	NA	NA	NA
PF3D7_0201200.1	0.000868056	0.0868056	PF3D7_0201200	rifin	protein coding	RIF	NA	NA	NA	NA	0.778	Mutable in CDS	NA	NA	NA	NA	NA	NA	NA	NA	NA	NA	NA	NA	NA	NA	NA	NA	NA	NA	NA	NA	NA	NA	NA	NA	NA	NA	NA	NA	NA	NA	NA	NA	NA	NA	NA	NA	NA
PF3D7_0201300.1	0	0	PF3D7_0201300	stevor	protein coding	null	NA	NA	NA	NA	-2.121	Non - Mutable in CDS	NA	NA	NA	NA	NA	NA	NA	NA	NA	NA	NA	NA	NA	NA	NA	NA	NA	NA	NA	NA	NA	NA	NA	NA	NA	NA	NA	NA	NA	NA	NA	NA	NA	NA	NA	NA	NA
PF3D7_0201400.1	0.00260417	0.130208	PF3D7_0201400	Plasmodium exported protein (hyp10), unknown function	protein coding	null	NA	NA	NA	NA	-2.309	Non - Mutable in CDS	NA	NA	NA	NA	NA	NA	NA	NA	NA	NA	NA	NA	NA	NA	NA	NA	NA	NA	NA	NA	NA	NA	NA	NA	NA	NA	NA	NA	NA	NA	NA	NA	NA	NA	NA	NA	NA
PF3D7_0201500.1	1.22396	0.607639	PF3D7_0201500	Plasmodium exported protein (hyp9), unknown function	protein coding	null	NA	NA	NA	NA	-2.845	Mutable in CDS	NA	NA	NA	NA	NA	NA	NA	NA	NA	NA	NA	NA	NA	NA	NA	NA	NA	NA	NA	NA	NA	NA	NA	NA	NA	NA	NA	NA	NA	NA	NA	NA	NA	NA	NA	NA	NA
PF3D7_0201600.1	0.00303819	0.0434028	PF3D7_0201600	PHISTb domain-containing RESA-like protein 1	protein coding	RLP1	NA	-573.617	781.619	g15	-2.037	Mutable in CDS	NA	NA	NA	NA	NA	NA	NA	NA	NA	NA	NA	NA	NA	NA	NA	NA	NA	NA	NA	NA	NA	NA	NA	NA	NA	NA	NA	NA	NA	NA	NA	NA	NA	NA	NA	NA	NA
PF3D7_0201700.1	3.96224	0.564236	PF3D7_0201700	DnaJ protein, putative	protein coding	null	NA	-327.784	773.408	g15	-2.696	Non - Mutable in CDS	NA	NA	NA	NA	NA	NA	NA	NA	NA	NA	NA	NA	NA	NA	NA	NA	NA	NA	NA	NA	NA	NA	NA	NA	NA	NA	NA	NA	NA	NA	NA	NA	NA	NA	NA	NA	NA
PF3D7_0201800.1	0.132812	0.130208	PF3D7_0201800	knob associated heat shock protein 40	protein coding	KAHsp40	NA	-435.433	609.456	g15	-2.465	Mutable in CDS	NA	NA	NA	NA	NA	NA	NA	NA	NA	NA	NA	NA	NA	NA	NA	NA	NA	NA	NA	NA	NA	NA	NA	NA	NA	NA	NA	NA	NA	NA	NA	NA	NA	NA	NA	NA	NA
PF3D7_0201900.1	0.682726	0.564236	PF3D7_0201900	erythrocyte membrane protein 3	protein coding	EMP3	NA	NA	NA	NA	-0.927	Mutable in CDS	NA	NA	NA	NA	NA	NA	NA	NA	NA	NA	NA	NA	NA	NA	NA	NA	NA	NA	NA	NA	NA	NA	NA	NA	NA	NA	NA	NA	NA	NA	NA	NA	NA	NA	NA	NA	NA
PF3D7_0202000.1	0.807292	0.303819	PF3D7_0202000	knob-associated histidine-rich protein	protein coding	KAHRP	NA	-1291.75	-1470.61	g5	-1.359	Non - Mutable in CDS	NA	NA	NA	NA	NA	NA	NA	NA	NA	NA	NA	NA	NA	NA	NA	NA	NA	NA	NA	NA	NA	NA	NA	NA	NA	NA	NA	NA	NA	NA	NA	NA	NA	NA	NA	NA	NA
PF3D7_0202100.1	22.7609	5.68576	PF3D7_0202100	liver stage associated protein 2	protein coding	LSAP2	NA	-395.159	171.445	g15	-2.163	Mutable in CDS	NA	NA	NA	0.565901	NA	NA	NA	NA	NA	NA	NA	NA	NA	NA	NA	NA	NA	NA	NA	NA	NA	NA	NA	NA	NA	NA	NA	NA	NA	NA	0.000121041	NA	NA	NA	NA	NA	NA
PF3D7_0202200.1	0.697483	0.303819	PF3D7_0202200	EMP1-trafficking protein	protein coding	PTP1	NA	-254.053	-541.953	g4	-3.049	Mutable in CDS	NA	NA	NA	0.303157	NA	NA	NA	NA	NA	NA	NA	NA	NA	NA	NA	NA	NA	NA	NA	NA	NA	NA	NA	NA	NA	NA	NA	NA	NA	NA	NA	NA	NA	NA	NA	NA	NA
PF3D7_0202300.1	0	0	PF3D7_0202300	Plasmodium exported protein (hyp11), unknown function	protein coding	null	NA	NA	NA	NA	-2.952	Non - Mutable in CDS	NA	NA	NA	0.39591	NA	NA	NA	NA	NA	NA	NA	NA	NA	NA	NA	NA	NA	NA	NA	NA	NA	NA	NA	NA	NA	NA	NA	NA	NA	NA	NA	NA	NA	NA	NA	NA	NA
PF3D7_0202400.1	1.99696	0.217014	PF3D7_0202400	translation-enhancing factor	protein coding	PTEF	NA	-1374.18	-1577.76	g5	-2.252	Mutable in CDS	NA	NA	NA	0.372121	NA	NA	NA	NA	NA	NA	NA	NA	NA	NA	NA	NA	NA	NA	NA	NA	NA	NA	NA	NA	NA	NA	NA	NA	NA	NA	NA	NA	NA	NA	NA	NA	NA
PF3D7_0202500.1	0.000434028	0.0434028	PF3D7_0202500	early transcribed membrane protein 2	protein coding	ETRAMP2	NA	NA	NA	NA	0	Non - Mutable in CDS	NA	NA	NA	0.171883	NA	NA	NA	NA	NA	NA	NA	NA	NA	NA	NA	NA	NA	NA	NA	NA	NA	NA	NA	NA	NA	NA	NA	NA	NA	NA	NA	NA	NA	NA	NA	NA	NA
PF3D7_0202600.1	0	0	PF3D7_0202600	nucleic acid binding protein, putative	protein coding	null	NA	NA	NA	NA	NA	NA	0.075	Essential	NA	0.373223	NA	NA	NA	NA	NA	NA	NA	NA	NA	NA	NA	NA	NA	NA	NA	NA	NA	NA	NA	NA	NA	NA	NA	NA	NA	NA	NA	NA	NA	NA	NA	NA	NA
PF3D7_0202600.2	0	0	PF3D7_0202600	nucleic acid binding protein, putative	protein coding	null	NA	NA	NA	NA	NA	NA	0.075	Essential	NA	0.373223	NA	NA	NA	NA	NA	NA	NA	NA	NA	NA	NA	NA	NA	NA	NA	NA	NA	NA	NA	NA	NA	NA	NA	NA	NA	NA	NA	NA	NA	NA	NA	NA	NA
PF3D7_0202700.1	0.205295	0.217014	PF3D7_0202700	octaprenyl pyrophosphate synthase	protein coding	OPP	PBANKA_0300800	NA	NA	NA	-3.162	Non - Mutable in CDS	0.0707	Essential	2.59609	0.274667	NA	NA	NA	NA	NA	NA	NA	NA	NA	NA	NA	NA	NA	NA	NA	NA	NA	NA	NA	NA	NA	NA	NA	NA	NA	NA	NA	NA	NA	NA	NA	NA	NA
PF3D7_0202800.1	0.0277778	0.217014	PF3D7_0202800	conserved Plasmodium protein, unknown function	protein coding	null	NA	NA	NA	NA	-2.454	Non - Mutable in CDS	NA	NA	2.825	0.295117	NA	NA	NA	NA	NA	NA	NA	NA	NA	NA	NA	NA	NA	NA	NA	NA	NA	NA	NA	NA	NA	NA	NA	NA	NA	NA	NA	NA	NA	NA	NA	NA	NA
PF3D7_0202900.1	0.161892	0.954861	PF3D7_0202900	palmitoyltransferase DHHC12, putative	protein coding	DHHC12	NA	NA	NA	NA	-2.624	Non - Mutable in CDS	NA	NA	NA	0.244758	NA	NA	NA	NA	NA	NA	NA	NA	NA	NA	NA	NA	NA	NA	NA	NA	NA	NA	NA	NA	NA	NA	NA	NA	NA	NA	NA	NA	NA	NA	NA	NA	NA
PF3D7_0203000.1	37.4206	5.94618	PF3D7_0203000	repetitive organellar protein, putative	protein coding	ROPE	NA	NA	NA	NA	-1.887	Mutable in CDS	NA	NA	NA	0.424368	NA	NA	NA	NA	NA	NA	NA	NA	NA	NA	NA	NA	NA	NA	NA	NA	NA	NA	NA	NA	NA	NA	NA	NA	NA	NA	NA	NA	NA	NA	NA	NA	NA
PF3D7_0203100.1	74.0564	15.3646	PF3D7_0203100	protein kinase, putative	protein coding	null	NA	2015.84	-643.136	g13	-1.603	Mutable in CDS	NA	NA	NA	0.44132	NA	NA	NA	NA	NA	NA	NA	NA	NA	NA	NA	NA	NA	NA	NA	NA	NA	NA	NA	NA	NA	NA	NA	NA	NA	NA	3.46e-15	C1	NA	NA	NA	NA	NA
PF3D7_0203200.1	1.69358	1.73611	PF3D7_0203200	conserved Plasmodium protein, unknown function	protein coding	null	PBANKA_0301100	NA	NA	NA	-2.198	Non - Mutable in CDS	0.073	Essential	0.262357	0.304105	1.33522e-42	0.000552458	NA	NA	NA	NA	NA	NA	NA	NA	NA	NA	NA	NA	NA	NA	NA	NA	NA	NA	NA	NA	NA	NA	NA	NA	NA	NA	NA	NA	NA	NA	NA
PF3D7_0203300.1	1.47135	2.25694	PF3D7_0203300	ERCC1 nucleotide excision repair protein, putative	protein coding	ERCC1	PBANKA_0301200	NA	NA	NA	-3.229	Non - Mutable in CDS	NA	NA	3.11983	0.366055	NA	NA	NA	NA	NA	NA	NA	NA	NA	NA	NA	NA	NA	NA	NA	NA	NA	NA	NA	NA	NA	NA	NA	NA	NA	NA	NA	NA	NA	NA	NA	NA	NA
PF3D7_0203400.1	0.871528	3.94965	PF3D7_0203400	conserved Plasmodium protein, unknown function	protein coding	null	PBANKA_0301300	NA	NA	NA	-2.427	Mutable in CDS	NA	NA	3.46154	0.361067	NA	NA	NA	NA	NA	NA	NA	NA	NA	NA	NA	NA	NA	NA	NA	NA	NA	NA	NA	NA	NA	NA	NA	NA	NA	NA	NA	NA	NA	NA	NA	NA	NA
PF3D7_0203500.1	0.000434028	0.0434028	PF3D7_0203500	tRNA Glutamine	tRNA encoding	null	NA	NA	NA	NA	NA	NA	NA	NA	NA	NA	NA	NA	NA	NA	NA	NA	NA	NA	NA	NA	NA	NA	NA	NA	NA	NA	NA	NA	NA	NA	NA	NA	NA	NA	NA	NA	NA	NA	NA	NA	NA	NA	NA
PF3D7_0203600.1	1.2283	1.30208	PF3D7_0203600	conserved Plasmodium protein, unknown function	protein coding	null	PBANKA_0301400	NA	NA	NA	-1.784	Mutable in CDS	0.951182	Dispensable	0.522059	0.332249	NA	1.26992e-25	NA	NA	NA	NA	NA	NA	NA	NA	NA	NA	NA	NA	NA	NA	NA	NA	NA	NA	6.41258e-05	NA	NA	NA	NA	NA	NA	NA	NA	NA	NA	NA	NA
PF3D7_0203700.1	11.0161	4.6875	PF3D7_0203700	protein MAK16, putative	protein coding	MAK16	PBANKA_0301500	1366.13	-1004.9	g9	-2.522	Non - Mutable in CDS	0.0926	Essential	1.99317	0.235438	NA	NA	NA	6.37988e-11	NA	NA	NA	NA	NA	NA	NA	NA	NA	NA	NA	NA	NA	NA	NA	NA	NA	NA	NA	NA	1.53e-05	C6	NA	NA	NA	NA	NA	NA	NA
PF3D7_0203800.1	11.1727	5.33854	PF3D7_0203800	conserved Plasmodium protein, unknown function	protein coding	null	PBANKA_0301600	NA	NA	NA	-0.195	Mutable in CDS	NA	NA	3.79181	0.405667	9.109e-73	NA	NA	NA	NA	NA	NA	NA	NA	NA	NA	NA	NA	NA	NA	NA	NA	NA	NA	NA	NA	NA	NA	NA	3.36e-05	C2	NA	NA	NA	NA	NA	NA	NA
PF3D7_0203900.1	0.492188	0.651042	PF3D7_0203900	5'-3' exonuclease, N-terminal resolvase-like domain, putative	protein coding	null	PBANKA_0301700	NA	NA	NA	-2.642	Non - Mutable in CDS	0.220803	Slow	1.0165	0.298405	NA	NA	NA	NA	NA	NA	NA	NA	NA	NA	NA	NA	NA	NA	NA	NA	NA	NA	NA	NA	NA	NA	NA	NA	NA	NA	NA	NA	NA	NA	NA	NA	NA
PF3D7_0204000.1	33.0616	5.98958	PF3D7_0204000	condensin-2 complex subunit H2, putative	protein coding	null	PBANKA_0301800	NA	NA	NA	-2.227	Mutable in CDS	1.01608	Dispensable	1.53837	0.273736	NA	NA	NA	NA	NA	NA	NA	NA	NA	NA	NA	NA	NA	NA	NA	NA	NA	NA	NA	NA	NA	NA	NA	NA	NA	NA	NA	NA	NA	NA	NA	NA	NA
PF3D7_0204100.1	58.2391	11.1979	PF3D7_0204100	Sel1 repeat-containing protein, putative	protein coding	null	PBANKA_0301900	NA	NA	NA	-2.863	Non - Mutable in CDS	NA	NA	1.06218	0.314338	NA	NA	NA	1.4926e-06	NA	NA	NA	NA	NA	NA	NA	NA	NA	NA	NA	NA	NA	NA	NA	NA	6.13519e-20	2.30925e-12	NA	NA	NA	NA	NA	NA	NA	NA	NA	NA	NA
PF3D7_0204200.1	145.562	13.7587	PF3D7_0204200	conserved Plasmodium protein, unknown function	protein coding	null	PBANKA_0302000	3037.38	-566.772	g1	-2.589	Non - Mutable in CDS	0.052	Essential	3.57971	0.137736	NA	NA	NA	NA	NA	NA	NA	NA	NA	NA	NA	NA	6.8584	0.911	0.301	1.35269e-25	NA	NA	NA	NA	0.000125856	NA	NA	NA	NA	NA	8.32e-19	C1	NA	NA	NA	NA	0.00671837
PF3D7_0204300.1	46.3555	5.64236	PF3D7_0204300	conserved Plasmodium protein, unknown function	protein coding	null	PBANKA_0302100	2402.03	1735.49	g12	-2.318	Mutable in CDS	1.00236	Dispensable	0.668016	0.328291	NA	NA	7.46619e-34	NA	NA	NA	NA	NA	NA	NA	NA	NA	NA	NA	NA	NA	NA	NA	NA	NA	NA	NA	NA	NA	NA	NA	NA	NA	NA	NA	NA	NA	NA
PF3D7_0204400.1	0.0247396	0.130208	PF3D7_0204400	dynein light chain, putative	protein coding	null	PBANKA_0302200	NA	NA	NA	0	Non - Mutable in CDS	NA	NA	4.76636	0.1734	NA	NA	NA	NA	NA	NA	NA	NA	NA	NA	NA	NA	NA	NA	NA	NA	NA	NA	NA	NA	NA	NA	NA	NA	NA	NA	NA	NA	NA	NA	NA	NA	NA
PF3D7_0204500.1	6.47439	2.12674	PF3D7_0204500	aspartate transaminase	protein coding	AspAT	PBANKA_0302300	-1224.4	-1160.68	g5	0.461	Mutable in CDS	0.291584	Slow	3.37317	0.397093	NA	NA	NA	NA	NA	NA	NA	NA	NA	NA	NA	NA	NA	NA	NA	NA	NA	NA	NA	NA	NA	NA	NA	NA	0.000240173	C3	NA	NA	NA	NA	NA	NA	NA
PF3D7_0204600.1	0.682292	0.477431	PF3D7_0204600	5'-3' exonuclease, putative	protein coding	null	PBANKA_0302400	NA	NA	NA	-1.594	Mutable in CDS	0.717068	Slow	1.10994	0.400806	NA	NA	NA	NA	NA	NA	NA	NA	NA	NA	NA	NA	NA	NA	NA	NA	NA	NA	NA	NA	NA	NA	NA	NA	NA	NA	NA	NA	NA	NA	NA	NA	NA
PF3D7_0204700.1	5.85503	2.90799	PF3D7_0204700	hexose transporter	protein coding	HT	PBANKA_0302500	NA	NA	NA	-2.474	Non - Mutable in CDS	NA	NA	3.78854	0.303024	NA	NA	NA	NA	NA	NA	NA	NA	NA	NA	NA	NA	NA	NA	NA	NA	NA	NA	NA	NA	NA	NA	NA	NA	NA	NA	NA	NA	NA	NA	NA	NA	NA
PF3D7_0204800.1	0.178819	1.82292	PF3D7_0204800	3'-5' exonuclease, putative	protein coding	null	PBANKA_0302600	NA	NA	NA	-2.714	Mutable in CDS	1.00056	Dispensable	2.25647	0.36719	NA	NA	NA	NA	NA	NA	NA	NA	NA	NA	NA	NA	NA	NA	NA	NA	NA	NA	NA	NA	NA	NA	NA	NA	NA	NA	0.00107561	NA	NA	NA	NA	NA	NA
PF3D7_0204900.1	1.2895	1.34549	PF3D7_0204900	2-methoxy-6-polyprenyl-1,4-benzoquinol methylase, mitochondrial, putative	protein coding	COQ5	PBANKA_0302700	NA	NA	NA	-2.529	Non - Mutable in CDS	0.187619	Essential	2.71274	0.393064	NA	NA	NA	NA	NA	NA	NA	NA	NA	NA	NA	NA	NA	NA	NA	NA	NA	NA	NA	NA	NA	NA	NA	NA	NA	NA	NA	NA	NA	NA	NA	NA	NA
PF3D7_0205000.1	15.5256	3.68924	PF3D7_0205000	conserved Plasmodium protein, unknown function	protein coding	null	NA	527.389	-1256.95	g8	-0.036	Mutable in CDS	NA	NA	NA	0.298357	NA	NA	NA	NA	NA	NA	NA	NA	NA	NA	NA	NA	NA	NA	NA	NA	NA	NA	NA	NA	NA	NA	NA	NA	NA	NA	NA	NA	NA	NA	NA	NA	NA
PF3D7_0205100.1	26.8112	4.16667	PF3D7_0205100	conserved Plasmodium protein, unknown function	protein coding	null	PBANKA_0302800	622.587	-1338.94	g8	0.742	Mutable in CDS	NA	NA	-0.299859	0.394354	NA	1.17861e-62	NA	NA	NA	NA	NA	NA	2.23754	0.97	0.893	2.01427e-08	NA	NA	NA	NA	NA	NA	NA	NA	NA	NA	NA	NA	NA	NA	NA	NA	NA	NA	NA	NA	NA
PF3D7_0205200.1	0.982205	0.868056	PF3D7_0205200	MORN repeat protein, putative	protein coding	null	PBANKA_0302900	NA	NA	NA	-1.971	Mutable in CDS	NA	NA	3.0201	0.153795	NA	NA	NA	NA	NA	NA	NA	NA	NA	NA	NA	NA	NA	NA	NA	NA	NA	NA	NA	NA	NA	NA	NA	NA	NA	NA	NA	NA	NA	NA	NA	NA	NA
PF3D7_0205300.1	2.17535	2.38715	PF3D7_0205300	conserved Plasmodium protein, unknown function	protein coding	null	PBANKA_0303000	49.0477	-291.675	g7	-1.296	Mutable in CDS	NA	NA	0.646417	0.3289	NA	1.34645e-53	NA	NA	NA	NA	NA	NA	NA	NA	NA	NA	NA	NA	NA	NA	NA	NA	NA	NA	NA	NA	NA	NA	NA	NA	NA	NA	NA	NA	NA	NA	NA
PF3D7_0205400.1	4.57595	2.51736	PF3D7_0205400	PCI domain-containing protein, putative	protein coding	null	PBANKA_0303100	NA	NA	NA	-2.907	Non - Mutable in CDS	NA	NA	3.95435	0.34775	NA	NA	NA	NA	NA	NA	NA	NA	NA	NA	NA	NA	NA	NA	NA	NA	NA	NA	NA	NA	NA	NA	NA	NA	NA	NA	NA	NA	NA	NA	NA	NA	NA
PF3D7_0205500.1	0.00954861	0.217014	PF3D7_0205500	DNA-directed RNA polymerase II 16 kDa subunit, putative	protein coding	null	PBANKA_0303200	NA	NA	NA	-3.578	Non - Mutable in CDS	NA	NA	4.30827	0.216005	NA	NA	NA	NA	NA	NA	NA	NA	NA	NA	NA	NA	NA	NA	NA	NA	NA	NA	NA	NA	NA	NA	NA	NA	NA	NA	NA	NA	NA	NA	NA	NA	NA
PF3D7_0205600.1	10.2439	3.73264	PF3D7_0205600	conserved Plasmodium protein, unknown function	protein coding	null	PBANKA_0303300	NA	NA	NA	-3.187	Non - Mutable in CDS	NA	NA	3.52761	0.303707	NA	NA	NA	NA	NA	NA	NA	NA	NA	NA	NA	NA	NA	NA	NA	NA	NA	NA	NA	NA	NA	NA	NA	NA	NA	NA	0.00708796	NA	NA	NA	NA	NA	NA
PF3D7_0205700.1	0	0	PF3D7_0205700	RNA-binding protein, putative	protein coding	null	NA	NA	NA	NA	NA	NA	0.881494	Dispensable	NA	0.265684	NA	NA	NA	NA	NA	NA	NA	NA	NA	NA	NA	NA	NA	NA	NA	NA	NA	NA	NA	NA	NA	NA	NA	NA	NA	NA	NA	NA	NA	NA	NA	NA	NA
PF3D7_0205700.2	0.0121528	0.130208	PF3D7_0205700	RNA-binding protein, putative	protein coding	null	NA	NA	NA	NA	NA	NA	0.881494	Dispensable	NA	0.265684	NA	NA	NA	NA	NA	NA	NA	NA	NA	NA	NA	NA	NA	NA	NA	NA	NA	NA	NA	NA	NA	NA	NA	NA	NA	NA	NA	NA	NA	NA	NA	NA	NA
PF3D7_0205800.1	1.72439	4.03646	PF3D7_0205800	PH domain-containing protein, putative	protein coding	PH1	PBANKA_0303500	NA	NA	NA	-3.728	Non - Mutable in CDS	NA	NA	4.17886	0.179516	5.76314e-54	NA	NA	NA	NA	NA	NA	NA	NA	NA	NA	NA	NA	NA	NA	NA	NA	NA	NA	NA	5.46898e-05	NA	NA	NA	NA	NA	NA	NA	NA	NA	NA	NA	NA
PF3D7_0205900.1	125.268	13.6285	PF3D7_0205900	26S proteasome regulatory subunit RPN1, putative	protein coding	RPN1	PBANKA_0303600	2950.33	-810.74	g1	-3.218	Non - Mutable in CDS	0.219833	Slow	4.01913	0.446905	NA	NA	NA	NA	NA	NA	NA	NA	NA	NA	NA	NA	NA	NA	NA	NA	NA	NA	NA	NA	3.77169e-16	2.74257e-09	2.70209e-05	NA	7.09e-07	C1	NA	NA	NA	NA	NA	NA	NA
PF3D7_0206000.1	39.7231	8.89757	PF3D7_0206000	DNA repair protein RAD2, putative	protein coding	RAD2	PBANKA_0303700	2834.28	1090.71	g12	-2.445	Mutable in CDS	0.947675	Dispensable	1.30006	0.324372	NA	NA	NA	NA	NA	NA	NA	NA	NA	NA	NA	NA	3.32989	0.786	0.495	5.98837e-08	NA	NA	NA	NA	NA	NA	NA	NA	NA	NA	NA	NA	NA	NA	NA	NA	NA
PF3D7_0206100.1	1.06554	1.82292	PF3D7_0206100	cysteine desulfuration protein SufE	protein coding	SufE	PBANKA_0303800	NA	NA	NA	-3.284	Non - Mutable in CDS	0.134562	Essential	2.49807	0.242078	NA	NA	NA	NA	NA	NA	NA	NA	NA	NA	NA	NA	NA	NA	NA	NA	NA	NA	NA	NA	NA	NA	NA	NA	NA	NA	NA	NA	NA	NA	NA	NA	NA
PF3D7_0206200.1	23.9371	4.90451	PF3D7_0206200	pantothenate transporter	protein coding	PAT	PBANKA_0303900	-2217.03	-1841.67	g4	-2.212	Mutable in CDS	NA	NA	3.75704	0.383573	NA	NA	NA	NA	NA	NA	NA	NA	NA	NA	NA	NA	NA	NA	NA	NA	NA	NA	NA	NA	NA	NA	NA	NA	NA	NA	NA	NA	NA	NA	NA	NA	NA
PF3D7_0206300.1	20.9145	6.46701	PF3D7_0206300	pentafunctional AROM polypeptide, putative, pseudogene	protein coding	AROM	NA	NA	NA	NA	-0.769	Mutable in CDS	NA	NA	-0.273898	NA	NA	NA	NA	NA	NA	NA	NA	NA	NA	NA	NA	NA	NA	NA	NA	NA	NA	NA	NA	NA	NA	NA	NA	NA	NA	NA	NA	NA	NA	NA	NA	NA	NA
PF3D7_0206500.1	20.4609	5.03472	PF3D7_0206500	conserved Plasmodium protein, unknown function	protein coding	null	NA	NA	NA	NA	-2.766	Mutable in CDS	NA	NA	-0.0688231	0.477578	NA	NA	NA	NA	NA	NA	NA	NA	NA	NA	NA	NA	NA	NA	NA	NA	NA	NA	NA	NA	NA	NA	NA	NA	0.00676597	NA	NA	NA	NA	NA	NA	NA	NA
PF3D7_0206600.1	0.0772569	0.173611	PF3D7_0206600	DNA-directed RNA polymerase III subunit RPC10, putative	protein coding	null	PBANKA_0304200	-541.904	1258.45	g15	0	Non - Mutable in CDS	0.185334	Slow	5.23585	0.217067	NA	NA	NA	NA	NA	NA	NA	NA	NA	NA	NA	NA	NA	NA	NA	NA	NA	NA	NA	NA	NA	NA	NA	NA	NA	NA	NA	NA	NA	NA	NA	NA	NA
PF3D7_0206700.1	0.46441	0.390625	PF3D7_0206700	adenylosuccinate lyase	protein coding	ADSL	PBANKA_0304300	-2492.55	-147.73	g6	-2.994	Non - Mutable in CDS	0.0412	Essential	3.48195	0.269658	NA	NA	NA	NA	NA	NA	NA	NA	NA	NA	NA	NA	NA	NA	NA	NA	NA	NA	NA	NA	NA	NA	NA	NA	NA	NA	NA	NA	NA	NA	NA	NA	NA
PF3D7_0206800.1	0.000434028	0.0434028	PF3D7_0206800	merozoite surface protein 2	protein coding	MSP2	NA	NA	NA	NA	-2.005	Non - Mutable in CDS	NA	NA	NA	0.362636	NA	NA	NA	NA	NA	NA	NA	NA	NA	NA	NA	NA	NA	NA	NA	NA	NA	NA	NA	NA	NA	NA	NA	NA	NA	NA	NA	NA	NA	NA	NA	NA	NA
PF3D7_0206900.1	4.76649	4.42708	PF3D7_0206900	merozoite surface protein 5	protein coding	MSP5	NA	NA	NA	NA	NA	NA	NA	NA	NA	0.271324	NA	NA	NA	NA	NA	NA	NA	NA	NA	NA	NA	NA	NA	NA	NA	NA	NA	NA	NA	NA	NA	NA	NA	NA	NA	NA	0.000138781	NA	NA	NA	NA	NA	NA
PF3D7_0206900.2	5.44878	5.64236	PF3D7_0206900	merozoite surface protein 5	protein coding	MSP5	NA	NA	NA	NA	NA	NA	NA	NA	NA	0.271324	NA	NA	NA	NA	NA	NA	NA	NA	NA	NA	NA	NA	NA	NA	NA	NA	NA	NA	NA	NA	NA	NA	NA	NA	NA	NA	1.87e-05	C2	NA	NA	NA	NA	NA
PF3D7_0207000.1	1.12109	1.30208	PF3D7_0207000	merozoite surface protein 4	protein coding	MSP4	PBANKA_0304400	NA	NA	NA	-2.64	Non - Mutable in CDS	NA	NA	0.175182	0.386034	NA	NA	NA	NA	NA	NA	NA	NA	NA	NA	NA	NA	NA	NA	NA	NA	NA	NA	NA	NA	NA	NA	0.000329103	NA	NA	NA	NA	NA	NA	NA	NA	NA	NA
PF3D7_0207100.1	83.9353	16.5365	PF3D7_0207100	conserved Plasmodium protein, unknown function	protein coding	null	PBANKA_0304500	NA	NA	NA	-2.608	Mutable in CDS	0.380483	Slow	1.16887	0.480626	NA	NA	NA	0.055471	NA	NA	NA	NA	NA	NA	NA	NA	NA	NA	NA	NA	NA	NA	NA	NA	NA	NA	NA	NA	8.55e-09	C5	NA	NA	NA	NA	NA	NA	NA
PF3D7_0207200.1	22.7951	4.25347	PF3D7_0207200	iron-sulfur assembly protein, putative	protein coding	IscA1	PBANKA_0304600	658.334	-152.902	g10	-3.514	Non - Mutable in CDS	NA	NA	NA	0.235759	NA	NA	NA	NA	NA	NA	NA	NA	NA	NA	NA	NA	NA	NA	NA	NA	NA	NA	NA	NA	NA	NA	NA	NA	NA	NA	NA	NA	NA	NA	NA	NA	NA
PF3D7_0207300.1	64.2973	5.72917	PF3D7_0207300	serine repeat antigen 8	protein coding	SERA8	PBANKA_0304700	1470.68	12.3228	g13	-2.593	Mutable in CDS	0.930124	Dispensable	2.89736	0.48865	NA	NA	NA	0.000551074	NA	NA	NA	NA	NA	NA	NA	NA	NA	NA	NA	NA	NA	NA	NA	NA	NA	NA	NA	NA	NA	NA	1.05e-14	C4	NA	NA	NA	NA	NA
PF3D7_0207400.1	0.000434028	0.0434028	PF3D7_0207400	serine repeat antigen 7	protein coding	SERA7	NA	-1412.78	-1753.69	g5	-1.186	Mutable in CDS	NA	NA	NA	0.390942	NA	NA	NA	NA	NA	NA	NA	NA	NA	NA	NA	NA	NA	NA	NA	NA	NA	NA	NA	NA	NA	NA	NA	NA	NA	NA	NA	NA	NA	NA	NA	NA	NA
PF3D7_0207500.1	1.11198	0.173611	PF3D7_0207500	serine repeat antigen 6	protein coding	SERA6	NA	-1439.47	-1867.62	g5	-2.761	Non - Mutable in CDS	NA	NA	NA	0.328015	NA	NA	NA	NA	NA	NA	NA	NA	NA	NA	NA	NA	NA	NA	NA	NA	NA	NA	NA	NA	NA	NA	NA	NA	NA	NA	NA	NA	NA	NA	NA	NA	NA
PF3D7_0207600.1	0.0837674	0.0868056	PF3D7_0207600	serine repeat antigen 5	protein coding	SERA5	NA	-1475.62	-2296.94	g4	-2.737	Non - Mutable in CDS	NA	NA	NA	0.948431	NA	NA	NA	NA	NA	NA	NA	NA	NA	NA	NA	NA	NA	NA	NA	NA	NA	NA	NA	NA	NA	NA	NA	NA	NA	NA	NA	NA	NA	NA	NA	NA	NA
PF3D7_0207700.1	0.116319	0.130208	PF3D7_0207700	serine repeat antigen 4	protein coding	SERA4	NA	-1539.43	-2041.16	g4	0.947	Mutable in CDS	NA	NA	NA	0.383498	NA	NA	NA	NA	NA	NA	NA	NA	NA	NA	NA	NA	NA	NA	NA	NA	NA	NA	NA	NA	NA	NA	NA	NA	NA	NA	NA	NA	NA	NA	NA	NA	NA
PF3D7_0207800.1	0	0	PF3D7_0207800	serine repeat antigen 3	protein coding	SERA3	NA	-1890.94	-1826.9	g4	-2.533	Mutable in CDS	NA	NA	NA	0.36097	NA	NA	NA	NA	NA	NA	NA	NA	NA	NA	NA	NA	NA	NA	NA	NA	NA	NA	NA	NA	NA	NA	NA	NA	NA	NA	NA	NA	NA	NA	NA	NA	NA
PF3D7_0207900.1	0.296007	0.173611	PF3D7_0207900	serine repeat antigen 2	protein coding	SERA2	NA	-1202.26	415.869	g15	-0.99	Mutable in CDS	NA	NA	NA	0.611615	NA	NA	NA	NA	NA	NA	NA	NA	NA	NA	NA	NA	NA	NA	NA	NA	NA	NA	NA	NA	NA	NA	NA	NA	NA	NA	NA	NA	NA	NA	NA	NA	NA
PF3D7_0208000.1	9.13151	4.38368	PF3D7_0208000	serine repeat antigen 1	protein coding	SERA1	NA	NA	NA	NA	-2.772	Mutable in CDS	NA	NA	NA	0.520806	NA	NA	NA	NA	NA	NA	NA	NA	NA	NA	NA	NA	NA	NA	NA	NA	NA	NA	NA	NA	NA	NA	NA	NA	NA	NA	NA	NA	NA	NA	NA	NA	NA
PF3D7_0208100.1	9.84158	3.94965	PF3D7_0208100	conserved Plasmodium protein, unknown function	protein coding	null	NA	NA	NA	NA	NA	NA	NA	NA	NA	0.625745	NA	NA	NA	NA	NA	NA	NA	NA	NA	NA	NA	NA	NA	NA	NA	NA	NA	NA	NA	NA	NA	NA	NA	NA	NA	NA	NA	NA	NA	NA	NA	NA	NA
PF3D7_0208200.1	2.17795	0.954861	PF3D7_0208200	KRR1 small subunit processome component, putative	protein coding	KRR1	PBANKA_0305300	NA	NA	NA	-2.666	Non - Mutable in CDS	0.0431	Essential	4.3588	0.216066	NA	NA	NA	NA	NA	NA	NA	NA	NA	NA	NA	NA	NA	NA	NA	NA	NA	NA	NA	NA	NA	NA	NA	NA	NA	NA	NA	NA	NA	NA	NA	NA	NA
PF3D7_0208300.1	1.09505	1.38889	PF3D7_0208300	conserved Plasmodium protein, unknown function	protein coding	null	PBANKA_0305400	NA	NA	NA	-3.013	Non - Mutable in CDS	0.0921	Essential	0.329281	0.407043	NA	NA	NA	NA	NA	NA	NA	NA	NA	NA	NA	NA	NA	NA	NA	NA	NA	NA	NA	NA	NA	NA	NA	NA	NA	NA	NA	NA	NA	NA	NA	NA	NA
PF3D7_0208400.1	5.06814	5.20833	PF3D7_0208400	conserved Plasmodium protein, unknown function	protein coding	null	PBANKA_0305500	NA	NA	NA	-1.355	Mutable in CDS	NA	NA	-0.508277	0.487579	NA	NA	NA	0.76863	NA	NA	NA	NA	NA	NA	NA	NA	NA	NA	NA	NA	NA	NA	NA	NA	7.10971e-28	2.25447e-14	NA	NA	0.00314024	NA	NA	NA	NA	NA	NA	NA	NA
PF3D7_0208500.1	0.292101	1.25868	PF3D7_0208500	acyl carrier protein	protein coding	ACP	PBANKA_0305600	NA	NA	NA	-3.465	Non - Mutable in CDS	0.0674	Essential	2.71528	0.281451	NA	NA	NA	NA	NA	NA	NA	NA	NA	NA	NA	NA	NA	NA	NA	NA	NA	NA	NA	NA	NA	NA	NA	NA	NA	NA	NA	NA	NA	NA	NA	NA	NA
PF3D7_0208600.1	11.661	2.51736	PF3D7_0208600	ribosome-recycling factor	protein coding	RRF1	PBANKA_0305700	NA	NA	NA	-2.794	Non - Mutable in CDS	0.0857	Essential	1.30862	0.381812	NA	NA	NA	NA	NA	NA	NA	NA	NA	NA	NA	NA	NA	NA	NA	NA	NA	NA	NA	NA	1.4078e-11	NA	NA	NA	NA	NA	NA	NA	NA	NA	NA	NA	NA
PF3D7_0208700.1	5.49392	4.55729	PF3D7_0208700	conserved Plasmodium protein, unknown function, unspecified product	protein coding	null	NA	NA	NA	NA	NA	NA	0.355006	Slow	NA	0.10764	NA	NA	NA	NA	NA	NA	NA	NA	NA	NA	NA	NA	NA	NA	NA	NA	NA	NA	NA	NA	NA	NA	NA	NA	NA	NA	NA	NA	NA	NA	NA	NA	NA
PF3D7_0208800.1	0.363715	0.347222	PF3D7_0208800	conserved Plasmodium protein, unknown function	protein coding	null	PBANKA_0305900	NA	NA	NA	-2.83	Non - Mutable in CDS	NA	NA	1.97083	0.29249	NA	NA	NA	NA	NA	NA	NA	NA	NA	NA	NA	NA	NA	NA	NA	NA	NA	NA	NA	NA	NA	NA	NA	NA	NA	NA	NA	NA	NA	NA	NA	NA	NA
PF3D7_0208900.1	2.56684	1.73611	PF3D7_0208900	6-cysteine protein P230p	protein coding	P230p	NA	23.7268	-286.153	g7	-1.524	Mutable in CDS	1.00492	Dispensable	1.75727	0.5769	NA	NA	NA	NA	NA	NA	NA	NA	NA	NA	NA	NA	NA	NA	NA	NA	NA	NA	NA	NA	NA	NA	NA	NA	NA	NA	NA	NA	NA	NA	NA	NA	NA
PF3D7_0209000.1	88.5503	7.8559	PF3D7_0209000	6-cysteine protein P230	protein coding	P230	PBANKA_0306100	994.641	-1514.4	g8	-0.851	Mutable in CDS	1.02237	Dispensable	1.31334	0.609631	NA	6.25768e-69	NA	NA	7.66961	0.964	0.034	4.23361e-30	NA	NA	NA	NA	NA	NA	NA	NA	NA	NA	NA	NA	NA	NA	NA	NA	NA	NA	NA	NA	NA	NA	NA	NA	NA
PF3D7_0209100.1	22.9661	4.7309	PF3D7_0209100	patatin-like phospholipase, putative	protein coding	null	PBANKA_0306200	1822.12	1987.99	g11	-1.821	Mutable in CDS	NA	NA	3.06456	0.409661	NA	NA	NA	NA	NA	NA	NA	NA	NA	NA	NA	NA	NA	NA	NA	NA	NA	NA	NA	NA	NA	NA	NA	NA	8.75e-10	C2	0.000127209	NA	NA	NA	NA	NA	NA
PF3D7_0209200.1	5.14887	6.46701	PF3D7_0209200	exosome complex component MTR3, putative	protein coding	MTR3	PBANKA_0306300	NA	NA	NA	-2.615	Non - Mutable in CDS	0.102434	Essential	3.55273	0.23867	NA	NA	2.94358e-80	NA	NA	NA	NA	NA	NA	NA	NA	NA	NA	NA	NA	NA	NA	NA	NA	NA	NA	NA	NA	NA	6.38e-06	C1	NA	NA	NA	NA	NA	NA	NA
PF3D7_0209300.1	1.30816	1.5191	PF3D7_0209300	2C-methyl-D-erythritol 2,4-cyclodiphosphate synthase	protein coding	IspF	PBANKA_0306400	NA	NA	NA	-2.98	Non - Mutable in CDS	NA	NA	2.74089	0.265125	NA	NA	NA	NA	NA	NA	NA	NA	NA	NA	NA	NA	NA	NA	NA	NA	NA	NA	NA	NA	NA	NA	NA	NA	NA	NA	NA	NA	NA	NA	NA	NA	NA
PF3D7_0209400.1	3.65234	2.77778	PF3D7_0209400	conserved protein, unknown function	protein coding	null	PBANKA_0306500	NA	NA	NA	-2.677	Mutable in CDS	1.08995	Dispensable	3.65198	0.44406	NA	NA	NA	NA	NA	NA	NA	NA	NA	NA	NA	NA	NA	NA	NA	NA	NA	NA	NA	NA	NA	NA	NA	NA	0.00970776	NA	4.45e-05	C1	NA	NA	NA	NA	NA
PF3D7_0209500.1	85.9701	8.81076	PF3D7_0209500	conserved Plasmodium protein, unknown function	protein coding	null	PBANKA_0306600	1759.91	166.659	g13	-1.47	Mutable in CDS	1.05584	Dispensable	0.854244	0.403773	NA	NA	NA	NA	NA	NA	NA	NA	NA	NA	NA	NA	NA	NA	NA	NA	NA	NA	NA	NA	NA	NA	NA	NA	NA	NA	8.47e-95	C1	NA	NA	NA	NA	NA
PF3D7_0209600.1	4.59549	3.21181	PF3D7_0209600	transporter, putative	protein coding	null	PBANKA_0306700	NA	NA	NA	-2.867	Non - Mutable in CDS	0.180556	Essential	2.51446	0.442387	NA	NA	NA	NA	NA	NA	NA	NA	NA	NA	NA	NA	NA	NA	NA	NA	NA	NA	NA	NA	NA	NA	NA	NA	NA	NA	2.27e-07	C1	NA	NA	NA	NA	NA
PF3D7_0209700.1	4.01389	3.25521	PF3D7_0209700	RING zinc finger protein, putative	protein coding	null	NA	NA	NA	NA	-2.864	Non - Mutable in CDS	NA	NA	NA	0.307637	NA	NA	NA	NA	NA	NA	NA	NA	NA	NA	NA	NA	NA	NA	NA	NA	NA	NA	NA	NA	NA	NA	NA	NA	NA	NA	NA	NA	NA	NA	NA	NA	NA
PF3D7_0209800.1	6.04948	3.03819	PF3D7_0209800	ATP-dependent RNA helicase UAP56	protein coding	UAP56	PBANKA_0306800	NA	NA	NA	-2.606	Non - Mutable in CDS	0.2913	Essential	4.63305	0.192641	NA	NA	3.0656e-56	NA	NA	NA	NA	NA	NA	NA	NA	NA	NA	NA	NA	NA	NA	NA	NA	NA	NA	NA	NA	NA	0.00846735	NA	NA	NA	NA	NA	NA	NA	NA
PF3D7_0209900.1	0.0963542	0.477431	PF3D7_0209900	unspecified product	non protein coding	null	NA	NA	NA	NA	NA	NA	NA	NA	NA	NA	NA	NA	NA	NA	NA	NA	NA	NA	NA	NA	NA	NA	NA	NA	NA	NA	NA	NA	NA	NA	NA	NA	NA	NA	NA	NA	NA	NA	NA	NA	NA	NA	NA
PF3D7_0210000.1	0.767361	1.95312	PF3D7_0210000	secretory complex protein 61 gamma subunit	protein coding	Sec61-gamma	PBANKA_0306900	NA	NA	NA	0	Non - Mutable in CDS	0.140376	Essential	4.03614	0.0291796	8.42332e-69	NA	NA	NA	NA	NA	NA	NA	NA	NA	NA	NA	NA	NA	NA	NA	NA	NA	NA	NA	NA	NA	NA	NA	NA	NA	NA	NA	NA	NA	NA	NA	NA
PF3D7_0210100.1	0.250434	1.5625	PF3D7_0210100	60S ribosomal protein L37ae, putative	protein coding	null	NA	NA	NA	NA	NA	NA	NA	NA	NA	0.118361	NA	NA	NA	NA	NA	NA	NA	NA	NA	NA	NA	NA	NA	NA	NA	NA	NA	NA	NA	NA	NA	NA	NA	NA	NA	NA	NA	NA	NA	NA	NA	NA	NA
PF3D7_0210100.2	0	0	PF3D7_0210100	60S ribosomal protein L37ae, putative	protein coding	null	NA	NA	NA	NA	NA	NA	NA	NA	NA	0.118361	NA	NA	NA	NA	NA	NA	NA	NA	NA	NA	NA	NA	NA	NA	NA	NA	NA	NA	NA	NA	NA	NA	NA	NA	NA	NA	NA	NA	NA	NA	NA	NA	NA
PF3D7_0210200.1	5.34722	4.07986	PF3D7_0210200	conserved Plasmodium protein, unknown function	protein coding	null	PBANKA_0307100	NA	NA	NA	-2.859	Mutable in CDS	NA	NA	1.48849	0.534584	NA	1.36992e-52	NA	NA	NA	NA	NA	NA	NA	NA	NA	NA	NA	NA	NA	NA	NA	NA	NA	NA	7.91095e-22	8.53779e-11	NA	NA	NA	NA	NA	NA	NA	NA	NA	NA	NA
PF3D7_0210300.1	0.00347222	0.0868056	PF3D7_0210300	monocarboxylate transporter, putative	protein coding	null	PBANKA_0307200	-1240.63	169.919	g15	-2.961	Non - Mutable in CDS	NA	NA	4.64333	0.210682	NA	NA	NA	NA	NA	NA	NA	NA	NA	NA	NA	NA	NA	NA	NA	NA	NA	NA	NA	NA	NA	NA	NA	NA	NA	NA	NA	NA	NA	NA	NA	NA	NA
PF3D7_0210400.1	0.127604	0.607639	PF3D7_0210400	50S ribosomal protein L33, putative	protein coding	null	PBANKA_0307300	NA	NA	NA	-3.272	Non - Mutable in CDS	NA	NA	4.83193	0.111852	NA	NA	NA	NA	NA	NA	NA	NA	NA	NA	NA	NA	NA	NA	NA	NA	NA	NA	NA	NA	3.88598e-06	NA	NA	NA	NA	NA	NA	NA	NA	NA	NA	NA	NA
PF3D7_0210500.1	23.7739	6.59722	PF3D7_0210500	conserved Plasmodium protein, unknown function	protein coding	null	PBANKA_0307400	2224.79	1838.42	g12	-3.092	Non - Mutable in CDS	NA	NA	1.19473	0.348601	NA	NA	NA	NA	NA	NA	NA	NA	NA	NA	NA	NA	3.1206	0.777	0.718	5.81158e-05	NA	NA	NA	NA	NA	NA	NA	NA	2.75e-05	C4	NA	NA	NA	NA	NA	NA	NA
PF3D7_0210600.1	148.699	13.5851	PF3D7_0210600	conserved protein, unknown function	protein coding	null	PBANKA_0307500	2694.74	-113.631	g2	-2.616	Non - Mutable in CDS	NA	NA	4.15022	0.233703	NA	NA	NA	0.698194	5.12852	0.982	0.224	4.8143e-25	NA	NA	NA	NA	5.57587	0.875	0.272	2.97925e-23	NA	NA	NA	NA	NA	NA	NA	NA	0.00176032	NA	NA	NA	NA	NA	NA	NA	NA
PF3D7_0210700.1	0.916233	2.77778	PF3D7_0210700	syntaxin, Qa-SNARE family	protein coding	SYN17	PBANKA_0307600	NA	NA	NA	-3.264	Non - Mutable in CDS	NA	NA	3.3949	0.269674	NA	NA	NA	NA	NA	NA	NA	NA	NA	NA	NA	NA	NA	NA	NA	NA	NA	NA	NA	NA	NA	NA	NA	NA	NA	NA	NA	NA	NA	NA	NA	NA	NA
PF3D7_0210800.1	0.162326	0.0868056	PF3D7_0210800	conserved Plasmodium protein, unknown function	protein coding	null	PBANKA_0307700	-81.2198	791.098	g15	-3.606	Non - Mutable in CDS	0.654962	Slow	1.51084	0.420819	NA	NA	NA	NA	NA	NA	NA	NA	NA	NA	NA	NA	NA	NA	NA	NA	NA	NA	NA	NA	NA	NA	NA	NA	NA	NA	NA	NA	NA	NA	NA	NA	NA
PF3D7_0210900.1	1.13628	0.564236	PF3D7_0210900	conserved Plasmodium protein, unknown function	protein coding	null	PBANKA_0307800	NA	NA	NA	-1.794	Mutable in CDS	0.453583	Slow	2.48973	0.161084	NA	NA	NA	NA	NA	NA	NA	NA	NA	NA	NA	NA	NA	NA	NA	NA	NA	NA	NA	NA	NA	NA	NA	NA	NA	NA	NA	NA	NA	NA	NA	NA	NA
PF3D7_0211000.1	0.000868056	0.0434028	PF3D7_0211000	unspecified product	non protein coding	null	NA	NA	NA	NA	NA	NA	NA	NA	NA	NA	NA	NA	NA	NA	NA	NA	NA	NA	NA	NA	NA	NA	NA	NA	NA	NA	NA	NA	NA	NA	NA	NA	NA	NA	NA	NA	NA	NA	NA	NA	NA	NA	NA
PF3D7_0211100.1	0.637153	1.21528	PF3D7_0211100	conserved Plasmodium protein, unknown function	protein coding	null	PBANKA_0307900	196.048	41.4016	g10	-2.519	Mutable in CDS	NA	NA	2.52946	0.500028	NA	NA	NA	NA	NA	NA	NA	NA	NA	NA	NA	NA	NA	NA	NA	NA	NA	NA	NA	NA	NA	NA	NA	NA	NA	NA	NA	NA	NA	NA	NA	NA	NA
PF3D7_0211200.1	0.176215	0.260417	PF3D7_0211200	ras-related protein Rab-5A	protein coding	RAB5a	PBANKA_0308000	NA	NA	NA	-2.515	Non - Mutable in CDS	NA	NA	3.94043	0.124633	NA	NA	NA	NA	NA	NA	NA	NA	NA	NA	NA	NA	NA	NA	NA	NA	NA	NA	NA	NA	NA	NA	NA	NA	NA	NA	NA	NA	NA	NA	NA	NA	NA
PF3D7_0211300.1	0.238281	0.651042	PF3D7_0211300	ubiquinol-cytochrome-c reductase complex assembly factor 1, putative	protein coding	null	PBANKA_0308100	NA	NA	NA	-3.074	Non - Mutable in CDS	0.73211	Slow	4.60068	0.173959	7.53115e-21	NA	NA	NA	NA	NA	NA	NA	NA	NA	NA	NA	NA	NA	NA	NA	NA	NA	NA	NA	NA	NA	NA	NA	NA	NA	NA	NA	NA	NA	NA	NA	NA
PF3D7_0211400.1	4.76866	2.86458	PF3D7_0211400	beta-ketoacyl-ACP synthase III	protein coding	KASIII	PBANKA_0308200	NA	NA	NA	-2.982	Mutable in CDS	0.84104	Slow	4.02695	0.201908	2.07453e-07	NA	NA	NA	NA	NA	NA	NA	NA	NA	NA	NA	NA	NA	NA	NA	NA	NA	NA	NA	NA	NA	NA	NA	NA	NA	NA	NA	NA	NA	NA	NA	NA
PF3D7_0211500.1	12.9119	3.60243	PF3D7_0211500	GAF domain-related protein, putative	protein coding	null	PBANKA_0308300	NA	NA	NA	-1.135	Mutable in CDS	NA	NA	1.75393	0.448235	NA	NA	NA	0.0272482	NA	NA	NA	NA	NA	NA	NA	NA	NA	NA	NA	NA	NA	NA	NA	NA	NA	NA	NA	NA	NA	NA	NA	NA	NA	NA	NA	NA	NA
PF3D7_0211600.1	0.228299	0.520833	PF3D7_0211600	UDP-N-acetylglucosamine transferase subunit ALG14, putative	protein coding	ALG14	NA	NA	NA	NA	-3.101	Non - Mutable in CDS	0.162868	Slow	3.21531	0.240889	NA	NA	NA	NA	NA	NA	NA	NA	NA	NA	NA	NA	NA	NA	NA	NA	NA	NA	NA	NA	NA	NA	NA	NA	NA	NA	NA	NA	NA	NA	NA	NA	NA
PF3D7_0211700.1	20.1484	5.59896	PF3D7_0211700	tyrosine kinase-like protein, putative	protein coding	TKL1	PBANKA_0308500	NA	NA	NA	-2.366	Mutable in CDS	0.991653	Dispensable	0.0433735	0.470675	NA	NA	NA	0.00042588	NA	NA	NA	NA	NA	NA	NA	NA	NA	NA	NA	NA	NA	NA	NA	NA	0.000207194	0.000106874	NA	NA	NA	NA	NA	NA	NA	NA	NA	NA	NA
PF3D7_0211800.1	2.40017	1.90972	PF3D7_0211800	asparagine--tRNA ligase	protein coding	AsnRS	PBANKA_0308600	NA	NA	NA	-2.765	Non - Mutable in CDS	NA	NA	NA	0.210099	NA	NA	NA	NA	NA	NA	NA	NA	NA	NA	NA	NA	NA	NA	NA	NA	NA	NA	NA	NA	3.63737e-07	1.24732e-06	NA	NA	NA	NA	NA	NA	NA	NA	NA	NA	NA
PF3D7_0211900.1	2.95269	2.90799	PF3D7_0211900	pseudouridine synthase, putative	protein coding	null	PBANKA_0308700	NA	NA	NA	-3.129	Non - Mutable in CDS	NA	NA	1.63858	0.252176	NA	NA	NA	0.114036	NA	NA	NA	NA	3.92224	0.667	0.04	3.09955e-09	NA	NA	NA	NA	NA	NA	NA	NA	3.77439e-14	NA	NA	NA	NA	NA	NA	NA	NA	NA	NA	NA	NA
PF3D7_0212000.1	2.85851	2.95139	PF3D7_0212000	GDP-fructose:GMP antiporter, putative	protein coding	null	PBANKA_0308800	NA	NA	NA	-3.212	Non - Mutable in CDS	NA	NA	3.40705	0.352069	NA	NA	NA	NA	NA	NA	NA	NA	NA	NA	NA	NA	NA	NA	NA	NA	2.33702	0.004	0.188	6.04688e-06	NA	NA	NA	TRUE	NA	NA	NA	NA	NA	NA	NA	NA	NA
PF3D7_0212100.1	28.178	7.24826	PF3D7_0212100	conserved Plasmodium protein, unknown function	protein coding	null	NA	NA	NA	NA	-2.686	Non - Mutable in CDS	NA	NA	NA	0.5124	NA	NA	NA	NA	NA	NA	NA	NA	NA	NA	NA	NA	NA	NA	NA	NA	NA	NA	NA	NA	NA	NA	NA	NA	NA	NA	NA	NA	NA	NA	NA	NA	NA
PF3D7_0212200.1	3.23872	1.69271	PF3D7_0212200	ribosomal protein L12, mitochondrial, putative	protein coding	null	PBANKA_0309000	NA	NA	NA	-2.93	Non - Mutable in CDS	NA	NA	NA	0.265125	NA	NA	NA	NA	NA	NA	NA	NA	NA	NA	NA	NA	NA	NA	NA	NA	NA	NA	NA	NA	NA	NA	NA	NA	0.0041685	NA	NA	NA	NA	NA	NA	NA	NA
PF3D7_0212300.1	21.4878	4.29688	PF3D7_0212300	peptide chain release factor subunit 1, putative	protein coding	null	PBANKA_0309100	2683.42	1109.33	g12	-3.662	Non - Mutable in CDS	NA	NA	4.8271	0.0998577	NA	NA	NA	NA	NA	NA	NA	NA	NA	NA	NA	NA	NA	NA	NA	NA	NA	NA	NA	NA	NA	NA	NA	NA	8.06e-09	C2	NA	NA	NA	NA	NA	NA	NA
PF3D7_0212400.1	21.5603	9.72222	PF3D7_0212400	conserved Plasmodium membrane protein, unknown function	protein coding	null	NA	NA	NA	NA	-2.893	Mutable in CDS	0.0433	Essential	1.09776	0.440589	NA	NA	NA	NA	NA	NA	NA	NA	NA	NA	NA	NA	NA	NA	NA	NA	NA	NA	NA	NA	NA	NA	NA	NA	NA	NA	NA	NA	NA	NA	NA	NA	NA
PF3D7_0212500.1	50.9497	17.4479	PF3D7_0212500	conserved Plasmodium protein, unknown function	protein coding	null	PBANKA_0309400	NA	NA	NA	-3.048	Non - Mutable in CDS	0.0894	Essential	1.55131	0.527118	NA	NA	NA	9.95856e-06	NA	NA	NA	NA	NA	NA	NA	NA	NA	NA	NA	NA	NA	NA	NA	NA	4.40808e-26	0.000161143	NA	NA	NA	NA	NA	NA	NA	NA	NA	NA	NA
PF3D7_0212600.1	88.5647	18.3594	PF3D7_0212600	secreted protein with altered thrombospondin repeat domain	protein coding	SPATR	PBANKA_0309500	1777.27	-91.8537	g13	-2.553	Non - Mutable in CDS	0.141317	Essential	3.15936	0.246428	NA	NA	NA	0.136634	NA	NA	NA	NA	NA	NA	NA	NA	NA	NA	NA	NA	NA	NA	NA	NA	NA	NA	NA	NA	NA	NA	NA	NA	NA	NA	NA	NA	NA
PF3D7_0212700.1	3.93663	5.16493	PF3D7_0212700	SRR1-like protein	protein coding	null	PBANKA_0309600	NA	NA	NA	-3.01	Non - Mutable in CDS	0.730467	Slow	0.658696	0.413515	NA	NA	NA	0.217708	NA	NA	NA	NA	NA	NA	NA	NA	NA	NA	NA	NA	NA	NA	NA	NA	NA	NA	NA	NA	NA	NA	NA	NA	NA	NA	NA	NA	NA
PF3D7_0212800.1	13.2279	3.64583	PF3D7_0212800	multidrug efflux pump, putative	protein coding	MATE	NA	877.905	-1101.19	g8	-2.497	Mutable in CDS	0.919968	Dispensable	-0.528363	0.531644	NA	NA	NA	NA	NA	NA	NA	NA	NA	NA	NA	NA	NA	NA	NA	NA	NA	NA	NA	NA	NA	NA	NA	NA	NA	NA	NA	NA	NA	NA	NA	NA	NA
PF3D7_0212900.1	0.52908	0.477431	PF3D7_0212900	arginyl-tRNA--protein transferase	protein coding	ATEL1	PBANKA_0309800	NA	NA	NA	-0.947	Mutable in CDS	0.79258	Slow	3.22911	0.243749	NA	NA	NA	NA	NA	NA	NA	NA	NA	NA	NA	NA	NA	NA	NA	NA	NA	NA	NA	NA	NA	NA	0.000252136	NA	NA	NA	NA	NA	NA	NA	NA	NA	NA
PF3D7_0213000.1	1.40191	0.737847	PF3D7_0213000	conserved protein, unknown function	protein coding	null	PBANKA_0309900	NA	NA	NA	-3.027	Non - Mutable in CDS	NA	NA	3.42771	0.308459	NA	NA	NA	NA	NA	NA	NA	NA	NA	NA	NA	NA	NA	NA	NA	NA	NA	NA	NA	NA	NA	NA	NA	NA	NA	NA	NA	NA	NA	NA	NA	NA	NA
PF3D7_0213100.1	9.27778	5.33854	PF3D7_0213100	protein SIS1	protein coding	SIS1	PBANKA_0310000	NA	NA	NA	-2.617	Non - Mutable in CDS	NA	NA	NA	0.0826134	NA	NA	3.027e-07	NA	NA	NA	NA	NA	NA	NA	NA	NA	NA	NA	NA	NA	NA	NA	NA	NA	NA	NA	NA	NA	NA	NA	NA	NA	NA	NA	NA	NA	NA
PF3D7_0213200.1	5.55729	5.38194	PF3D7_0213200	conserved protein, unknown function	protein coding	null	PBANKA_0310100	NA	NA	NA	-3.225	Non - Mutable in CDS	NA	NA	3.11811	0.196312	NA	NA	NA	NA	NA	NA	NA	NA	NA	NA	NA	NA	NA	NA	NA	NA	NA	NA	NA	NA	NA	NA	NA	NA	0.00650927	NA	NA	NA	NA	NA	NA	NA	NA
PF3D7_0213300.1	0.592014	2.73438	PF3D7_0213300	conserved protein, unknown function	protein coding	null	NA	NA	NA	NA	0	Non - Mutable in CDS	NA	NA	4.61538	0.164647	NA	NA	NA	NA	NA	NA	NA	NA	NA	NA	NA	NA	NA	NA	NA	NA	NA	NA	NA	NA	NA	NA	NA	NA	NA	NA	NA	NA	NA	NA	NA	NA	NA
PF3D7_0213400.1	3.22309	4.90451	PF3D7_0213400	protein kinase 7	protein coding	PK7	PBANKA_0310300	NA	NA	NA	0.959	Mutable in CDS	0.108772	Essential	3.24355	0.343286	NA	NA	NA	NA	NA	NA	NA	NA	NA	NA	NA	NA	NA	NA	NA	NA	NA	NA	NA	NA	NA	NA	NA	NA	NA	NA	NA	NA	NA	NA	NA	NA	NA
PF3D7_0213500.1	12.599	7.94271	PF3D7_0213500	tetratricopeptide repeat protein, putative	protein coding	null	PBANKA_0310400	2523.84	1607.11	g12	-1.843	Mutable in CDS	NA	NA	2.24153	0.290795	NA	NA	NA	NA	NA	NA	NA	NA	NA	NA	NA	NA	NA	NA	NA	NA	NA	NA	NA	NA	NA	NA	NA	NA	NA	NA	4.17e-07	C1	NA	NA	NA	NA	NA
PF3D7_0213600.1	50.4336	22.6562	PF3D7_0213600	conserved Plasmodium protein, unknown function	protein coding	null	PBANKA_0310500	1076.13	-1529.2	g8	-0.387	Mutable in CDS	0.927875	Dispensable	0.853036	0.495926	NA	NA	NA	NA	5.53789	0.982	0.129	1.2425e-27	NA	NA	NA	NA	NA	NA	NA	NA	NA	NA	NA	NA	NA	NA	NA	NA	NA	NA	0.00043845	NA	NA	NA	NA	NA	NA
PF3D7_0213700.1	0.0368924	0.217014	PF3D7_0213700	conserved protein, unknown function	protein coding	null	PBANKA_0310600	-614.159	978.84	g15	-2.087	Non - Mutable in CDS	NA	NA	5.05844	0.258287	NA	NA	NA	NA	NA	NA	NA	NA	NA	NA	NA	NA	NA	NA	NA	NA	NA	NA	NA	NA	NA	NA	NA	NA	NA	NA	NA	NA	NA	NA	NA	NA	NA
PF3D7_0213800.1	9.25825	5.55556	PF3D7_0213800	conserved protein, unknown function	protein coding	null	NA	NA	NA	NA	-0.384	Mutable in CDS	NA	NA	1.85294	0.369591	NA	NA	NA	NA	NA	NA	NA	NA	NA	NA	NA	NA	NA	NA	NA	NA	NA	NA	NA	NA	NA	NA	NA	NA	NA	NA	NA	NA	NA	NA	NA	NA	NA
PF3D7_0213900.1	2.55903	6.2934	PF3D7_0213900	RTR1 domain-containing protein, putative	protein coding	null	PBANKA_0310800	NA	NA	NA	-2.747	Non - Mutable in CDS	NA	NA	0.400847	0.295306	NA	NA	NA	NA	NA	NA	NA	NA	NA	NA	NA	NA	NA	NA	NA	NA	NA	NA	NA	NA	NA	NA	NA	NA	NA	NA	NA	NA	NA	NA	NA	NA	NA
PF3D7_0214000.1	5.52561	2.51736	PF3D7_0214000	T-complex protein 1 subunit theta	protein coding	CCT8	PBANKA_0310900	500.22	-131.07	g10	-3.405	Non - Mutable in CDS	NA	NA	4.01105	0.245775	NA	NA	NA	NA	NA	NA	NA	NA	NA	NA	NA	NA	NA	NA	NA	NA	NA	NA	NA	NA	NA	NA	NA	NA	NA	NA	NA	NA	NA	NA	NA	NA	NA
PF3D7_0214100.1	16.5195	3.47222	PF3D7_0214100	protein transport protein SEC31	protein coding	SEC31	PBANKA_0311000	NA	NA	NA	-2.744	Non - Mutable in CDS	0.1	Essential	2.78112	0.311793	NA	NA	NA	NA	NA	NA	NA	NA	NA	NA	NA	NA	NA	NA	NA	NA	NA	NA	NA	NA	NA	NA	NA	NA	0.00427009	NA	NA	NA	NA	NA	NA	NA	NA
PF3D7_0214200.1	0.000868056	0.0434028	PF3D7_0214200	ribosomal protein L13, mitochondrial	protein coding	mRPL13	PBANKA_0311100	NA	NA	NA	0	Non - Mutable in CDS	0.0763	Essential	4.58491	0.374043	NA	NA	NA	NA	NA	NA	NA	NA	NA	NA	NA	NA	NA	NA	NA	NA	NA	NA	NA	NA	NA	NA	NA	NA	NA	NA	NA	NA	NA	NA	NA	NA	NA
PF3D7_0214300.1	14.1228	3.42882	PF3D7_0214300	conserved Plasmodium protein, unknown function	protein coding	null	NA	107.136	-690.052	g7	0.214	Mutable in CDS	NA	NA	NA	0.425349	NA	NA	NA	NA	NA	NA	NA	NA	NA	NA	NA	NA	NA	NA	NA	NA	NA	NA	NA	NA	NA	NA	NA	NA	NA	NA	NA	NA	NA	NA	NA	NA	NA
PF3D7_0214400.1	31.4097	8.37674	PF3D7_0214400	conserved protein, unknown function	protein coding	null	PBANKA_0311200	1802.37	-1235.95	g9	-2.768	Non - Mutable in CDS	0.118861	Essential	1.65379	0.294452	NA	NA	NA	0.130288	2.1605	0.945	0.397	2.82962e-14	3.30846	0.515	0.08	0.000728627	NA	NA	NA	NA	NA	NA	NA	NA	NA	NA	NA	NA	NA	NA	0.00218802	NA	NA	NA	NA	NA	NA
PF3D7_0214500.1	2.727	2.73438	PF3D7_0214500	conserved Plasmodium protein, unknown function	protein coding	null	PBANKA_0311300	465.609	36.4884	g10	-3.055	Non - Mutable in CDS	1.0042	Dispensable	2.31629	0.418085	NA	NA	NA	NA	NA	NA	NA	NA	NA	NA	NA	NA	NA	NA	NA	NA	NA	NA	NA	NA	NA	NA	NA	NA	NA	NA	0.00740348	NA	NA	NA	NA	NA	NA
PF3D7_0214600.1	316.565	34.7656	PF3D7_0214600	serine/threonine protein kinase, putative	protein coding	null	NA	2583.83	42.8477	g2	-2.581	Mutable in CDS	0.126087	Essential	0.393939	0.352204	NA	NA	NA	NA	NA	NA	NA	NA	NA	NA	NA	NA	NA	NA	NA	NA	NA	NA	NA	NA	NA	NA	NA	NA	NA	NA	NA	NA	NA	NA	NA	NA	NA
PF3D7_0214700.1	2.50087	5.38194	PF3D7_0214700	conserved Plasmodium protein, unknown function	protein coding	null	PBANKA_0311500	NA	NA	NA	-2.578	Non - Mutable in CDS	NA	NA	2.6	0.294175	NA	NA	6.66648e-79	NA	NA	NA	NA	NA	NA	NA	NA	NA	NA	NA	NA	NA	NA	NA	NA	NA	NA	NA	NA	NA	8.62e-07	C2	NA	NA	NA	NA	NA	NA	NA
PF3D7_0214800.1	5.74826	2.56076	PF3D7_0214800	conserved Plasmodium membrane protein, unknown function	protein coding	null	PBANKA_0311600	NA	NA	NA	-3.051	Non - Mutable in CDS	0.0299	Essential	1.57133	0.525584	NA	NA	NA	NA	NA	NA	NA	NA	NA	NA	NA	NA	NA	NA	NA	NA	NA	NA	NA	NA	NA	NA	NA	NA	NA	NA	NA	NA	NA	NA	NA	NA	NA
PF3D7_0214900.1	5.6263	2.38715	PF3D7_0214900	rhoptry neck protein 6	protein coding	RON6	NA	-2652.2	-483.07	g6	-2.316	Non - Mutable in CDS	NA	NA	-0.245703	0.353608	NA	NA	NA	NA	NA	NA	NA	NA	NA	NA	NA	NA	NA	NA	NA	NA	NA	NA	NA	NA	NA	NA	NA	NA	NA	NA	5.75e-05	C4	NA	NA	NA	NA	NA
PF3D7_0215000.1	11.5877	9.20139	PF3D7_0215000	acyl-CoA synthetase	protein coding	ACS9	NA	NA	NA	NA	0.232	Mutable in CDS	NA	NA	NA	0.578429	NA	NA	NA	NA	NA	NA	NA	NA	NA	NA	NA	NA	NA	NA	NA	NA	NA	NA	NA	NA	NA	NA	NA	NA	NA	NA	NA	NA	NA	NA	NA	NA	NA
PF3D7_0215100.1	0.419271	0.694444	PF3D7_0215100	RING zinc finger protein, putative	protein coding	null	PBANKA_0311900	-1064.81	595.905	g15	0	Non - Mutable in CDS	0.794816	Slow	3.48173	0.614485	NA	NA	NA	NA	NA	NA	NA	NA	NA	NA	NA	NA	NA	NA	NA	NA	NA	NA	NA	NA	NA	NA	NA	NA	NA	NA	NA	NA	NA	NA	NA	NA	NA
PF3D7_0215200.1	26.8911	15.5382	PF3D7_0215200	conserved Plasmodium protein, unknown function	protein coding	null	PBANKA_0312000	2679.93	-25.7322	g2	-2.274	Mutable in CDS	1.00814	Dispensable	3.04898	0.284266	NA	NA	NA	NA	NA	NA	NA	NA	NA	NA	NA	NA	NA	NA	NA	NA	NA	NA	NA	NA	NA	NA	NA	NA	1.17e-05	C2	0.00134434	NA	NA	NA	NA	NA	NA
PF3D7_0215300.1	6.21484	1.5625	PF3D7_0215300	acyl-CoA synthetase	protein coding	ACS8	NA	865.805	1786.42	g11	-1.796	Mutable in CDS	NA	NA	NA	0.760522	NA	NA	NA	NA	NA	NA	NA	NA	NA	NA	NA	NA	NA	NA	NA	NA	NA	NA	NA	NA	NA	NA	NA	NA	NA	NA	NA	NA	NA	NA	NA	NA	NA
PF3D7_0215400.1	5.58854	4.38368	PF3D7_0215400	conserved Plasmodium protein, unknown function	protein coding	null	PBANKA_0312100	NA	NA	NA	-1.789	Mutable in CDS	0.930257	Dispensable	1.50513	0.436582	NA	NA	NA	NA	NA	NA	NA	NA	NA	NA	NA	NA	NA	NA	NA	NA	NA	NA	NA	NA	NA	NA	NA	NA	NA	NA	NA	NA	NA	NA	NA	NA	NA
PF3D7_0215500.1	2.70052	2.12674	PF3D7_0215500	conserved Plasmodium protein, unknown function	protein coding	null	PBANKA_0312200	NA	NA	NA	-0.99	Mutable in CDS	0.625897	Slow	0.44359	0.390406	NA	NA	NA	NA	NA	NA	NA	NA	NA	NA	NA	NA	NA	NA	NA	NA	NA	NA	NA	NA	NA	NA	NA	NA	NA	NA	NA	NA	NA	NA	NA	NA	NA
PF3D7_0215600.1	1.23698	3.38542	PF3D7_0215600	conserved Plasmodium protein, unknown function	protein coding	null	PBANKA_0312300	NA	NA	NA	-2.467	Non - Mutable in CDS	0.534051	Slow	0.811414	0.366025	NA	NA	NA	0.000274176	NA	NA	NA	NA	NA	NA	NA	NA	NA	NA	NA	NA	NA	NA	NA	NA	NA	NA	NA	NA	NA	NA	NA	NA	NA	NA	NA	NA	NA
PF3D7_0215700.1	4.44271	1.86632	PF3D7_0215700	DNA-directed RNA polymerase II subunit RPB2, putative	protein coding	RPB2	PBANKA_0312400	-1237.3	-1362.31	g5	-2.783	Non - Mutable in CDS	NA	NA	NA	0.281313	NA	NA	NA	NA	NA	NA	NA	NA	NA	NA	NA	NA	NA	NA	NA	NA	NA	NA	NA	NA	NA	NA	NA	NA	0.000989242	C3	NA	NA	NA	NA	NA	NA	NA
PF3D7_0215800.1	2.14497	2.03993	PF3D7_0215800	origin recognition complex subunit 5	protein coding	ORC5	PBANKA_0312500	NA	NA	NA	-2.848	Non - Mutable in CDS	0.195897	Essential	3.00768	0.34188	NA	3.26123e-28	NA	NA	NA	NA	NA	NA	NA	NA	NA	NA	NA	NA	NA	NA	NA	NA	NA	NA	NA	NA	NA	NA	NA	NA	NA	NA	NA	NA	NA	NA	NA
PF3D7_0215900.1	2.20356	1.86632	PF3D7_0215900	palmitoyltransferase DHHC11, putative	protein coding	DHHC11	PBANKA_0312600	NA	NA	NA	-2.633	Mutable in CDS	0.959766	Dispensable	2.81919	0.325618	NA	NA	NA	NA	NA	NA	NA	NA	NA	NA	NA	NA	NA	NA	NA	NA	NA	NA	NA	NA	NA	NA	NA	NA	0.00281374	NA	NA	NA	NA	NA	NA	NA	NA
PF3D7_0216000.1	399.141	14.4097	PF3D7_0216000	DEAD/DEAH box helicase, putative	protein coding	null	PBANKA_0312700	2837.78	54.8085	g2	-0.504	Mutable in CDS	0.970015	Dispensable	0.576114	0.336151	NA	NA	NA	NA	NA	NA	NA	NA	NA	NA	NA	NA	7.39024	0.938	0.495	2.74132e-26	NA	NA	NA	NA	NA	NA	NA	NA	0.00132743	NA	NA	NA	NA	NA	NA	NA	NA
PF3D7_0216100.1	2.95269	2.03993	PF3D7_0216100	conserved Plasmodium protein, unknown function	protein coding	null	PBANKA_0312800	NA	NA	NA	-3.094	Non - Mutable in CDS	NA	NA	0.551343	0.349759	NA	NA	NA	NA	NA	NA	NA	NA	NA	NA	NA	NA	NA	NA	NA	NA	NA	NA	NA	NA	NA	NA	NA	NA	NA	NA	NA	NA	NA	NA	NA	NA	NA
PF3D7_0216200.1	0.908854	1.08507	PF3D7_0216200	conserved Plasmodium protein, unknown function	protein coding	null	NA	-1151.75	-370.009	g5	-2.444	Non - Mutable in CDS	NA	NA	1.5123	0.300108	NA	NA	NA	NA	NA	NA	NA	NA	NA	NA	NA	NA	NA	NA	NA	NA	NA	NA	NA	NA	NA	NA	NA	NA	NA	NA	NA	NA	NA	NA	NA	NA	NA
PF3D7_0216300.1	3.84115	1.99653	PF3D7_0216300	conserved Plasmodium protein, unknown function	protein coding	null	PBANKA_0313000	NA	NA	NA	-2.93	Non - Mutable in CDS	0.0932	Essential	0.30536	0.430594	NA	NA	NA	NA	NA	NA	NA	NA	NA	NA	NA	NA	NA	NA	NA	NA	NA	NA	NA	NA	NA	NA	NA	NA	NA	NA	NA	NA	NA	NA	NA	NA	NA
PF3D7_0216400.1	3.44575	1.86632	PF3D7_0216400	vacuolar protein sorting-associated protein 45	protein coding	VPS45	PBANKA_0313100	NA	NA	NA	-2.861	Non - Mutable in CDS	0.26649	Essential	3.32143	0.336052	NA	NA	NA	NA	NA	NA	NA	NA	NA	NA	NA	NA	NA	NA	NA	NA	NA	NA	NA	NA	3.3737e-14	4.43134e-05	NA	NA	NA	NA	NA	NA	NA	NA	NA	NA	NA
PF3D7_0216500.1	67.7713	12.3264	PF3D7_0216500	conserved Plasmodium protein, unknown function	protein coding	null	PBANKA_0313200	NA	NA	NA	0.293	Mutable in CDS	1.03439	Dispensable	0.671484	0.431375	NA	NA	4.54437e-58	NA	NA	NA	NA	NA	NA	NA	NA	NA	3.87077	0.911	0.68	8.40444e-17	NA	NA	NA	NA	1.84485e-13	NA	NA	NA	0.00236919	NA	NA	NA	NA	NA	NA	NA	NA
PF3D7_0216600.1	0.565104	2.08333	PF3D7_0216600	MtN3-like protein	protein coding	null	PBANKA_0313300	NA	NA	NA	-2.821	Non - Mutable in CDS	0.867198	Dispensable	1.44913	0.427214	NA	NA	NA	NA	NA	NA	NA	NA	NA	NA	NA	NA	NA	NA	NA	NA	NA	NA	NA	NA	NA	NA	NA	NA	NA	NA	NA	NA	NA	NA	NA	NA	NA
PF3D7_0216700.1	0.000868056	0.0434028	PF3D7_0216700	autophagy-related protein 11, putative	protein coding	ATG11	NA	NA	NA	NA	NA	NA	NA	NA	NA	0.321101	NA	NA	NA	NA	NA	NA	NA	NA	NA	NA	NA	NA	NA	NA	NA	NA	NA	NA	NA	NA	NA	NA	NA	NA	NA	NA	NA	NA	NA	NA	NA	NA	NA
PF3D7_0216700.2	0	0	PF3D7_0216700	autophagy-related protein 11, putative	protein coding	ATG11	NA	NA	NA	NA	NA	NA	NA	NA	NA	0.321101	NA	NA	NA	NA	NA	NA	NA	NA	NA	NA	NA	NA	NA	NA	NA	NA	NA	NA	NA	NA	NA	NA	NA	NA	NA	NA	NA	NA	NA	NA	NA	NA	NA
PF3D7_0216800.1	0.331163	0.390625	PF3D7_0216800	TMEM121 domain-containing protein, putative	protein coding	null	PBANKA_0313500	NA	NA	NA	-2.547	Non - Mutable in CDS	NA	NA	1.64565	0.333655	NA	NA	NA	NA	NA	NA	NA	NA	NA	NA	NA	NA	NA	NA	NA	NA	NA	NA	NA	NA	0.000101081	NA	NA	NA	NA	NA	NA	NA	NA	NA	NA	NA	NA
PF3D7_0216900.1	1.48568	1.43229	PF3D7_0216900	conserved Plasmodium protein, unknown function	protein coding	null	PBANKA_0313600	NA	NA	NA	0.104	Mutable in CDS	0.895988	Dispensable	0.72617	0.379273	NA	8.26241e-71	NA	NA	NA	NA	NA	NA	NA	NA	NA	NA	NA	NA	NA	NA	NA	NA	NA	NA	NA	NA	NA	NA	NA	NA	NA	NA	NA	NA	NA	NA	NA
PF3D7_0217000.1	0.354601	1.90972	PF3D7_0217000	conserved Plasmodium membrane protein, unknown function	protein coding	null	PBANKA_0313700	NA	NA	NA	0.002	Mutable in CDS	NA	NA	1.54638	0.515098	1.46454e-24	9.73989e-12	NA	NA	NA	NA	NA	NA	NA	NA	NA	NA	NA	NA	NA	NA	NA	NA	NA	NA	NA	NA	NA	NA	NA	NA	NA	NA	NA	NA	NA	NA	NA
PF3D7_0217100.1	56.6467	7.16146	PF3D7_0217100	ATP synthase subunit alpha, mitochondrial	protein coding	null	PBANKA_0313800	-12.1356	-2876.99	g3	-2.779	Non - Mutable in CDS	0.526578	Slow	4.30162	0.251207	NA	NA	NA	NA	NA	NA	NA	NA	NA	NA	NA	NA	NA	NA	NA	NA	NA	NA	NA	NA	1.444e-07	4.13023e-08	NA	NA	0.00293216	NA	NA	NA	NA	NA	NA	NA	NA
PF3D7_0217200.1	1.63759	1.04167	PF3D7_0217200	conserved Plasmodium protein, unknown function	protein coding	null	PBANKA_0313900	NA	NA	NA	-2.728	Non - Mutable in CDS	NA	NA	0.200743	0.449909	NA	NA	NA	NA	NA	NA	NA	NA	NA	NA	NA	NA	NA	NA	NA	NA	NA	NA	NA	NA	NA	NA	NA	NA	NA	NA	NA	NA	NA	NA	NA	NA	NA
PF3D7_0217300.1	0.0273438	1.43229	PF3D7_0217300	AP-2 complex subunit sigma, putative	protein coding	AP2S	PBANKA_0314000	NA	NA	NA	0	Non - Mutable in CDS	NA	NA	4.4539	0.529213	NA	NA	NA	NA	NA	NA	NA	NA	NA	NA	NA	NA	NA	NA	NA	NA	NA	NA	NA	NA	NA	NA	NA	NA	NA	NA	NA	NA	NA	NA	NA	NA	NA
PF3D7_0217400.1	0.199219	0.173611	PF3D7_0217400	conserved protein, unknown function	protein coding	null	PBANKA_0314100	NA	NA	NA	-2.82	Non - Mutable in CDS	0.0913	Essential	2.76623	0.232865	NA	NA	NA	NA	NA	NA	NA	NA	NA	NA	NA	NA	NA	NA	NA	NA	NA	NA	NA	NA	NA	NA	NA	NA	NA	NA	NA	NA	NA	NA	NA	NA	NA
PF3D7_0217500.1	148	12.283	PF3D7_0217500	calcium-dependent protein kinase 1	protein coding	CDPK1	PBANKA_0314200	154.206	-2878.19	g3	-2.631	Non - Mutable in CDS	NA	NA	NA	0.177958	NA	NA	NA	NA	NA	NA	NA	NA	NA	NA	NA	NA	NA	NA	NA	NA	NA	NA	NA	NA	NA	NA	7.73175e-05	NA	0.00303042	NA	NA	NA	0.00734722	9.85e-05	NA	0.00139925	NA
PF3D7_0217600.1	65.3281	13.5851	PF3D7_0217600	conserved Plasmodium protein, unknown function	protein coding	null	PBANKA_0314300	NA	NA	NA	-2.811	Non - Mutable in CDS	NA	NA	1.34711	0.459674	NA	NA	NA	NA	NA	NA	NA	NA	NA	NA	NA	NA	NA	NA	NA	NA	NA	NA	NA	NA	3.85585e-10	NA	NA	NA	NA	NA	NA	NA	NA	NA	NA	NA	NA
PF3D7_0217700.1	8.55816	5.42535	PF3D7_0217700	E2F-associated phosphoprotein, putative	protein coding	null	PBANKA_0314400	2120.78	1989.27	g12	-3.009	Non - Mutable in CDS	NA	NA	2.88559	0.25224	NA	NA	2.48101e-53	NA	NA	NA	NA	NA	NA	NA	NA	NA	NA	NA	NA	NA	NA	NA	NA	NA	NA	NA	NA	NA	NA	NA	NA	NA	NA	NA	NA	NA	NA
PF3D7_0217800.1	2.52821	2.69097	PF3D7_0217800	40S ribosomal protein S26	protein coding	RPS26	PBANKA_0314500	NA	NA	NA	-2.899	Non - Mutable in CDS	NA	NA	5.1028	0.277457	1.30086e-34	NA	NA	NA	NA	NA	NA	NA	NA	NA	NA	NA	NA	NA	NA	NA	NA	NA	NA	NA	NA	NA	NA	NA	NA	NA	NA	NA	NA	NA	NA	NA	NA
PF3D7_0217900.1	0.897135	1.5191	PF3D7_0217900	conserved Plasmodium protein, unknown function	protein coding	null	PBANKA_0314600	NA	NA	NA	-2.997	Non - Mutable in CDS	NA	NA	2.56711	0.432056	NA	0.00262725	NA	NA	NA	NA	NA	NA	NA	NA	NA	NA	NA	NA	NA	NA	NA	NA	NA	NA	9.45673e-17	NA	NA	NA	NA	NA	NA	NA	NA	NA	NA	NA	NA
PF3D7_0218000.1	348.642	9.85243	PF3D7_0218000	replication factor C subunit 2, putative	protein coding	RFC2	PBANKA_0314700	3136.84	227.698	g1	-3.168	Non - Mutable in CDS	0.482491	Slow	4.40303	0.193176	NA	NA	2.23082e-05	NA	NA	NA	NA	NA	NA	NA	NA	NA	5.15278	0.929	0.573	5.05911e-22	NA	NA	NA	NA	NA	NA	NA	NA	NA	NA	NA	NA	NA	NA	NA	NA	0.000839172
PF3D7_0218100.1	9.40668	4.42708	PF3D7_0218100	conserved protein, unknown function	protein coding	null	PBANKA_0314800	NA	NA	NA	-2.86	Non - Mutable in CDS	1.02016	Dispensable	1.73407	0.395314	NA	NA	NA	NA	NA	NA	NA	NA	NA	NA	NA	NA	NA	NA	NA	NA	NA	NA	NA	NA	NA	NA	NA	NA	0.0010391	NA	NA	NA	NA	NA	NA	NA	NA
PF3D7_0218200.1	0.550781	1.5191	PF3D7_0218200	SUZ domain-containing protein, putative	protein coding	null	NA	NA	NA	NA	-1.565	Mutable in CDS	1.02867	Dispensable	0.589862	0.373632	NA	NA	NA	NA	NA	NA	NA	NA	NA	NA	NA	NA	NA	NA	NA	NA	NA	NA	NA	NA	NA	NA	NA	NA	NA	NA	NA	NA	NA	NA	NA	NA	NA
PF3D7_0218300.1	29.7018	9.63542	PF3D7_0218300	rRNA methyltransferase, putative	protein coding	null	PBANKA_0315000	NA	NA	NA	-2.069	Mutable in CDS	0.967745	Dispensable	2.65027	0.297692	NA	NA	NA	NA	2.63454	0.582	0.009	1.17677e-14	4.07753	0.364	0	0.000156889	2.40672	0.411	0.078	0.000321911	NA	NA	NA	NA	1.75955e-10	NA	NA	NA	NA	NA	3.34e-07	C2	NA	NA	NA	NA	NA
PF3D7_0218400.1	8.77691	3.47222	PF3D7_0218400	ATP-dependent RNA helicase DDX47, putative	protein coding	DDX47	PBANKA_0315100	1702.7	-1161.7	g9	-3.044	Non - Mutable in CDS	NA	NA	3.19573	0.250926	NA	NA	NA	NA	NA	NA	NA	NA	NA	NA	NA	NA	NA	NA	NA	NA	NA	NA	NA	NA	NA	NA	NA	NA	NA	NA	NA	NA	NA	NA	NA	NA	NA
PF3D7_0218500.1	0.225694	0.998264	PF3D7_0218500	small nuclear ribonucleoprotein Sm D2, putative	protein coding	SNRPD2	PBANKA_0315200	NA	NA	NA	-3.319	Non - Mutable in CDS	0.835224	Dispensable	4.82178	0.053698	NA	NA	NA	NA	NA	NA	NA	NA	NA	NA	NA	NA	NA	NA	NA	NA	NA	NA	NA	NA	NA	8.12565e-06	NA	NA	NA	NA	NA	NA	NA	NA	NA	NA	NA
PF3D7_0218600.1	5.45226	2.95139	PF3D7_0218600	patatin-like phospholipase, putative	protein coding	null	PBANKA_0315300	NA	NA	NA	-3.005	Mutable in CDS	NA	NA	0.50352	0.413852	NA	NA	NA	NA	NA	NA	NA	NA	NA	NA	NA	NA	NA	NA	NA	NA	NA	NA	NA	NA	1.13893e-11	NA	NA	NA	0.0014222	NA	NA	NA	NA	NA	NA	NA	NA
PF3D7_0218700.1	8.44835	3.34201	PF3D7_0218700	pre-mRNA-processing protein 45, putative	protein coding	PRP45	PBANKA_0315400	NA	NA	NA	-3.175	Non - Mutable in CDS	0.236399	Essential	3.89117	0.252798	NA	NA	NA	0.000114493	NA	NA	NA	NA	NA	NA	NA	NA	NA	NA	NA	NA	NA	NA	NA	NA	NA	NA	NA	NA	NA	NA	NA	NA	NA	NA	NA	NA	NA
PF3D7_0218800.1	6.79253	8.46354	PF3D7_0218800	ribonuclease P	non protein coding	null	NA	NA	NA	NA	NA	NA	NA	NA	NA	NA	NA	NA	NA	NA	NA	NA	NA	NA	NA	NA	NA	NA	NA	NA	NA	NA	NA	NA	NA	NA	NA	NA	NA	NA	NA	NA	NA	NA	NA	NA	NA	NA	NA
PF3D7_0218900.1	0.389323	0.477431	PF3D7_0218900	Plasmodium RNA of unknown function RUF2	non protein coding	null	NA	NA	NA	NA	NA	NA	NA	NA	NA	NA	NA	NA	NA	NA	NA	NA	NA	NA	NA	NA	NA	NA	NA	NA	NA	NA	NA	NA	NA	NA	NA	NA	NA	NA	NA	NA	NA	NA	NA	NA	NA	NA	NA
PF3D7_0219000.1	0.537326	4.86111	PF3D7_0219000	small nucleolar RNA snoR01	snoRNA encoding	null	NA	NA	NA	NA	NA	NA	NA	NA	NA	NA	NA	NA	NA	NA	NA	NA	NA	NA	NA	NA	NA	NA	NA	NA	NA	NA	NA	NA	NA	NA	NA	NA	NA	NA	NA	NA	NA	NA	NA	NA	NA	NA	NA
PF3D7_0219100.1	1.06771	1.69271	PF3D7_0219100	saccharopine dehydrogenase, putative	protein coding	null	NA	NA	NA	NA	0.843	Mutable in CDS	NA	NA	NA	0.231136	NA	NA	NA	NA	NA	NA	NA	NA	NA	NA	NA	NA	NA	NA	NA	NA	NA	NA	NA	NA	NA	NA	NA	NA	NA	NA	NA	NA	NA	NA	NA	NA	NA
PF3D7_0219200.1	0.0234375	0.173611	PF3D7_0219200	40S ribosomal protein S30	protein coding	null	NA	NA	NA	NA	-3.066	Non - Mutable in CDS	0.0695	Essential	4.39655	NA	NA	NA	NA	NA	NA	NA	NA	NA	NA	NA	NA	NA	NA	NA	NA	NA	NA	NA	NA	NA	NA	NA	NA	NA	NA	NA	NA	NA	NA	NA	NA	NA	NA
PF3D7_0219300.1	0.0607639	0.0868056	PF3D7_0219300	conserved Plasmodium protein, unknown function	protein coding	null	PBANKA_0315700	NA	NA	NA	0	Non - Mutable in CDS	NA	NA	1.4375	0.207608	NA	NA	NA	NA	NA	NA	NA	NA	NA	NA	NA	NA	NA	NA	NA	NA	NA	NA	NA	NA	NA	NA	NA	NA	NA	NA	NA	NA	NA	NA	NA	NA	NA
PF3D7_0219400.1	0.159288	1.43229	PF3D7_0219400	ribosome associated membrane protein RAMP4, putative, unspecified product	protein coding	null	NA	NA	NA	NA	NA	NA	0.974922	Dispensable	NA	0.322079	NA	NA	NA	NA	NA	NA	NA	NA	NA	NA	NA	NA	NA	NA	NA	NA	NA	NA	NA	NA	NA	NA	NA	NA	NA	NA	NA	NA	NA	NA	NA	NA	NA
PF3D7_0219500.1	9.67231	3.86285	PF3D7_0219500	pseudouridine synthase, putative	protein coding	null	PBANKA_0315900	NA	NA	NA	-1.492	Mutable in CDS	0.998154	Dispensable	2.82267	0.247828	NA	NA	NA	NA	NA	NA	NA	NA	NA	NA	NA	NA	NA	NA	NA	NA	NA	NA	NA	NA	NA	NA	NA	NA	NA	NA	NA	NA	NA	NA	NA	NA	NA
PF3D7_0219600.1	2.71528	1.6059	PF3D7_0219600	replication factor C subunit 1, putative	protein coding	RFC1	PBANKA_0316000	NA	NA	NA	-2.912	Non - Mutable in CDS	0.839346	Dispensable	3.21326	0.348801	NA	6.43579e-33	NA	NA	NA	NA	NA	NA	NA	NA	NA	NA	NA	NA	NA	NA	NA	NA	NA	NA	NA	NA	NA	NA	NA	NA	NA	NA	NA	NA	NA	NA	NA
PF3D7_0219700.1	0.34809	0.911458	PF3D7_0219700	Plasmodium exported protein (PHISTc), unknown function	protein coding	GEXP20	NA	69.1546	190.17	g10	-3.471	Non - Mutable in CDS	NA	NA	NA	0.638439	NA	NA	NA	NA	NA	NA	NA	NA	NA	NA	NA	NA	NA	NA	NA	NA	NA	NA	NA	NA	NA	NA	NA	NA	NA	NA	NA	NA	NA	NA	NA	NA	NA
PF3D7_0219800.1	0.000434028	0.0434028	PF3D7_0219800	Plasmodium exported protein (PHISTc), unknown function	protein coding	null	NA	NA	NA	NA	-2.084	Mutable in CDS	NA	NA	NA	0.269597	NA	NA	NA	NA	NA	NA	NA	NA	NA	NA	NA	NA	NA	NA	NA	NA	NA	NA	NA	NA	NA	NA	NA	NA	NA	NA	NA	NA	NA	NA	NA	NA	NA
PF3D7_0219900.1	0.0585938	0.217014	PF3D7_0219900	Plasmodium exported protein, unknown function	protein coding	null	NA	-211.159	960.513	g15	-3.439	Non - Mutable in CDS	NA	NA	0.849057	0.474205	NA	NA	NA	NA	NA	NA	NA	NA	NA	NA	NA	NA	NA	NA	NA	NA	NA	NA	NA	NA	NA	NA	NA	NA	NA	NA	NA	NA	NA	NA	NA	NA	NA
PF3D7_0220000.1	4.86372	0.390625	PF3D7_0220000	liver stage antigen 3	protein coding	LSA3	NA	-1127.41	-779.677	g5	-0.002	Mutable in CDS	NA	NA	NA	0.500931	NA	NA	NA	NA	NA	NA	NA	NA	NA	NA	NA	NA	NA	NA	NA	NA	NA	NA	NA	NA	NA	NA	NA	NA	0.0024016	NA	NA	NA	NA	NA	NA	NA	NA
PF3D7_0220100.1	2.04774	1.73611	PF3D7_0220100	DnaJ protein, putative	protein coding	null	NA	NA	NA	NA	-3.131	Non - Mutable in CDS	NA	NA	NA	0.348297	NA	NA	NA	NA	NA	NA	NA	NA	NA	NA	NA	NA	NA	NA	NA	NA	NA	NA	NA	NA	NA	NA	NA	NA	0.00466431	NA	NA	NA	NA	NA	NA	NA	NA
PF3D7_0220200.1	0.0295139	0.217014	PF3D7_0220200	Plasmodium exported protein, unknown function	protein coding	null	NA	NA	NA	NA	-3.604	Non - Mutable in CDS	NA	NA	NA	0.422668	NA	NA	NA	NA	NA	NA	NA	NA	NA	NA	NA	NA	NA	NA	NA	NA	NA	NA	NA	NA	NA	NA	NA	NA	NA	NA	NA	NA	NA	NA	NA	NA	NA
PF3D7_0220300.1	0.986111	0.477431	PF3D7_0220300	Plasmodium exported protein, unknown function	protein coding	null	NA	-488.956	406.633	g15	-2.119	Mutable in CDS	NA	NA	NA	0.483517	NA	NA	NA	NA	NA	NA	NA	NA	NA	NA	NA	NA	NA	NA	NA	NA	NA	NA	NA	NA	NA	NA	NA	NA	NA	NA	NA	NA	NA	NA	NA	NA	NA
PF3D7_0220400.1	0.148872	0.130208	PF3D7_0220400	DnaJ protein, putative, pseudogene	protein coding	null	NA	NA	NA	NA	-1.511	Mutable in CDS	NA	NA	NA	NA	NA	NA	NA	NA	NA	NA	NA	NA	NA	NA	NA	NA	NA	NA	NA	NA	NA	NA	NA	NA	NA	NA	NA	NA	NA	NA	NA	NA	NA	NA	NA	NA	NA
PF3D7_0220500.1	0.0355903	0.130208	PF3D7_0220500	Plasmodium exported protein (hyp2), unknown function	protein coding	null	NA	-1906.26	1259.75	g14	-3.119	Non - Mutable in CDS	NA	NA	NA	0.236239	NA	NA	NA	NA	NA	NA	NA	NA	NA	NA	NA	NA	NA	NA	NA	NA	NA	NA	NA	NA	NA	NA	NA	NA	NA	NA	NA	NA	NA	NA	NA	NA	NA
PF3D7_0220600.1	0.00694444	0.0868056	PF3D7_0220600	Plasmodium exported protein (hyp9), unknown function	protein coding	null	NA	-849.636	-21.7444	g5	-3.046	Non - Mutable in CDS	NA	NA	NA	0.277955	NA	NA	NA	NA	NA	NA	NA	NA	NA	NA	NA	NA	NA	NA	NA	NA	NA	NA	NA	NA	NA	NA	NA	NA	NA	NA	NA	NA	NA	NA	NA	NA	NA
PF3D7_0220700.1	0	0	PF3D7_0220700	Plasmodium exported protein (hyp9), unknown function	protein coding	null	NA	-627.761	713.265	g15	-2.734	Non - Mutable in CDS	NA	NA	NA	0.331593	NA	NA	NA	NA	NA	NA	NA	NA	NA	NA	NA	NA	NA	NA	NA	NA	NA	NA	NA	NA	NA	NA	NA	NA	NA	NA	NA	NA	NA	NA	NA	NA	NA
PF3D7_0220800.1	0.490451	0.130208	PF3D7_0220800	cytoadherence linked asexual protein 2	protein coding	CLAG2	NA	-2502.99	-102.138	g6	0.04	Mutable in CDS	NA	NA	NA	0.368038	NA	NA	NA	NA	NA	NA	NA	NA	NA	NA	NA	NA	NA	NA	NA	NA	NA	NA	NA	NA	NA	NA	NA	NA	NA	NA	NA	NA	NA	NA	NA	NA	NA
PF3D7_0220900.1	0	0	PF3D7_0220900	Plasmodium exported protein, unknown function, pseudogene	protein coding	null	NA	NA	NA	NA	-3.298	Non - Mutable in CDS	NA	NA	NA	NA	NA	NA	NA	NA	NA	NA	NA	NA	NA	NA	NA	NA	NA	NA	NA	NA	NA	NA	NA	NA	NA	NA	NA	NA	NA	NA	NA	NA	NA	NA	NA	NA	NA
PF3D7_0221000.1	0.0329861	0.0434028	PF3D7_0221000	Plasmodium exported protein, unknown function	protein coding	null	NA	NA	NA	NA	-2.773	Mutable in CDS	NA	NA	NA	0.352131	NA	NA	NA	NA	NA	NA	NA	NA	NA	NA	NA	NA	NA	NA	NA	NA	NA	NA	NA	NA	NA	NA	NA	NA	NA	NA	NA	NA	NA	NA	NA	NA	NA
PF3D7_0221100.1	0	0	PF3D7_0221100	Plasmodium exported protein, unknown function, pseudogene	protein coding	null	NA	NA	NA	NA	-2.744	Mutable in CDS	NA	NA	NA	NA	NA	NA	NA	NA	NA	NA	NA	NA	NA	NA	NA	NA	NA	NA	NA	NA	NA	NA	NA	NA	NA	NA	NA	NA	NA	NA	NA	NA	NA	NA	NA	NA	NA
PF3D7_0221200.1	0	0	PF3D7_0221200	Plasmodium exported protein (hyp15), unknown function	protein coding	null	NA	NA	NA	NA	-2.907	Mutable in CDS	NA	NA	NA	0.461256	NA	NA	NA	NA	NA	NA	NA	NA	NA	NA	NA	NA	NA	NA	NA	NA	NA	NA	NA	NA	NA	NA	NA	NA	NA	NA	NA	NA	NA	NA	NA	NA	NA
PF3D7_0221300.1	0	0	PF3D7_0221300	Plasmodium exported protein, unknown function, pseudogene	protein coding	null	NA	NA	NA	NA	-2.91	Non - Mutable in CDS	NA	NA	NA	NA	NA	NA	NA	NA	NA	NA	NA	NA	NA	NA	NA	NA	NA	NA	NA	NA	NA	NA	NA	NA	NA	NA	NA	NA	NA	NA	NA	NA	NA	NA	NA	NA	NA
PF3D7_0221400.1	0	0	PF3D7_0221400	stevor	protein coding	null	NA	NA	NA	NA	-2.451	Non - Mutable in CDS	NA	NA	NA	0.391818	NA	NA	NA	NA	NA	NA	NA	NA	NA	NA	NA	NA	NA	NA	NA	NA	NA	NA	NA	NA	NA	NA	NA	NA	NA	NA	NA	NA	NA	NA	NA	NA	NA
PF3D7_0221500.1	0	0	PF3D7_0221500	Pfmc-2TM Maurer's cleft two transmembrane protein, pseudogene	protein coding	null	NA	NA	NA	NA	-2.964	Non - Mutable in CDS	NA	NA	NA	NA	NA	NA	NA	NA	NA	NA	NA	NA	NA	NA	NA	NA	NA	NA	NA	NA	NA	NA	NA	NA	NA	NA	NA	NA	NA	NA	NA	NA	NA	NA	NA	NA	NA
PF3D7_0221600.1	0	0	PF3D7_0221600	Plasmodium exported protein, unknown function, pseudogene	protein coding	null	NA	NA	NA	NA	-2.84	Non - Mutable in CDS	NA	NA	NA	NA	NA	NA	NA	NA	NA	NA	NA	NA	NA	NA	NA	NA	NA	NA	NA	NA	NA	NA	NA	NA	NA	NA	NA	NA	NA	NA	NA	NA	NA	NA	NA	NA	NA
PF3D7_0221650.1	0.0585938	0.0434028	PF3D7_0221650	Plasmodium exported protein, unknown function, pseudogene	protein coding	null	NA	NA	NA	NA	NA	NA	NA	NA	NA	NA	NA	NA	NA	NA	NA	NA	NA	NA	NA	NA	NA	NA	NA	NA	NA	NA	NA	NA	NA	NA	NA	NA	NA	NA	NA	NA	NA	NA	NA	NA	NA	NA	NA
PF3D7_0221700.1	0.000434028	0.0434028	PF3D7_0221700	Plasmodium exported protein, unknown function	protein coding	null	NA	-511.222	998.437	g15	-0.891	Mutable in CDS	NA	NA	NA	NA	NA	NA	NA	NA	NA	NA	NA	NA	NA	NA	NA	NA	NA	NA	NA	NA	NA	NA	NA	NA	NA	NA	NA	NA	NA	NA	NA	NA	NA	NA	NA	NA	NA
PF3D7_0221800.1	0.116753	0.0434028	PF3D7_0221800	hypothetical protein	protein coding	null	NA	NA	NA	NA	-3.079	Non - Mutable in CDS	NA	NA	NA	NA	NA	NA	NA	NA	NA	NA	NA	NA	NA	NA	NA	NA	NA	NA	NA	NA	NA	NA	NA	NA	NA	NA	NA	NA	NA	NA	NA	NA	NA	NA	NA	NA	NA
PF3D7_0221900.1	0	0	PF3D7_0221900	erythrocyte membrane protein 1 (PfEMP1), pseudogene	protein coding	null	NA	NA	NA	NA	-0.998	Mutable in CDS	NA	NA	NA	NA	NA	NA	NA	NA	NA	NA	NA	NA	NA	NA	NA	NA	NA	NA	NA	NA	NA	NA	NA	NA	NA	NA	NA	NA	NA	NA	NA	NA	NA	NA	NA	NA	NA
PF3D7_0222000.1	0	0	PF3D7_0222000	exported protein family 1	protein coding	EPF1	NA	NA	NA	NA	-2.783	Non - Mutable in CDS	NA	NA	NA	NA	NA	NA	NA	NA	NA	NA	NA	NA	NA	NA	NA	NA	NA	NA	NA	NA	NA	NA	NA	NA	NA	NA	NA	NA	NA	NA	NA	NA	NA	NA	NA	NA	NA
PF3D7_0222100.1	0.0611979	0.520833	PF3D7_0222100	Pfmc-2TM Maurer's cleft two transmembrane protein	protein coding	MC-2TM	NA	NA	NA	NA	-0.777	Mutable in CDS	NA	NA	NA	NA	NA	NA	NA	NA	NA	NA	NA	NA	NA	NA	NA	NA	NA	NA	NA	NA	NA	NA	NA	NA	NA	NA	NA	NA	NA	NA	NA	NA	NA	NA	NA	NA	NA
PF3D7_0222200.1	0	0	PF3D7_0222200	exported protein family 3	protein coding	EPF3	NA	NA	NA	NA	-2.999	Mutable in CDS	NA	NA	NA	NA	NA	NA	NA	NA	NA	NA	NA	NA	NA	NA	NA	NA	NA	NA	NA	NA	NA	NA	NA	NA	NA	NA	NA	NA	NA	NA	NA	NA	NA	NA	NA	NA	NA
PF3D7_0222300.1	0.000868056	0.0868056	PF3D7_0222300	exported protein family 4, pseudogene	protein coding	EPF4	NA	NA	NA	NA	-2.935	Non - Mutable in CDS	NA	NA	NA	NA	NA	NA	NA	NA	NA	NA	NA	NA	NA	NA	NA	NA	NA	NA	NA	NA	NA	NA	NA	NA	NA	NA	NA	NA	NA	NA	NA	NA	NA	NA	NA	NA	NA
PF3D7_0222400.1	0.00173611	0.130208	PF3D7_0222400	rifin, pseudogene	protein coding	RIF	NA	NA	NA	NA	-2.189	Non - Mutable in CDS	NA	NA	NA	NA	NA	NA	NA	NA	NA	NA	NA	NA	NA	NA	NA	NA	NA	NA	NA	NA	NA	NA	NA	NA	NA	NA	NA	NA	NA	NA	NA	NA	NA	NA	NA	NA	NA
PF3D7_0222500.1	0	0	PF3D7_0222500	rifin	protein coding	RIF	NA	NA	NA	NA	-2.535	Non - Mutable in CDS	NA	NA	NA	NA	NA	NA	NA	NA	NA	NA	NA	NA	NA	NA	NA	NA	NA	NA	NA	NA	NA	NA	NA	NA	NA	NA	NA	NA	NA	NA	NA	NA	NA	NA	NA	NA	NA
PF3D7_0222600.1	0	0	PF3D7_0222600	rifin	protein coding	RIF	NA	NA	NA	NA	-2.463	Non - Mutable in CDS	NA	NA	NA	NA	NA	NA	NA	NA	NA	NA	NA	NA	NA	NA	NA	NA	NA	NA	NA	NA	NA	NA	NA	NA	NA	NA	NA	NA	NA	NA	NA	NA	NA	NA	NA	NA	NA
PF3D7_0222700.1	0.000434028	0.0434028	PF3D7_0222700	rifin	protein coding	RIF	NA	NA	NA	NA	-2.297	Non - Mutable in CDS	NA	NA	NA	NA	NA	NA	NA	NA	NA	NA	NA	NA	NA	NA	NA	NA	NA	NA	NA	NA	NA	NA	NA	NA	NA	NA	NA	NA	NA	NA	NA	NA	NA	NA	NA	NA	NA
PF3D7_0222800.1	0.000434028	0.0434028	PF3D7_0222800	stevor	protein coding	null	NA	NA	NA	NA	-2.511	Non - Mutable in CDS	NA	NA	NA	NA	NA	NA	NA	NA	NA	NA	NA	NA	NA	NA	NA	NA	NA	NA	NA	NA	NA	NA	NA	NA	NA	NA	NA	NA	NA	NA	NA	NA	NA	NA	NA	NA	NA
PF3D7_0222900.1	0.00520833	0.434028	PF3D7_0222900	erythrocyte membrane protein 1 (PfEMP1), exon 2, pseudogene	protein coding	VAR	NA	NA	NA	NA	-2.487	Non - Mutable in CDS	NA	NA	NA	NA	NA	NA	NA	NA	NA	NA	NA	NA	NA	NA	NA	NA	NA	NA	NA	NA	NA	NA	NA	NA	NA	NA	NA	NA	NA	NA	NA	NA	NA	NA	NA	NA	NA
PF3D7_0223100.1	0	0	PF3D7_0223100	rifin	protein coding	RIF	NA	NA	NA	NA	-2.762	Non - Mutable in CDS	NA	NA	NA	NA	NA	NA	NA	NA	NA	NA	NA	NA	NA	NA	NA	NA	NA	NA	NA	NA	NA	NA	NA	NA	NA	NA	NA	NA	NA	NA	NA	NA	NA	NA	NA	NA	NA
PF3D7_0223200.1	0	0	PF3D7_0223200	rifin	protein coding	RIF	NA	NA	NA	NA	-1.645	Non - Mutable in CDS	NA	NA	NA	NA	NA	NA	NA	NA	NA	NA	NA	NA	NA	NA	NA	NA	NA	NA	NA	NA	NA	NA	NA	NA	NA	NA	NA	NA	NA	NA	NA	NA	NA	NA	NA	NA	NA
PF3D7_0223300.1	0.000868056	0.0868056	PF3D7_0223300	erythrocyte membrane protein 1 (PfEMP1), exon 2	protein coding	null	NA	NA	NA	NA	-2.01	Non - Mutable in CDS	NA	NA	NA	NA	NA	NA	NA	NA	NA	NA	NA	NA	NA	NA	NA	NA	NA	NA	NA	NA	NA	NA	NA	NA	NA	NA	NA	NA	NA	NA	NA	NA	NA	NA	NA	NA	NA
PF3D7_0223400.1	0	0	PF3D7_0223400	rifin	protein coding	RIF	NA	-1189.28	594.534	g15	-2.339	Non - Mutable in CDS	NA	NA	NA	NA	NA	NA	NA	NA	NA	NA	NA	NA	NA	NA	NA	NA	NA	NA	NA	NA	NA	NA	NA	NA	NA	NA	NA	NA	NA	NA	NA	NA	NA	NA	NA	NA	NA
PF3D7_0223500.1	0.141493	0.347222	PF3D7_0223500	erythrocyte membrane protein 1, PfEMP1	protein coding	VAR	NA	NA	NA	NA	NA	NA	NA	NA	NA	NA	NA	NA	NA	NA	NA	NA	NA	NA	NA	NA	NA	NA	NA	NA	NA	NA	NA	NA	NA	NA	NA	NA	NA	NA	NA	NA	NA	NA	NA	NA	NA	NA	NA
PF3D7_0300100.1	0.532986	0.260417	PF3D7_0300100	erythrocyte membrane protein 1, PfEMP1	protein coding	VAR	NA	-2369.55	-28.5191	g6	0.144	Mutable in CDS	NA	NA	NA	NA	NA	NA	NA	NA	NA	NA	NA	NA	NA	NA	NA	NA	NA	NA	NA	NA	NA	NA	NA	NA	NA	NA	NA	NA	NA	NA	NA	NA	NA	NA	NA	NA	NA
PF3D7_0300200.1	0.00217014	0.0868056	PF3D7_0300200	rifin	protein coding	RIF	NA	NA	NA	NA	-3.038	Non - Mutable in CDS	NA	NA	NA	NA	NA	NA	NA	NA	NA	NA	NA	NA	NA	NA	NA	NA	NA	NA	NA	NA	NA	NA	NA	NA	NA	NA	NA	NA	NA	NA	NA	NA	NA	NA	NA	NA	NA
PF3D7_0300300.1	0.268229	1.38889	PF3D7_0300300	erythrocyte membrane protein 1 (PfEMP1), exon 2, pseudogene	protein coding	VAR	NA	NA	NA	NA	-2.186	Non - Mutable in CDS	NA	NA	NA	NA	NA	NA	NA	NA	NA	NA	NA	NA	NA	NA	NA	NA	NA	NA	NA	NA	NA	NA	NA	NA	NA	NA	NA	NA	NA	NA	NA	NA	NA	NA	NA	NA	NA
PF3D7_0300400.1	0.00130208	0.0868056	PF3D7_0300400	stevor	protein coding	null	NA	NA	NA	NA	-2.368	Non - Mutable in CDS	NA	NA	NA	NA	NA	NA	NA	NA	NA	NA	NA	NA	NA	NA	NA	NA	NA	NA	NA	NA	NA	NA	NA	NA	NA	NA	NA	NA	NA	NA	NA	NA	NA	NA	NA	NA	NA
PF3D7_0300500.1	0.0138889	0.0868056	PF3D7_0300500	rifin	protein coding	RIF	NA	NA	NA	NA	-2.175	Mutable in CDS	NA	NA	NA	NA	NA	NA	NA	NA	NA	NA	NA	NA	NA	NA	NA	NA	NA	NA	NA	NA	NA	NA	NA	NA	NA	NA	NA	NA	NA	NA	NA	NA	NA	NA	NA	NA	NA
PF3D7_0300600.1	0	0	PF3D7_0300600	Plasmodium exported protein, unknown function, fragment	protein coding	null	NA	NA	NA	NA	-2.728	Non - Mutable in CDS	NA	NA	NA	NA	NA	NA	NA	NA	NA	NA	NA	NA	NA	NA	NA	NA	NA	NA	NA	NA	NA	NA	NA	NA	NA	NA	NA	NA	NA	NA	NA	NA	NA	NA	NA	NA	NA
PF3D7_0300700.1	0	0	PF3D7_0300700	rifin	protein coding	RIF	NA	NA	NA	NA	-2.016	Non - Mutable in CDS	NA	NA	NA	NA	NA	NA	NA	NA	NA	NA	NA	NA	NA	NA	NA	NA	NA	NA	NA	NA	NA	NA	NA	NA	NA	NA	NA	NA	NA	NA	NA	NA	NA	NA	NA	NA	NA
PF3D7_0300800.1	0.00390625	0.0434028	PF3D7_0300800	rifin	protein coding	RIF	NA	NA	NA	NA	-1.649	Mutable in CDS	NA	NA	NA	NA	NA	NA	NA	NA	NA	NA	NA	NA	NA	NA	NA	NA	NA	NA	NA	NA	NA	NA	NA	NA	NA	NA	NA	NA	NA	NA	NA	NA	NA	NA	NA	NA	NA
PF3D7_0300900.1	0	0	PF3D7_0300900	stevor-like	protein coding	null	NA	NA	NA	NA	-2.663	Non - Mutable in CDS	NA	NA	NA	NA	NA	NA	NA	NA	NA	NA	NA	NA	NA	NA	NA	NA	NA	NA	NA	NA	NA	NA	NA	NA	NA	NA	NA	NA	NA	NA	NA	NA	NA	NA	NA	NA	NA
PF3D7_0301000.1	0.000868056	0.0868056	PF3D7_0301000	acyl-CoA synthetase	protein coding	ACS2	NA	-1215.02	268.64	g15	-2.996	Non - Mutable in CDS	NA	NA	NA	0.429057	NA	NA	NA	NA	NA	NA	NA	NA	NA	NA	NA	NA	NA	NA	NA	NA	NA	NA	NA	NA	NA	NA	NA	NA	NA	NA	NA	NA	NA	NA	NA	NA	NA
PF3D7_0301100.1	0	0	PF3D7_0301100	Plasmodium exported protein (hyp13), unknown function	protein coding	null	NA	NA	NA	NA	-3.204	Non - Mutable in CDS	NA	NA	NA	0.304131	NA	NA	NA	NA	NA	NA	NA	NA	NA	NA	NA	NA	NA	NA	NA	NA	NA	NA	NA	NA	NA	NA	NA	NA	NA	NA	NA	NA	NA	NA	NA	NA	NA
PF3D7_0301200.1	0.15842	0.0868056	PF3D7_0301200	serine/threonine protein kinase, FIKK family	protein coding	FIKK3	NA	-1089.05	726.234	g15	-3.073	Non - Mutable in CDS	NA	NA	NA	0.317875	NA	NA	NA	NA	NA	NA	NA	NA	NA	NA	NA	NA	NA	NA	NA	NA	NA	NA	NA	NA	NA	NA	NA	NA	NA	NA	NA	NA	NA	NA	NA	NA	NA
PF3D7_0301300.1	0	0	PF3D7_0301300	epoxide hydrolase 1	protein coding	EH1	NA	NA	NA	NA	-1.86	Mutable in CDS	NA	NA	NA	0.359585	NA	NA	NA	NA	NA	NA	NA	NA	NA	NA	NA	NA	NA	NA	NA	NA	NA	NA	NA	NA	NA	NA	NA	NA	NA	NA	NA	NA	NA	NA	NA	NA	NA
PF3D7_0301400.1	0.0572917	0.217014	PF3D7_0301400	Plasmodium exported protein, unknown function	protein coding	null	NA	-1017.29	604.587	g15	-2.773	Non - Mutable in CDS	NA	NA	NA	0.508277	NA	NA	NA	NA	NA	NA	NA	NA	NA	NA	NA	NA	NA	NA	NA	NA	NA	NA	NA	NA	NA	NA	NA	NA	NA	NA	NA	NA	NA	NA	NA	NA	NA
PF3D7_0301500.1	0.157118	0.130208	PF3D7_0301500	Plasmodium exported protein, unknown function	protein coding	null	NA	-717.093	747.556	g15	-3.127	Non - Mutable in CDS	NA	NA	NA	0.259093	NA	NA	NA	NA	NA	NA	NA	NA	NA	NA	NA	NA	NA	NA	NA	NA	NA	NA	NA	NA	NA	NA	NA	NA	NA	NA	NA	NA	NA	NA	NA	NA	NA
PF3D7_0301600.1	0.855035	0.694444	PF3D7_0301600	Plasmodium exported protein (hyp1), unknown function	protein coding	GEXP21	NA	-30.5724	55.7673	g7	-2.439	Mutable in CDS	NA	NA	NA	0.544661	NA	NA	NA	NA	NA	NA	NA	NA	NA	NA	NA	NA	NA	NA	NA	NA	NA	NA	NA	NA	NA	NA	NA	NA	NA	NA	NA	NA	NA	NA	NA	NA	NA
PF3D7_0301700.1	0.00607639	0.130208	PF3D7_0301700	Plasmodium exported protein, unknown function	protein coding	null	NA	NA	NA	NA	-2.273	Non - Mutable in CDS	NA	NA	NA	0.530149	NA	NA	NA	NA	NA	NA	NA	NA	NA	NA	NA	NA	NA	NA	NA	NA	NA	NA	NA	NA	NA	NA	NA	NA	NA	NA	NA	NA	NA	NA	NA	NA	NA
PF3D7_0301800.1	0.159722	0.173611	PF3D7_0301800	Plasmodium exported protein, unknown function	protein coding	null	NA	NA	NA	NA	-2.725	Non - Mutable in CDS	0.846353	Slow	-0.056391	0.349332	NA	NA	NA	NA	NA	NA	NA	NA	NA	NA	NA	NA	NA	NA	NA	NA	NA	NA	NA	NA	NA	NA	NA	NA	NA	NA	NA	NA	NA	NA	NA	NA	NA
PF3D7_0301900.1	1.26562	0.694444	PF3D7_0301900	conserved protein, unknown function	protein coding	null	PBANKA_0400900	0.387321	-202.117	g7	-3.159	Non - Mutable in CDS	0.0876	Essential	3.30075	0.447302	NA	NA	NA	NA	NA	NA	NA	NA	NA	NA	NA	NA	NA	NA	NA	NA	NA	NA	NA	NA	NA	NA	NA	NA	NA	NA	NA	NA	NA	NA	NA	NA	NA
PF3D7_0302000.1	0.831597	0.868056	PF3D7_0302000	pre-mRNA-splicing factor PRP46, putative	protein coding	PRP46	PBANKA_0401000	NA	NA	NA	-3.009	Non - Mutable in CDS	NA	NA	3.65452	0.322805	NA	NA	NA	NA	NA	NA	NA	NA	NA	NA	NA	NA	NA	NA	NA	NA	NA	NA	NA	NA	NA	NA	NA	NA	0.00460127	NA	NA	NA	NA	NA	NA	NA	NA
PF3D7_0302100.1	14.3633	4.99132	PF3D7_0302100	serine/threonine protein kinase	protein coding	SRPK1	PBANKA_0401100	NA	NA	NA	-2.546	Mutable in CDS	0.661682	Slow	2.15598	0.473072	NA	NA	NA	NA	NA	NA	NA	NA	NA	NA	NA	NA	NA	NA	NA	NA	NA	NA	NA	NA	NA	NA	NA	NA	NA	NA	NA	NA	NA	NA	NA	NA	NA
PF3D7_0302200.1	7.25477	0.737847	PF3D7_0302200	cytoadherence linked asexual protein 3.2	protein coding	CLAG3.2	NA	NA	NA	NA	-2.926	Mutable in CDS	NA	NA	NA	0.532195	NA	NA	NA	NA	NA	NA	NA	NA	NA	NA	NA	NA	NA	NA	NA	NA	NA	NA	NA	NA	NA	NA	NA	NA	NA	NA	NA	NA	NA	NA	NA	NA	NA
PF3D7_0302300.1	0.803385	0.347222	PF3D7_0302300	erythrocyte membrane protein 1 (PfEMP1), pseudogene	protein coding	null	NA	NA	NA	NA	-0.99	Mutable in CDS	NA	NA	NA	NA	NA	NA	NA	NA	NA	NA	NA	NA	NA	NA	NA	NA	NA	NA	NA	NA	NA	NA	NA	NA	NA	NA	NA	NA	NA	NA	NA	NA	NA	NA	NA	NA	NA
PF3D7_0302400.1	0	0	PF3D7_0302400	unspecified product	non protein coding	null	NA	NA	NA	NA	NA	NA	NA	NA	NA	NA	NA	NA	NA	NA	NA	NA	NA	NA	NA	NA	NA	NA	NA	NA	NA	NA	NA	NA	NA	NA	NA	NA	NA	NA	NA	NA	NA	NA	NA	NA	NA	NA	NA
PF3D7_0302500.1	0.0907118	0.78125	PF3D7_0302500	cytoadherence linked asexual protein 3.1	protein coding	CLAG3.1	NA	-2267.28	-1864.08	g4	-2.547	Mutable in CDS	NA	NA	NA	0.415591	NA	NA	NA	NA	NA	NA	NA	NA	NA	NA	NA	NA	NA	NA	NA	NA	NA	NA	NA	NA	NA	NA	NA	NA	NA	NA	NA	NA	NA	NA	NA	NA	NA
PF3D7_0302600.1	0.585938	1.12847	PF3D7_0302600	ABC transporter B family member 4, putative	protein coding	ABCB4	PBANKA_0401200	NA	NA	NA	-1.805	Mutable in CDS	0.930856	Dispensable	2.0114	0.376339	NA	NA	NA	NA	NA	NA	NA	NA	NA	NA	NA	NA	NA	NA	NA	NA	NA	NA	NA	NA	NA	NA	NA	NA	NA	NA	NA	NA	NA	NA	NA	NA	NA
PF3D7_0302700.1	0.31684	0.564236	PF3D7_0302700	CDGSH iron-sulfur domain-containing protein, putative	protein coding	null	PBANKA_0401300	NA	NA	NA	-2.948	Non - Mutable in CDS	NA	NA	2.52222	0.283734	1.52316e-25	NA	NA	NA	NA	NA	NA	NA	NA	NA	NA	NA	NA	NA	NA	NA	NA	NA	NA	NA	NA	NA	NA	NA	NA	NA	NA	NA	NA	NA	NA	NA	NA
PF3D7_0302800.1	0.000434028	0.0434028	PF3D7_0302800	RNA-binding protein, putative	protein coding	null	PBANKA_0401400	-1247.62	917.838	g14	-3.069	Non - Mutable in CDS	NA	NA	1.92944	0.277945	NA	NA	NA	NA	NA	NA	NA	NA	NA	NA	NA	NA	NA	NA	NA	NA	NA	NA	NA	NA	NA	NA	NA	NA	NA	NA	NA	NA	NA	NA	NA	NA	NA
PF3D7_0302900.1	0.0295139	0.217014	PF3D7_0302900	exportin-1, putative	protein coding	null	PBANKA_0401500	NA	NA	NA	-3.224	Non - Mutable in CDS	0.163695	Essential	4.55063	0.372897	NA	NA	NA	NA	NA	NA	NA	NA	NA	NA	NA	NA	NA	NA	NA	NA	NA	NA	NA	NA	NA	NA	NA	NA	NA	NA	NA	NA	NA	NA	NA	NA	NA
PF3D7_0303000.1	4.33594	0.78125	PF3D7_0303000	N-ethylmaleimide-sensitive fusion protein	protein coding	NSF	PBANKA_0401600	NA	NA	NA	-3.241	Non - Mutable in CDS	0.265432	Essential	4.11069	0.272297	NA	NA	NA	NA	NA	NA	NA	NA	NA	NA	NA	NA	NA	NA	NA	NA	NA	NA	NA	NA	NA	NA	NA	NA	NA	NA	NA	NA	NA	NA	NA	NA	NA
PF3D7_0303100.1	0.599392	0.868056	PF3D7_0303100	CLP1 P-loop domain-containing protein, putative	protein coding	null	PBANKA_0401700	NA	NA	NA	-0.478	Mutable in CDS	0.932608	Dispensable	1.40094	0.486599	NA	2.90357e-07	NA	NA	NA	NA	NA	NA	NA	NA	NA	NA	NA	NA	NA	NA	NA	NA	NA	NA	NA	0.00028195	1.48254e-06	NA	NA	NA	NA	NA	NA	NA	NA	NA	NA
PF3D7_0303200.1	103.499	15.2344	PF3D7_0303200	HAD superfamily protein, putative	protein coding	null	PBANKA_0401800	211.2	-2933.1	g3	-2.458	Non - Mutable in CDS	0.255928	Essential	1.56495	0.323882	NA	NA	NA	NA	NA	NA	NA	NA	NA	NA	NA	NA	NA	NA	NA	NA	NA	NA	NA	NA	1.32053e-25	2.78168e-13	1.10596e-07	NA	NA	NA	8.28e-10	C6	NA	NA	NA	NA	NA
PF3D7_0303300.1	0.397135	0.260417	PF3D7_0303300	DNA-directed RNA polymerases I, II, and III subunit RPABC2, putative	protein coding	RPB6	PBANKA_0401900	-327.873	398.329	g15	-3.103	Non - Mutable in CDS	0.285292	Essential	4.54902	0.271773	NA	NA	NA	NA	NA	NA	NA	NA	NA	NA	NA	NA	NA	NA	NA	NA	NA	NA	NA	NA	NA	NA	NA	NA	NA	NA	NA	NA	NA	NA	NA	NA	NA
PF3D7_0303400.1	0.719618	0.737847	PF3D7_0303400	palmitoyltransferase DHHC1	protein coding	DHHC1	PBANKA_0402000	NA	NA	NA	-3.224	Non - Mutable in CDS	NA	NA	4.09032	0.230844	NA	NA	NA	NA	NA	NA	NA	NA	NA	NA	NA	NA	NA	NA	NA	NA	NA	NA	NA	NA	NA	NA	NA	NA	NA	NA	NA	NA	NA	NA	NA	NA	NA
PF3D7_0303500.1	7.82075	3.73264	PF3D7_0303500	spindle pole body protein, putative	protein coding	null	PBANKA_0402100	NA	NA	NA	-2.943	Non - Mutable in CDS	0.10913	Essential	1.58216	0.380056	NA	NA	NA	NA	NA	NA	NA	NA	NA	NA	NA	NA	NA	NA	NA	NA	NA	NA	NA	NA	6.63812e-18	NA	NA	NA	NA	NA	NA	NA	NA	NA	NA	NA	NA
PF3D7_0303600.1	0.000434028	0.0434028	PF3D7_0303600	plasmoredoxin	protein coding	Plrx	PBANKA_0402200	-922.679	504.06	g15	-3.715	Non - Mutable in CDS	0.9669	Dispensable	3.74302	0.3364	NA	NA	NA	NA	NA	NA	NA	NA	NA	NA	NA	NA	NA	NA	NA	NA	NA	NA	NA	NA	NA	NA	NA	NA	NA	NA	NA	NA	NA	NA	NA	NA	NA
PF3D7_0303700.1	0.836372	1.95312	PF3D7_0303700	lipoamide acyltransferase component of branched-chain alpha-keto acid dehydrogenase complex	protein coding	BCKDH-E2	PBANKA_0402300	NA	NA	NA	-3.123	Mutable in CDS	0.508418	Slow	3.05122	0.320737	4.9072e-19	NA	NA	NA	NA	NA	NA	NA	NA	NA	NA	NA	NA	NA	NA	NA	NA	NA	NA	NA	NA	NA	NA	NA	NA	NA	NA	NA	NA	NA	NA	NA	NA
PF3D7_0303800.1	1.3763	1.77951	PF3D7_0303800	IBR domain protein, putative	protein coding	null	PBANKA_0402400	NA	NA	NA	-2.875	Mutable in CDS	0.961767	Dispensable	2.2447	0.727438	NA	NA	NA	NA	NA	NA	NA	NA	NA	NA	NA	NA	NA	NA	NA	NA	NA	NA	NA	NA	NA	NA	NA	NA	NA	NA	NA	NA	NA	NA	NA	NA	NA
PF3D7_0303900.1	1.50521	1.90972	PF3D7_0303900	phosphatidylethanolamine-binding protein, putative	protein coding	null	PBANKA_0402500	NA	NA	NA	-2.694	Mutable in CDS	NA	NA	2.72589	0.265815	1.1427e-83	NA	NA	NA	NA	NA	NA	NA	NA	NA	NA	NA	NA	NA	NA	NA	NA	NA	NA	NA	NA	NA	NA	NA	NA	NA	NA	NA	NA	NA	NA	NA	NA
PF3D7_0304000.1	3.4783	0.954861	PF3D7_0304000	inner membrane complex protein 1a, putative	protein coding	IMC1a	PBANKA_0402600	137.875	16.1632	g13	-2.253	Mutable in CDS	NA	NA	1.90011	0.294186	NA	NA	NA	NA	NA	NA	NA	NA	NA	NA	NA	NA	NA	NA	NA	NA	NA	NA	NA	NA	NA	NA	NA	NA	NA	NA	9.26e-08	C4	NA	NA	NA	NA	NA
PF3D7_0304100.1	8.75651	4.51389	PF3D7_0304100	inner membrane complex protein 1e, putative	protein coding	IMC1e	PBANKA_0402700	953.806	-781.135	g10	-2.319	Non - Mutable in CDS	NA	NA	2.53916	0.399238	7.66538e-70	NA	NA	NA	NA	NA	NA	NA	NA	NA	NA	NA	NA	NA	NA	NA	NA	NA	NA	NA	NA	NA	NA	NA	NA	NA	3.78e-06	C4	NA	NA	NA	NA	NA
PF3D7_0304200.1	116.33	15.625	PF3D7_0304200	EH domain-containing protein	protein coding	EHD	PBANKA_0402800	2850.75	-896.849	g1	0.766	Mutable in CDS	0.979652	Dispensable	4.63138	0.373011	NA	NA	NA	NA	2.41443	0.982	0.353	1.23313e-18	NA	NA	NA	NA	3.56187	0.545	0.155	1.21609e-06	NA	NA	NA	NA	9.07965e-09	3.8135e-11	NA	NA	0.000279876	C3	1.06e-06	C5	NA	NA	NA	NA	NA
PF3D7_0304300.1	3.64627	1.30208	PF3D7_0304300	conserved Plasmodium protein, unknown function	protein coding	null	NA	NA	NA	NA	0.257	Mutable in CDS	0.2311	Essential	0.77168	0.448864	NA	NA	NA	NA	NA	NA	NA	NA	NA	NA	NA	NA	NA	NA	NA	NA	NA	NA	NA	NA	NA	NA	NA	NA	0.00386907	NA	NA	NA	NA	NA	NA	NA	NA
PF3D7_0304400.1	2.23958	2.56076	PF3D7_0304400	60S ribosomal protein L44	protein coding	RPL44	NA	NA	NA	NA	NA	NA	NA	NA	NA	0.0706171	NA	NA	NA	NA	NA	NA	NA	NA	NA	NA	NA	NA	NA	NA	NA	NA	NA	NA	NA	NA	NA	NA	NA	NA	NA	NA	NA	NA	NA	NA	NA	NA	NA
PF3D7_0304500.1	19.7109	6.2934	PF3D7_0304500	1-cys-glutaredoxin-like protein-1	protein coding	GLP1	PBANKA_0403100	2173.99	1896.19	g12	-2.494	Non - Mutable in CDS	NA	NA	NA	0.273736	NA	NA	NA	NA	NA	NA	NA	NA	NA	NA	NA	NA	NA	NA	NA	NA	NA	NA	NA	NA	NA	NA	NA	NA	0.00357887	NA	NA	NA	NA	NA	NA	NA	NA
PF3D7_0304600.1	12579.1	60.5469	PF3D7_0304600	circumsporozoite (CS) protein	protein coding	CSP	NA	1900.68	-191.541	g13	-2.132	Non - Mutable in CDS	NA	NA	1.18593	0.421347	NA	NA	NA	NA	NA	NA	NA	NA	NA	NA	NA	NA	NA	NA	NA	NA	NA	NA	NA	NA	NA	NA	NA	NA	NA	NA	NA	NA	NA	NA	NA	NA	NA
PF3D7_0304700.1	5.44792	22.7431	PF3D7_0304700	conserved Plasmodium protein, unknown function	protein coding	null	NA	NA	NA	NA	-0.931	Mutable in CDS	NA	NA	NA	0.464469	NA	NA	NA	NA	NA	NA	NA	NA	NA	NA	NA	NA	NA	NA	NA	NA	NA	NA	NA	NA	NA	NA	NA	NA	NA	NA	NA	NA	NA	NA	NA	NA	NA
PF3D7_0304800.1	13.7127	8.42014	PF3D7_0304800	conserved Plasmodium membrane protein, unknown function	protein coding	null	PBANKA_0403300	NA	NA	NA	-2.945	Non - Mutable in CDS	NA	NA	0.606274	0.336052	NA	NA	NA	0.117916	NA	NA	NA	NA	NA	NA	NA	NA	NA	NA	NA	NA	NA	NA	NA	NA	6.43715e-13	NA	NA	NA	NA	NA	NA	NA	NA	NA	NA	NA	NA
PF3D7_0304900.1	0.809028	0.824653	PF3D7_0304900	conserved protein, unknown function	protein coding	null	PBANKA_0403400	NA	NA	NA	-2.864	Non - Mutable in CDS	0.222008	Slow	3.69186	0.154697	NA	NA	NA	NA	NA	NA	NA	NA	NA	NA	NA	NA	NA	NA	NA	NA	NA	NA	NA	NA	NA	NA	NA	NA	NA	NA	NA	NA	NA	NA	NA	NA	NA
PF3D7_0305000.1	103.214	8.98438	PF3D7_0305000	elongation factor Ts	protein coding	EF-Ts	PBANKA_0403500	-314.244	-2839.37	g3	-2.741	Non - Mutable in CDS	0.0704	Essential	2.88579	0.36713	NA	NA	NA	NA	3.9541	0.582	0.009	6.48767e-15	NA	NA	NA	NA	NA	NA	NA	NA	NA	NA	NA	NA	3.35804e-10	NA	NA	TRUE	NA	NA	NA	NA	NA	0.00400387	NA	NA	NA
PF3D7_0305100.1	9.3776	4.6441	PF3D7_0305100	conserved Plasmodium protein, unknown function	protein coding	null	PBANKA_0403600	NA	NA	NA	-1.219	Mutable in CDS	0.0294	Essential	0.771862	0.579727	NA	NA	NA	3.99124e-25	NA	NA	NA	NA	NA	NA	NA	NA	NA	NA	NA	NA	NA	NA	NA	NA	NA	1.34153e-06	NA	NA	NA	NA	NA	NA	NA	NA	NA	NA	NA
PF3D7_0305200.1	4.80425	2.60417	PF3D7_0305200	conserved Plasmodium protein, unknown function	protein coding	null	PBANKA_0403700	NA	NA	NA	-0.894	Mutable in CDS	0.0294	Essential	0.739283	0.435594	NA	NA	NA	NA	NA	NA	NA	NA	NA	NA	NA	NA	NA	NA	NA	NA	NA	NA	NA	NA	NA	NA	NA	NA	NA	NA	NA	NA	NA	NA	NA	NA	NA
PF3D7_0305300.1	4.79253	2.82118	PF3D7_0305300	conserved Plasmodium membrane protein, unknown function	protein coding	null	PBANKA_0403800	NA	NA	NA	-1.973	Mutable in CDS	NA	NA	1.20768	0.379468	NA	NA	NA	NA	NA	NA	NA	NA	NA	NA	NA	NA	NA	NA	NA	NA	NA	NA	NA	NA	NA	NA	NA	NA	0.00981648	NA	NA	NA	NA	NA	NA	NA	NA
PF3D7_0305400.1	0.0533854	0.260417	PF3D7_0305400	conserved protein, unknown function	protein coding	null	PBANKA_0403900	NA	NA	NA	-2.994	Non - Mutable in CDS	0.0694	Essential	4.98621	0.138629	NA	NA	NA	NA	NA	NA	NA	NA	NA	NA	NA	NA	NA	NA	NA	NA	NA	NA	NA	NA	NA	NA	NA	NA	NA	NA	NA	NA	NA	NA	NA	NA	NA
PF3D7_0305500.1	11.2656	5.42535	PF3D7_0305500	conserved Plasmodium protein, unknown function	protein coding	null	PBANKA_0404000	NA	NA	NA	-3.068	Non - Mutable in CDS	NA	NA	1.14871	0.43503	NA	NA	NA	0.080843	NA	NA	NA	NA	NA	NA	NA	NA	NA	NA	NA	NA	NA	NA	NA	NA	1.09066e-16	1.06981e-07	5.54382e-07	NA	NA	NA	NA	NA	NA	NA	NA	NA	NA
PF3D7_0305600.1	4.33941	3.34201	PF3D7_0305600	DNA-(apurinic or apyrimidinic site) lyase, putative	protein coding	null	PBANKA_0404100	NA	NA	NA	-2.904	Non - Mutable in CDS	1.09081	Dispensable	1.6651	0.431019	NA	1.68645e-13	NA	NA	NA	NA	NA	NA	NA	NA	NA	NA	NA	NA	NA	NA	NA	NA	NA	NA	2.9638e-11	NA	NA	NA	NA	NA	NA	NA	NA	NA	NA	NA	NA
PF3D7_0305700.1	2.26128	1.38889	PF3D7_0305700	ubiquitin-conjugating enzyme E2, putative	protein coding	null	PBANKA_0404200	NA	NA	NA	0	Non - Mutable in CDS	0.1	Essential	4.50704	0.111792	NA	NA	NA	NA	NA	NA	NA	NA	NA	NA	NA	NA	NA	NA	NA	NA	NA	NA	NA	NA	NA	NA	NA	NA	NA	NA	NA	NA	NA	NA	NA	NA	NA
PF3D7_0305800.1	14.0126	3.60243	PF3D7_0305800	P-loop containing nucleoside triphosphate hydrolase, putative	protein coding	null	PBANKA_0404300	265.726	-973.195	g7	0.524	Mutable in CDS	0.904275	Dispensable	1.74933	0.339758	NA	NA	NA	NA	NA	NA	NA	NA	NA	NA	NA	NA	NA	NA	NA	NA	NA	NA	NA	NA	NA	NA	NA	NA	NA	NA	NA	NA	NA	NA	NA	NA	NA
PF3D7_0305900.1	0.0347222	0.477431	PF3D7_0305900	conserved Plasmodium protein, unknown function	protein coding	null	NA	NA	NA	NA	-2.704	Non - Mutable in CDS	NA	NA	NA	0.206957	NA	NA	NA	NA	NA	NA	NA	NA	NA	NA	NA	NA	NA	NA	NA	NA	NA	NA	NA	NA	NA	NA	NA	NA	NA	NA	NA	NA	NA	NA	NA	NA	NA
PF3D7_0306000.1	0.0559896	0.0868056	PF3D7_0306000	conserved protein, unknown function	protein coding	null	PBANKA_0404400	NA	NA	NA	-2.849	Non - Mutable in CDS	0.0543	Essential	4.55474	0.215099	NA	NA	NA	NA	NA	NA	NA	NA	NA	NA	NA	NA	NA	NA	NA	NA	NA	NA	NA	NA	NA	NA	NA	NA	NA	NA	NA	NA	NA	NA	NA	NA	NA
PF3D7_0306100.1	12.49	7.50868	PF3D7_0306100	conserved Plasmodium protein, unknown function	protein coding	null	PBANKA_0404500	NA	NA	NA	-2.924	Non - Mutable in CDS	NA	NA	-0.555556	0.341581	NA	NA	NA	0.00181518	NA	NA	NA	NA	NA	NA	NA	NA	NA	NA	NA	NA	NA	NA	NA	NA	NA	NA	NA	NA	NA	NA	0.00102507	NA	NA	NA	NA	NA	NA
PF3D7_0306200.1	14.7292	5.90278	PF3D7_0306200	activator of Hsp90 ATPase	protein coding	AHA1	PBANKA_0404600	1919.39	-1079.28	g9	-3.363	Mutable in CDS	0.974926	Dispensable	3.37892	0.217511	NA	NA	NA	NA	NA	NA	NA	NA	NA	NA	NA	NA	NA	NA	NA	NA	NA	NA	NA	NA	NA	NA	NA	NA	1.26e-06	C2	NA	NA	NA	NA	NA	NA	NA
PF3D7_0306300.1	0.0746528	0.347222	PF3D7_0306300	glutaredoxin 1	protein coding	GRX1	PBANKA_0404700	NA	NA	NA	-3.137	Non - Mutable in CDS	0.979137	Dispensable	3.92793	0.281038	NA	NA	NA	NA	NA	NA	NA	NA	NA	NA	NA	NA	NA	NA	NA	NA	NA	NA	NA	NA	NA	NA	NA	NA	NA	NA	NA	NA	NA	NA	NA	NA	NA
PF3D7_0306400.1	0.617622	2.03993	PF3D7_0306400	FAD-dependent glycerol-3-phosphate dehydrogenase, putative	protein coding	null	PBANKA_0404800	NA	NA	NA	-2.349	Mutable in CDS	0.903294	Slow	3.81498	0.233631	NA	NA	NA	NA	NA	NA	NA	NA	NA	NA	NA	NA	NA	NA	NA	NA	NA	NA	NA	NA	NA	NA	NA	NA	NA	NA	NA	NA	NA	NA	NA	NA	NA
PF3D7_0306500.1	0.253472	0.217014	PF3D7_0306500	cytochrome c oxidase subunit ApiCOX35, putative	protein coding	null	PBANKA_0404900	-1735.72	-343.287	g5	-2.693	Non - Mutable in CDS	0.0773	Essential	3.43548	0.236495	NA	NA	NA	NA	NA	NA	NA	NA	NA	NA	NA	NA	NA	NA	NA	NA	NA	NA	NA	NA	NA	NA	NA	NA	NA	NA	NA	NA	NA	NA	NA	NA	NA
PF3D7_0306600.1	0.0230035	0.217014	PF3D7_0306600	ATP synthase-associated protein, putative	protein coding	null	PBANKA_0405000	NA	NA	NA	-3.029	Non - Mutable in CDS	0.90197	Dispensable	4.29412	0.0543934	NA	NA	NA	NA	NA	NA	NA	NA	NA	NA	NA	NA	NA	NA	NA	NA	NA	NA	NA	NA	NA	NA	NA	NA	NA	NA	NA	NA	NA	NA	NA	NA	NA
PF3D7_0306700.1	1.60764	2.51736	PF3D7_0306700	ER membrane protein complex subunit 5, putative	protein coding	EMC5	PBANKA_0405100	NA	NA	NA	-3.391	Non - Mutable in CDS	0.150345	Essential	2.32759	0.257819	NA	NA	NA	NA	NA	NA	NA	NA	NA	NA	NA	NA	NA	NA	NA	NA	NA	NA	NA	NA	NA	NA	NA	NA	0.00661509	NA	NA	NA	NA	NA	NA	NA	NA
PF3D7_0306800.1	9.7283	3.0816	PF3D7_0306800	T-complex protein 1 subunit beta	protein coding	CCT2	PBANKA_0405200	358.812	-1464.55	g8	-2.7	Non - Mutable in CDS	0.147039	Essential	4.69231	0.23571	NA	NA	NA	NA	NA	NA	NA	NA	NA	NA	NA	NA	NA	NA	NA	NA	NA	NA	NA	NA	NA	NA	NA	NA	NA	NA	NA	NA	NA	NA	NA	NA	NA
PF3D7_0306900.1	2.88194	4.34028	PF3D7_0306900	40S ribosomal protein S23, putative	protein coding	null	PBANKA_0405300	NA	NA	NA	-2.925	Non - Mutable in CDS	0.0507	Essential	5.10345	NA	NA	NA	NA	NA	NA	NA	NA	NA	NA	NA	NA	NA	NA	NA	NA	NA	NA	NA	NA	NA	NA	NA	NA	NA	5.4e-05	C6	NA	NA	NA	NA	NA	NA	NA
PF3D7_0307000.1	0.00390625	0.303819	PF3D7_0307000	small nucleolar RNA snoR03	snoRNA encoding	null	NA	NA	NA	NA	NA	NA	NA	NA	NA	NA	NA	NA	NA	NA	NA	NA	NA	NA	NA	NA	NA	NA	NA	NA	NA	NA	NA	NA	NA	NA	NA	NA	NA	NA	NA	NA	NA	NA	NA	NA	NA	NA	NA
PF3D7_0307100.1	0.0802951	0.130208	PF3D7_0307100	40S ribosomal protein S12, putative	protein coding	RPS12	PBANKA_0405400	NA	NA	NA	-2.312	Non - Mutable in CDS	0.0817	Essential	4.29577	0.179603	NA	NA	NA	NA	NA	NA	NA	NA	NA	NA	NA	NA	NA	NA	NA	NA	NA	NA	NA	NA	NA	NA	NA	NA	NA	NA	NA	NA	NA	NA	NA	NA	NA
PF3D7_0307200.1	3.01128	6.38021	PF3D7_0307200	60S ribosomal protein L7, putative	protein coding	null	PBANKA_0405500	NA	NA	NA	-3.165	Non - Mutable in CDS	NA	NA	4.36187	0.238708	NA	NA	NA	NA	NA	NA	NA	NA	NA	NA	NA	NA	NA	NA	NA	NA	NA	NA	NA	NA	NA	NA	NA	NA	NA	NA	NA	NA	NA	NA	NA	NA	NA
PF3D7_0307300.1	3.82595	4.25347	PF3D7_0307300	microtubule-associated protein RP/EB family, putative	protein coding	EB1	PBANKA_0405600	NA	NA	NA	-1.844	Mutable in CDS	1.01946	Dispensable	2.04892	0.24997	NA	NA	NA	NA	NA	NA	NA	NA	NA	NA	NA	NA	NA	NA	NA	NA	NA	NA	NA	NA	NA	NA	NA	NA	5.8e-05	C2	NA	NA	NA	NA	NA	NA	NA
PF3D7_0307400.1	2.51997	3.73264	PF3D7_0307400	ATP-dependent Clp protease proteolytic subunit	protein coding	ClpP	PBANKA_0405700	NA	NA	NA	-3.078	Non - Mutable in CDS	NA	NA	2.48387	0.299336	NA	NA	NA	NA	NA	NA	NA	NA	NA	NA	NA	NA	NA	NA	NA	NA	NA	NA	NA	NA	1.6503e-25	1.55545e-12	NA	NA	NA	NA	NA	NA	NA	NA	NA	NA	NA
PF3D7_0307500.1	1.45486	1.77951	PF3D7_0307500	spindle and kinetochore-associated protein 2, putative	protein coding	SKA2	PBANKA_0405800	NA	NA	NA	-2.971	Non - Mutable in CDS	NA	NA	1.8329	0.397273	NA	NA	NA	NA	NA	NA	NA	NA	NA	NA	NA	NA	NA	NA	NA	NA	NA	NA	NA	NA	NA	NA	NA	NA	NA	NA	NA	NA	NA	NA	NA	NA	NA
PF3D7_0307600.1	9.82118	3.0816	PF3D7_0307600	conserved Plasmodium protein, unknown function	protein coding	null	PBANKA_0405900	NA	NA	NA	-1.227	Mutable in CDS	0.913069	Dispensable	0.51738	0.361904	NA	NA	NA	NA	NA	NA	NA	NA	NA	NA	NA	NA	NA	NA	NA	NA	NA	NA	NA	NA	0.000723676	NA	NA	NA	NA	NA	NA	NA	NA	NA	NA	NA	NA
PF3D7_0307700.1	23.1944	7.11806	PF3D7_0307700	conserved Plasmodium protein, unknown function	protein coding	null	PBANKA_0406000	NA	NA	NA	-2.472	Non - Mutable in CDS	0.23237	Essential	0.581053	0.420695	NA	NA	NA	NA	NA	NA	NA	NA	NA	NA	NA	NA	NA	NA	NA	NA	NA	NA	NA	NA	NA	NA	NA	NA	NA	NA	NA	NA	NA	NA	NA	NA	NA
PF3D7_0307800.1	1.25477	0.434028	PF3D7_0307800	conserved Plasmodium protein, unknown function	protein coding	null	PBANKA_0406100	NA	NA	NA	-2.753	Non - Mutable in CDS	NA	NA	2.31276	0.358586	NA	NA	NA	NA	NA	NA	NA	NA	NA	NA	NA	NA	NA	NA	NA	NA	NA	NA	NA	NA	NA	NA	NA	NA	NA	NA	NA	NA	NA	NA	NA	NA	NA
PF3D7_0307900.1	11.7873	17.3611	PF3D7_0307900	conserved Plasmodium protein, unknown function	protein coding	null	PBANKA_0406200	625.502	-1385.77	g8	-1.196	Mutable in CDS	0.880535	Dispensable	1.3391	0.501753	NA	1.2741e-42	NA	NA	2.10938	0.473	0.078	1.15085e-05	NA	NA	NA	NA	NA	NA	NA	NA	NA	NA	NA	NA	NA	NA	NA	NA	NA	NA	NA	NA	NA	NA	NA	NA	NA
PF3D7_0308000.1	1.02517	1.12847	PF3D7_0308000	DNA polymerase delta small subunit, putative	protein coding	null	PBANKA_0406300	NA	NA	NA	-2.834	Non - Mutable in CDS	NA	NA	3.19881	0.393128	NA	5.38317e-13	NA	NA	NA	NA	NA	NA	NA	NA	NA	NA	NA	NA	NA	NA	NA	NA	NA	NA	NA	8.77807e-05	NA	NA	NA	NA	NA	NA	NA	NA	NA	NA	NA
PF3D7_0308100.1	311.301	7.94271	PF3D7_0308100	zinc finger protein, putative	protein coding	null	PBANKA_0406400	3081.43	-119.217	g1	0.095	Mutable in CDS	0.0552	Essential	1.34867	0.525837	NA	NA	1.91163e-14	NA	NA	NA	NA	NA	NA	NA	NA	NA	6.16868	0.946	0.515	3.56738e-24	NA	NA	NA	NA	4.11256e-11	1.31509e-10	NA	NA	0.000379698	C1	NA	NA	NA	NA	NA	NA	0.0210511
PF3D7_0308200.1	1.93924	1.04167	PF3D7_0308200	T-complex protein 1 subunit eta	protein coding	CCT7	PBANKA_0406500	-584.326	-139.829	g5	-3.235	Non - Mutable in CDS	0.1	Essential	4.65492	0.234671	NA	NA	NA	NA	NA	NA	NA	NA	NA	NA	NA	NA	NA	NA	NA	NA	NA	NA	NA	NA	NA	NA	NA	NA	NA	NA	NA	NA	NA	NA	NA	NA	NA
PF3D7_0308300.1	5.10026	3.21181	PF3D7_0308300	conserved Plasmodium protein, unknown function	protein coding	null	NA	1883.6	-962.911	g9	-2.985	Non - Mutable in CDS	NA	NA	NA	0.363119	NA	NA	NA	NA	NA	NA	NA	NA	NA	NA	NA	NA	NA	NA	NA	NA	NA	NA	NA	NA	NA	NA	NA	NA	0.0084518	NA	NA	NA	NA	NA	NA	NA	NA
PF3D7_0308400.1	0.00737847	0.130208	PF3D7_0308400	U4 spliceosomal RNA	snRNA encoding	null	NA	NA	NA	NA	NA	NA	NA	NA	NA	NA	NA	NA	NA	NA	NA	NA	NA	NA	NA	NA	NA	NA	NA	NA	NA	NA	NA	NA	NA	NA	NA	NA	NA	NA	NA	NA	NA	NA	NA	NA	NA	NA	NA
PF3D7_0308500.1	3.43837	1.73611	PF3D7_0308500	activator of Hsp90 ATPase, putative	protein coding	null	PBANKA_0406700	-1077.97	-726.053	g5	-2.208	Non - Mutable in CDS	0.873514	Slow	4.4	0.192629	NA	NA	NA	NA	NA	NA	NA	NA	NA	NA	NA	NA	NA	NA	NA	NA	NA	NA	NA	NA	NA	NA	NA	NA	NA	NA	NA	NA	NA	NA	NA	NA	NA
PF3D7_0308600.1	1.09549	0.737847	PF3D7_0308600	pre-mRNA-processing factor 19, putative	protein coding	PRPF19	PBANKA_0406800	NA	NA	NA	-2.928	Non - Mutable in CDS	0.12306	Essential	3.70732	0.373435	NA	NA	NA	NA	NA	NA	NA	NA	NA	NA	NA	NA	NA	NA	NA	NA	NA	NA	NA	NA	NA	NA	NA	NA	NA	NA	NA	NA	NA	NA	NA	NA	NA
PF3D7_0308700.1	258.345	15.191	PF3D7_0308700	conserved protein, unknown function	protein coding	null	PBANKA_0406900	2717.49	449.822	g2	-2.862	Non - Mutable in CDS	0.109213	Essential	1.74708	0.26967	NA	NA	NA	NA	2.65528	0.473	0.043	1.91975e-08	NA	NA	NA	NA	NA	NA	NA	NA	NA	NA	NA	NA	NA	NA	NA	NA	1.81e-19	C1	NA	NA	NA	9.85e-05	0.0168316	0.0368172	8.04e-05
PF3D7_0308800.1	0.0980903	0.434028	PF3D7_0308800	conserved protein, unknown function	protein coding	null	PBANKA_0407000	-1638.31	1144.22	g14	-2.639	Non - Mutable in CDS	NA	NA	4.34259	0.313236	NA	NA	NA	NA	NA	NA	NA	NA	NA	NA	NA	NA	NA	NA	NA	NA	NA	NA	NA	NA	NA	NA	NA	NA	NA	NA	NA	NA	NA	NA	NA	NA	NA
PF3D7_0308900.1	6.89497	2.69097	PF3D7_0308900	splicing factor 3B subunit 1, putative	protein coding	SF3B1	PBANKA_0407100	NA	NA	NA	-2.922	Non - Mutable in CDS	0.270869	Essential	3.30797	0.438834	NA	NA	NA	NA	NA	NA	NA	NA	NA	NA	NA	NA	NA	NA	NA	NA	NA	NA	NA	NA	0.000147564	NA	NA	NA	NA	NA	NA	NA	NA	NA	NA	NA	NA
PF3D7_0309000.1	2.21571	1.86632	PF3D7_0309000	dual specificity protein phosphatase	protein coding	YVH1	PBANKA_0407200	NA	NA	NA	-2.824	Non - Mutable in CDS	0.362681	Slow	1.70415	0.302372	NA	NA	NA	NA	NA	NA	NA	NA	NA	NA	NA	NA	NA	NA	NA	NA	NA	NA	NA	NA	NA	NA	NA	NA	NA	NA	NA	NA	NA	NA	NA	NA	NA
PF3D7_0309100.1	3.01128	4.29688	PF3D7_0309100	conserved Plasmodium protein, unknown function	protein coding	null	PBANKA_0407300	NA	NA	NA	0	Non - Mutable in CDS	1.05718	Dispensable	2.95028	0.252517	6.35554e-26	NA	NA	NA	NA	NA	NA	NA	NA	NA	NA	NA	NA	NA	NA	NA	NA	NA	NA	NA	NA	NA	NA	NA	NA	NA	NA	NA	NA	NA	NA	NA	NA
PF3D7_0309200.1	588.794	15.7118	PF3D7_0309200	serine/threonine protein kinase, putative	protein coding	ARK2	PBANKA_0407400	3079.15	-543.871	g1	-2.77	Non - Mutable in CDS	0.1	Essential	0.943771	0.415822	NA	NA	1.64637e-27	NA	NA	NA	NA	NA	NA	NA	NA	NA	4.92159	0.964	0.99	5.58914e-21	NA	NA	NA	NA	7.83563e-25	0.000113083	NA	NA	1.22e-05	C1	NA	NA	NA	NA	NA	NA	NA
PF3D7_0309300.1	0.245226	0.260417	PF3D7_0309300	N2227-like protein, putative	protein coding	null	PBANKA_0407500	-931.828	858.017	g15	-0.694	Mutable in CDS	0.660309	Slow	0.717151	0.329942	NA	NA	NA	NA	NA	NA	NA	NA	NA	NA	NA	NA	NA	NA	NA	NA	NA	NA	NA	NA	NA	NA	NA	NA	NA	NA	NA	NA	NA	NA	NA	NA	NA
PF3D7_0309400.1	0	0	PF3D7_0309400	small nucleolar RNA Me18S-Um1356	snoRNA encoding	null	NA	NA	NA	NA	NA	NA	NA	NA	NA	NA	NA	NA	NA	NA	NA	NA	NA	NA	NA	NA	NA	NA	NA	NA	NA	NA	NA	NA	NA	NA	NA	NA	NA	NA	NA	NA	NA	NA	NA	NA	NA	NA	NA
PF3D7_0309500.1	2.82943	1.12847	PF3D7_0309500	asparagine synthetase [glutamine-hydrolyzing], putative	protein coding	AS	PBANKA_0407600	NA	NA	NA	-2.521	Mutable in CDS	0.639048	Slow	3.99508	0.292056	NA	NA	NA	NA	NA	NA	NA	NA	NA	NA	NA	NA	NA	NA	NA	NA	NA	NA	NA	NA	NA	NA	NA	NA	NA	NA	NA	NA	NA	NA	NA	NA	NA
PF3D7_0309600.1	119.691	11.5451	PF3D7_0309600	60S acidic ribosomal protein P2	protein coding	PfP2	PBANKA_0407700	NA	NA	NA	-3.225	Non - Mutable in CDS	0.0247	Essential	4	0.213709	NA	NA	1.81292e-11	NA	NA	NA	NA	NA	NA	NA	NA	NA	3.08216	0.893	0.932	5.72155e-12	NA	NA	NA	NA	NA	NA	NA	NA	1.61e-05	C1	NA	NA	NA	NA	NA	NA	NA
PF3D7_0309700.1	64.645	15.625	PF3D7_0309700	SECIS-binding protein 2, putative	protein coding	SBP2	PBANKA_0407800	NA	NA	NA	0.173	Mutable in CDS	0.933247	Dispensable	1.37662	0.588621	NA	NA	NA	NA	NA	NA	NA	NA	3.04344	0.97	0.427	7.27506e-12	4.56197	0.759	0.194	3.22825e-15	NA	NA	NA	NA	3.51855e-05	NA	NA	NA	NA	NA	0.000670919	NA	NA	NA	NA	NA	NA
PF3D7_0309800.1	18.3698	7.7691	PF3D7_0309800	YTH domain-containing protein, putative	protein coding	null	PBANKA_0407900	NA	NA	NA	-2.656	Non - Mutable in CDS	0.185396	Essential	3.51786	0.29465	NA	NA	NA	NA	NA	NA	NA	NA	NA	NA	NA	NA	NA	NA	NA	NA	NA	NA	NA	NA	NA	NA	NA	NA	0.000164037	C2	NA	NA	NA	NA	NA	NA	NA
PF3D7_0309900.1	71.0182	11.9358	PF3D7_0309900	conserved Plasmodium protein, unknown function	protein coding	null	PBANKA_0408000	NA	NA	NA	-0.484	Mutable in CDS	NA	NA	1.35747	0.492279	NA	NA	1.40836e-10	NA	NA	NA	NA	NA	NA	NA	NA	NA	4.6568	0.946	0.505	2.92989e-25	NA	NA	NA	NA	4.6262e-05	NA	NA	NA	0.00591124	NA	NA	NA	NA	NA	NA	NA	NA
PF3D7_0310000.1	4.59332	5.94618	PF3D7_0310000	50S ribosomal protein L9, apicoplast, putative	protein coding	null	PBANKA_0408100	NA	NA	NA	-2.751	Non - Mutable in CDS	0.121585	Essential	3.35533	0.351129	2.51398e-37	NA	NA	NA	NA	NA	NA	NA	NA	NA	NA	NA	NA	NA	NA	NA	NA	NA	NA	NA	2.27429e-17	NA	NA	NA	0.000546592	C2	NA	NA	NA	NA	NA	NA	NA
PF3D7_0310100.1	175.024	13.4983	PF3D7_0310100	calcium-dependent protein kinase 3	protein coding	CDPK3	PBANKA_0408200	2586.2	1515.07	g12	-3.018	Mutable in CDS	NA	NA	NA	0.251195	NA	NA	2.73926e-81	NA	NA	NA	NA	NA	NA	NA	NA	NA	NA	NA	NA	NA	NA	NA	NA	NA	NA	NA	NA	NA	9.7e-07	C3	NA	NA	NA	NA	NA	NA	NA
PF3D7_0310200.1	62.6658	16.4931	PF3D7_0310200	phd finger protein, putative	protein coding	null	PBANKA_0408300	-187.816	-2900.68	g3	-2.583	Mutable in CDS	0.481217	Slow	0.0633206	0.515208	NA	NA	NA	0.00646811	NA	NA	NA	NA	NA	NA	NA	NA	NA	NA	NA	NA	NA	NA	NA	NA	4.15257e-28	NA	NA	NA	1.21e-07	C7	0.00193556	NA	NA	NA	NA	NA	0.026197
PF3D7_0310300.1	23.2739	7.33507	PF3D7_0310300	phosphoglycerate mutase, putative	protein coding	null	PBANKA_0408400	NA	NA	NA	0.153	Mutable in CDS	1.06614	Dispensable	1.55429	0.581584	NA	NA	NA	NA	NA	NA	NA	NA	NA	NA	NA	NA	NA	NA	NA	NA	NA	NA	NA	NA	NA	NA	NA	NA	3.96e-06	C1	NA	NA	NA	NA	NA	NA	NA
PF3D7_0310400.1	25.5881	6.03299	PF3D7_0310400	parasite-infected erythrocyte surface protein	protein coding	PIESP1	PBANKA_0408500	-242.762	-2846.63	g3	-2.732	Non - Mutable in CDS	NA	NA	0.998483	0.570848	NA	NA	NA	NA	4.51108	0.964	0.224	2.61914e-23	NA	NA	NA	NA	NA	NA	NA	NA	NA	NA	NA	NA	2.38878e-29	NA	NA	NA	0.000540087	C2	NA	NA	NA	NA	NA	NA	NA
PF3D7_0310500.1	3.56163	2.38715	PF3D7_0310500	ATP-dependent RNA helicase DHX57, putative	protein coding	DHX57	NA	NA	NA	NA	-2.667	Mutable in CDS	NA	NA	NA	0.549911	NA	NA	NA	NA	NA	NA	NA	NA	NA	NA	NA	NA	NA	NA	NA	NA	NA	NA	NA	NA	NA	NA	NA	NA	0.0017848	NA	NA	NA	NA	NA	NA	NA	NA
PF3D7_0310600.1	0.0299479	0.347222	PF3D7_0310600	eukaryotic translation initiation factor 3 subunit K, putative, unspecified product	protein coding	EIF3K	NA	-1152.14	373.953	g15	NA	NA	0.810321	Slow	NA	0.499581	NA	NA	NA	NA	NA	NA	NA	NA	NA	NA	NA	NA	NA	NA	NA	NA	NA	NA	NA	NA	NA	NA	NA	NA	NA	NA	NA	NA	NA	NA	NA	NA	NA
PF3D7_0310700.1	0.159288	0.737847	PF3D7_0310700	trafficking protein particle complex subunit 4, putative	protein coding	null	PBANKA_0408700	NA	NA	NA	-2.731	Non - Mutable in CDS	NA	NA	4.49655	0.0998217	NA	NA	NA	NA	NA	NA	NA	NA	NA	NA	NA	NA	NA	NA	NA	NA	NA	NA	NA	NA	NA	NA	NA	NA	NA	NA	NA	NA	NA	NA	NA	NA	NA
PF3D7_0310800.1	0.0616319	0.130208	PF3D7_0310800	conserved Plasmodium protein, unknown function	protein coding	null	PBANKA_0408800	NA	NA	NA	-3.06	Non - Mutable in CDS	NA	NA	3.72477	0.352426	NA	NA	NA	NA	NA	NA	NA	NA	NA	NA	NA	NA	NA	NA	NA	NA	NA	NA	NA	NA	NA	NA	NA	NA	NA	NA	NA	NA	NA	NA	NA	NA	NA
PF3D7_0310900.1	1.72309	1.90972	PF3D7_0310900	conserved Plasmodium protein, unknown function	protein coding	null	PBANKA_0408900	NA	NA	NA	-2.707	Non - Mutable in CDS	NA	NA	1.96242	0.33719	NA	NA	NA	NA	NA	NA	NA	NA	NA	NA	NA	NA	NA	NA	NA	NA	NA	NA	NA	NA	NA	NA	NA	NA	0.00172572	NA	NA	NA	NA	NA	NA	NA	NA
PF3D7_0311000.1	7.65885	2.56076	PF3D7_0311000	conserved Plasmodium protein, unknown function	protein coding	null	PBANKA_0409000	954.753	1999.02	g11	-3.032	Non - Mutable in CDS	NA	NA	2.49268	0.754796	NA	NA	2.34977e-92	NA	NA	NA	NA	NA	NA	NA	NA	NA	NA	NA	NA	NA	NA	NA	NA	NA	NA	NA	NA	NA	0.000645715	C2	NA	NA	NA	NA	NA	NA	NA
PF3D7_0311100.1	21.5868	7.16146	PF3D7_0311100	pre-mRNA splicing factor, putative	protein coding	null	PBANKA_0409100	NA	NA	NA	-2.076	Mutable in CDS	0.548678	Slow	0.345	0.384822	NA	NA	NA	NA	NA	NA	NA	NA	NA	NA	NA	NA	4.3882	0.58	0.078	3.23844e-11	NA	NA	NA	NA	NA	NA	NA	NA	NA	NA	NA	NA	NA	NA	NA	NA	NA
PF3D7_0311200.1	100.156	12.066	PF3D7_0311200	valine--tRNA ligase, putative	protein coding	null	PBANKA_0409200	2987.78	255.5	g2	-2.924	Non - Mutable in CDS	0.0781	Essential	0.954155	0.360062	NA	NA	NA	NA	NA	NA	NA	NA	NA	NA	NA	NA	6.17914	0.848	0.165	1.79849e-23	NA	NA	NA	NA	NA	NA	NA	NA	NA	NA	NA	NA	NA	NA	NA	NA	NA
PF3D7_0311300.1	19.3095	5.72917	PF3D7_0311300	phosphatidylinositol 3- and 4-kinase, putative	protein coding	null	PBANKA_0409300	NA	NA	NA	-2.974	Non - Mutable in CDS	0.637624	Slow	2.85899	0.43503	NA	NA	NA	NA	NA	NA	NA	NA	NA	NA	NA	NA	NA	NA	NA	NA	NA	NA	NA	NA	1.9646e-20	3.43631e-13	8.97337e-10	NA	NA	NA	NA	NA	NA	NA	NA	NA	NA
PF3D7_0311400.1	49.5208	10.9809	PF3D7_0311400	kinase-related protein PKRP, putative	protein coding	PKRP	NA	2861.16	269.558	g2	-2.03	Mutable in CDS	0.912294	Dispensable	0.419757	0.564394	NA	NA	NA	NA	NA	NA	NA	NA	NA	NA	NA	NA	NA	NA	NA	NA	NA	NA	NA	NA	NA	NA	NA	NA	1.21e-05	C5	8.35e-09	C4	NA	NA	NA	NA	NA
PF3D7_0311500.1	0.0104167	0.217014	PF3D7_0311500	conserved protein, unknown function	protein coding	null	PBANKA_0409500	-752.587	1120.68	g15	0.908	Mutable in CDS	0.973184	Dispensable	4.01235	0.240025	NA	NA	NA	NA	NA	NA	NA	NA	NA	NA	NA	NA	NA	NA	NA	NA	NA	NA	NA	NA	NA	NA	NA	NA	NA	NA	NA	NA	NA	NA	NA	NA	NA
PF3D7_0311600.1	17.3976	4.42708	PF3D7_0311600	dolichyl-diphosphooligosaccharide--protein glycosyltransferase subunit OST1, putative	protein coding	OST1	PBANKA_0409600	868.298	-450.876	g10	-3.075	Non - Mutable in CDS	0.0961	Essential	2.55462	0.428541	NA	NA	NA	NA	2.15432	0.8	0.612	1.20296e-06	NA	NA	NA	NA	NA	NA	NA	NA	NA	NA	NA	NA	NA	NA	NA	NA	0.00310307	NA	NA	NA	NA	NA	NA	NA	NA
PF3D7_0311700.1	42.125	8.42014	PF3D7_0311700	plasmepsin VI	protein coding	PM6	PBANKA_0409700	NA	NA	NA	-0.936	Mutable in CDS	NA	NA	NA	0.447258	4.13356e-55	NA	NA	NA	NA	NA	NA	NA	NA	NA	NA	NA	NA	NA	NA	NA	NA	NA	NA	NA	NA	NA	NA	NA	NA	NA	NA	NA	NA	NA	NA	NA	NA
PF3D7_0311800.1	1.73134	1.99653	PF3D7_0311800	ATP synthase F0 subunit d-like protein, putative	protein coding	null	PBANKA_0409800	NA	NA	NA	-3.078	Non - Mutable in CDS	0.834806	Slow	3.00327	0.402335	1.23496e-37	8.507e-05	NA	NA	NA	NA	NA	NA	NA	NA	NA	NA	NA	NA	NA	NA	NA	NA	NA	NA	NA	NA	NA	NA	NA	NA	NA	NA	NA	NA	NA	NA	NA
PF3D7_0311900.1	0.133681	0.607639	PF3D7_0311900	heptatricopeptide repeat-containing protein, putative	protein coding	null	PBANKA_0409900	-437.584	647.72	g15	-3.078	Non - Mutable in CDS	NA	NA	1.73247	0.495081	NA	NA	NA	NA	NA	NA	NA	NA	NA	NA	NA	NA	NA	NA	NA	NA	NA	NA	NA	NA	NA	NA	NA	NA	NA	NA	NA	NA	NA	NA	NA	NA	NA
PF3D7_0312000.1	0.736111	1.47569	PF3D7_0312000	conserved protein, unknown function	protein coding	null	PBANKA_0410000	NA	NA	NA	-2.236	Non - Mutable in CDS	0.114773	Essential	4.24265	0.14169	NA	NA	NA	NA	NA	NA	NA	NA	NA	NA	NA	NA	NA	NA	NA	NA	NA	NA	NA	NA	NA	NA	NA	NA	NA	NA	NA	NA	NA	NA	NA	NA	NA
PF3D7_0312100.1	2.02604	2.60417	PF3D7_0312100	E3 ubiquitin-protein ligase	protein coding	null	PBANKA_0410100	NA	NA	NA	-2.759	Non - Mutable in CDS	0.965269	Dispensable	1.45549	0.344663	NA	NA	NA	NA	NA	NA	NA	NA	NA	NA	NA	NA	NA	NA	NA	NA	NA	NA	NA	NA	NA	NA	NA	NA	0.0089121	NA	NA	NA	NA	NA	NA	NA	NA
PF3D7_0312200.1	66.1163	8.68056	PF3D7_0312200	tetratricopeptide repeat protein, putative	protein coding	null	PBANKA_0410200	2904.54	191.843	g2	-2.202	Mutable in CDS	NA	NA	0.82381	0.406889	NA	5.63764e-39	NA	NA	3.08302	0.855	0.422	1.01075e-09	3.01325	0.97	0.747	1.02314e-05	8.00044	0.696	0.117	1.69629e-16	NA	NA	NA	NA	NA	NA	NA	NA	1.24e-06	C1	NA	NA	NA	NA	NA	NA	4.49e-06
PF3D7_0312300.1	0.943142	1.86632	PF3D7_0312300	26S proteasome regulatory subunit RPN12, putative	protein coding	RPN12	NA	NA	NA	NA	-3.194	Non - Mutable in CDS	0.407864	Slow	3.19408	0.230844	NA	NA	NA	NA	NA	NA	NA	NA	NA	NA	NA	NA	NA	NA	NA	NA	NA	NA	NA	NA	NA	NA	NA	NA	NA	NA	NA	NA	NA	NA	NA	NA	NA
PF3D7_0312400.1	3.6276	8.89757	PF3D7_0312400	glycogen synthase kinase 3	protein coding	GSK3	PBANKA_0410400	NA	NA	NA	-2.791	Non - Mutable in CDS	1.0562	Dispensable	3.73636	0.75209	NA	NA	NA	NA	NA	NA	NA	NA	NA	NA	NA	NA	NA	NA	NA	NA	NA	NA	NA	NA	2.74223e-16	4.14053e-05	NA	NA	NA	NA	NA	NA	NA	NA	NA	NA	NA
PF3D7_0312500.1	0.809028	0.911458	PF3D7_0312500	major facilitator superfamily-related transporter, putative	protein coding	MFR3	PBANKA_0410500	369.165	1553.11	g11	-1.543	Mutable in CDS	0.969991	Dispensable	1.35918	0.256105	NA	NA	NA	NA	NA	NA	NA	NA	NA	NA	NA	NA	NA	NA	NA	NA	NA	NA	NA	NA	NA	NA	NA	NA	NA	NA	NA	NA	NA	NA	NA	NA	NA
PF3D7_0312600.1	0.00217014	0.0868056	PF3D7_0312600	tRNA Valine	tRNA encoding	null	NA	NA	NA	NA	NA	NA	NA	NA	NA	NA	NA	NA	NA	NA	NA	NA	NA	NA	NA	NA	NA	NA	NA	NA	NA	NA	NA	NA	NA	NA	NA	NA	NA	NA	NA	NA	NA	NA	NA	NA	NA	NA	NA
PF3D7_0312700.1	0	0	PF3D7_0312700	tRNA Isoleucine	tRNA encoding	null	NA	NA	NA	NA	NA	NA	NA	NA	NA	NA	NA	NA	NA	NA	NA	NA	NA	NA	NA	NA	NA	NA	NA	NA	NA	NA	NA	NA	NA	NA	NA	NA	NA	NA	NA	NA	NA	NA	NA	NA	NA	NA	NA
PF3D7_0312800.1	14.0629	10.0694	PF3D7_0312800	60S ribosomal protein L26, putative	protein coding	null	PBANKA_0410600	NA	NA	NA	-3.099	Non - Mutable in CDS	NA	NA	4.50394	0.224853	NA	NA	NA	NA	NA	NA	NA	NA	NA	NA	NA	NA	NA	NA	NA	NA	NA	NA	NA	NA	NA	NA	NA	NA	NA	NA	NA	NA	NA	NA	NA	NA	NA
PF3D7_0312900.1	28.5187	7.98611	PF3D7_0312900	hypothetical protein	protein coding	null	NA	2131.07	1629.98	g12	-1.991	Non - Mutable in CDS	NA	NA	NA	0.264244	NA	NA	NA	NA	NA	NA	NA	NA	NA	NA	NA	NA	NA	NA	NA	NA	NA	NA	NA	NA	NA	NA	NA	NA	2.58e-23	C2	NA	NA	NA	NA	NA	NA	NA
PF3D7_0313000.1	0.765625	1.64931	PF3D7_0313000	conserved Plasmodium protein, unknown function	protein coding	null	NA	NA	NA	NA	-1.935	Mutable in CDS	NA	NA	0.535613	0.349249	NA	NA	NA	NA	NA	NA	NA	NA	NA	NA	NA	NA	NA	NA	NA	NA	NA	NA	NA	NA	NA	NA	NA	NA	NA	NA	NA	NA	NA	NA	NA	NA	NA
PF3D7_0313100.1	13.5378	4.86111	PF3D7_0313100	ubiquitin-protein ligase, putative	protein coding	HRD3	PBANKA_0410800	NA	NA	NA	-2.628	Non - Mutable in CDS	NA	NA	NA	0.299071	NA	NA	NA	NA	NA	NA	NA	NA	NA	NA	NA	NA	4.988	0.446	0.146	0.000201031	NA	NA	NA	NA	NA	NA	NA	NA	1.99e-05	C2	NA	NA	NA	NA	NA	NA	NA
PF3D7_0313200.1	3.83767	3.86285	PF3D7_0313200	conserved protein, unknown function	protein coding	null	PBANKA_0410900	NA	NA	NA	-2.587	Non - Mutable in CDS	NA	NA	2.92275	0.230844	NA	NA	NA	NA	NA	NA	NA	NA	NA	NA	NA	NA	NA	NA	NA	NA	NA	NA	NA	NA	NA	NA	NA	NA	NA	NA	NA	NA	NA	NA	NA	NA	NA
PF3D7_0313300.1	0.638889	2.17014	PF3D7_0313300	YGGT family protein, putative	protein coding	null	PBANKA_0411000	NA	NA	NA	-3.133	Non - Mutable in CDS	NA	NA	2.65957	0.210807	NA	NA	NA	NA	NA	NA	NA	NA	NA	NA	NA	NA	NA	NA	NA	NA	NA	NA	NA	NA	NA	NA	NA	NA	NA	NA	NA	NA	NA	NA	NA	NA	NA
PF3D7_0313400.1	57.1727	12.3264	PF3D7_0313400	conserved Plasmodium protein, unknown function	protein coding	null	PBANKA_0411100	2747.32	-18.2828	g2	-2.815	Non - Mutable in CDS	NA	NA	0.409915	0.412733	NA	NA	NA	NA	2.86221	0.964	0.259	3.30257e-21	NA	NA	NA	NA	6.62611	0.938	0.117	6.3088e-30	NA	NA	NA	NA	NA	NA	NA	NA	NA	NA	NA	NA	NA	NA	NA	NA	NA
PF3D7_0313500.1	59.2044	7.68229	PF3D7_0313500	Ras-like G protein	protein coding	PfG	PBANKA_0411200	2618.72	1470.6	g12	-3.123	Non - Mutable in CDS	NA	NA	1.6211	0.412789	NA	NA	NA	NA	NA	NA	NA	NA	NA	NA	NA	NA	7.73555	0.92	0.165	1.85514e-29	NA	NA	NA	NA	NA	NA	NA	NA	NA	NA	NA	NA	NA	NA	NA	NA	NA
PF3D7_0313600.1	38.1836	12.5434	PF3D7_0313600	conserved Plasmodium protein, unknown function	protein coding	null	PBANKA_0411300	NA	NA	NA	-2.108	Non - Mutable in CDS	NA	NA	1.74916	0.440147	NA	NA	NA	NA	NA	NA	NA	NA	NA	NA	NA	NA	2.10631	0.786	0.447	0.000104607	NA	NA	NA	NA	1.3631e-07	NA	NA	NA	NA	NA	3.88e-05	C4	NA	NA	NA	NA	NA
PF3D7_0313700.1	30.8494	11.849	PF3D7_0313700	conserved Plasmodium protein, unknown function, unspecified product	protein coding	null	NA	NA	NA	NA	NA	NA	0.108241	Essential	NA	0.249719	NA	NA	NA	NA	NA	NA	NA	NA	NA	NA	NA	NA	NA	NA	NA	NA	NA	NA	NA	NA	NA	NA	NA	NA	NA	NA	NA	NA	NA	NA	NA	NA	NA
PF3D7_0313800.1	7.59201	8.24653	PF3D7_0313800	conserved Plasmodium protein, unknown function	protein coding	null	PBANKA_0411500	NA	NA	NA	-3.084	Non - Mutable in CDS	NA	NA	1.727	0.46742	NA	NA	NA	NA	NA	NA	NA	NA	NA	NA	NA	NA	2.55063	0.482	0.126	0.000276802	NA	NA	NA	NA	NA	NA	NA	NA	NA	NA	0.00537576	NA	NA	NA	NA	NA	NA
PF3D7_0313900.1	0.58724	2.56076	PF3D7_0313900	conserved Plasmodium protein, unknown function	protein coding	null	PBANKA_0411600	NA	NA	NA	-1.457	Mutable in CDS	0.964969	Dispensable	1.05314	0.459883	NA	NA	NA	NA	NA	NA	NA	NA	NA	NA	NA	NA	NA	NA	NA	NA	NA	NA	NA	NA	NA	NA	NA	NA	NA	NA	NA	NA	NA	NA	NA	NA	NA
PF3D7_0314000.1	2.43403	2.60417	PF3D7_0314000	HSP20-like chaperone, putative	protein coding	null	PBANKA_0411700	NA	NA	NA	-2.312	Non - Mutable in CDS	0.953687	Dispensable	3.31228	0.21819	6.11815e-25	NA	NA	NA	NA	NA	NA	NA	NA	NA	NA	NA	NA	NA	NA	NA	NA	NA	NA	NA	NA	NA	NA	NA	NA	NA	NA	NA	NA	NA	NA	NA	NA
PF3D7_0314100.1	0.240451	0.694444	PF3D7_0314100	vesicle transport v-SNARE protein, putative	protein coding	null	NA	-567.628	467.443	g15	NA	NA	NA	NA	NA	0.303234	NA	NA	NA	NA	NA	NA	NA	NA	NA	NA	NA	NA	NA	NA	NA	NA	NA	NA	NA	NA	NA	NA	NA	NA	NA	NA	NA	NA	NA	NA	NA	NA	NA
PF3D7_0314100.2	0.00217014	0.130208	PF3D7_0314100	vesicle transport v-SNARE protein, putative	protein coding	null	NA	NA	NA	NA	NA	NA	NA	NA	NA	0.303234	NA	NA	NA	NA	NA	NA	NA	NA	NA	NA	NA	NA	NA	NA	NA	NA	NA	NA	NA	NA	NA	NA	NA	NA	NA	NA	NA	NA	NA	NA	NA	NA	NA
PF3D7_0314200.1	0.938802	1.04167	PF3D7_0314200	conserved Plasmodium protein, unknown function	protein coding	null	NA	NA	NA	NA	-3.219	Non - Mutable in CDS	NA	NA	NA	0.287898	NA	NA	NA	NA	NA	NA	NA	NA	NA	NA	NA	NA	NA	NA	NA	NA	NA	NA	NA	NA	NA	NA	NA	NA	NA	NA	NA	NA	NA	NA	NA	NA	NA
PF3D7_0314300.1	0.0659722	0.303819	PF3D7_0314300	DER1-like protein	protein coding	DER1-2	NA	NA	NA	NA	-3.281	Non - Mutable in CDS	NA	NA	NA	0.225024	NA	NA	NA	NA	NA	NA	NA	NA	NA	NA	NA	NA	NA	NA	NA	NA	NA	NA	NA	NA	NA	NA	NA	NA	NA	NA	NA	NA	NA	NA	NA	NA	NA
PF3D7_0314400.1	0.030816	0.0434028	PF3D7_0314400	serine/threonine protein phosphatase 6, putative	protein coding	PPP6	PBANKA_0412100	-610.293	735.386	g15	-3.016	Non - Mutable in CDS	NA	NA	5.11688	0.137021	NA	NA	NA	NA	NA	NA	NA	NA	NA	NA	NA	NA	NA	NA	NA	NA	NA	NA	NA	NA	NA	NA	NA	NA	NA	NA	NA	NA	NA	NA	NA	NA	NA
PF3D7_0314500.1	0.338542	0.434028	PF3D7_0314500	conserved Plasmodium protein, unknown function	protein coding	null	PBANKA_0412200	-1093	436.794	g15	-2.054	Mutable in CDS	NA	NA	2.45421	0.108718	NA	NA	NA	NA	NA	NA	NA	NA	NA	NA	NA	NA	NA	NA	NA	NA	NA	NA	NA	NA	NA	NA	NA	NA	NA	NA	NA	NA	NA	NA	NA	NA	NA
PF3D7_0314600.1	20.6615	3.0816	PF3D7_0314600	conserved protein, unknown function	protein coding	null	PBANKA_0412300	NA	NA	NA	-0.404	Mutable in CDS	NA	NA	1.71053	0.416608	NA	NA	NA	NA	NA	NA	NA	NA	NA	NA	NA	NA	NA	NA	NA	NA	NA	NA	NA	NA	NA	NA	NA	NA	NA	NA	0.00633336	NA	NA	NA	NA	NA	NA
PF3D7_0314700.1	1.15017	0.78125	PF3D7_0314700	RING finger protein RNF1	protein coding	RNF1	PBANKA_0412400	-522.54	76.954	g15	-0.196	Mutable in CDS	0.944973	Dispensable	-0.0879668	0.397862	NA	NA	NA	NA	NA	NA	NA	NA	NA	NA	NA	NA	NA	NA	NA	NA	NA	NA	NA	NA	NA	NA	NA	NA	NA	NA	NA	NA	NA	NA	NA	NA	NA
PF3D7_0314800.1	0.140625	0.520833	PF3D7_0314800	conserved Plasmodium protein, unknown function	protein coding	null	NA	NA	NA	NA	-2.971	Non - Mutable in CDS	NA	NA	0.834437	0.512506	NA	NA	NA	NA	NA	NA	NA	NA	NA	NA	NA	NA	NA	NA	NA	NA	NA	NA	NA	NA	NA	NA	NA	NA	NA	NA	NA	NA	NA	NA	NA	NA	NA
PF3D7_0314900.1	1.44792	2.34375	PF3D7_0314900	conserved Plasmodium membrane protein, unknown function	protein coding	null	NA	NA	NA	NA	0.431	Mutable in CDS	NA	NA	0.373377	0.512188	NA	NA	NA	NA	NA	NA	NA	NA	NA	NA	NA	NA	NA	NA	NA	NA	NA	NA	NA	NA	NA	NA	NA	NA	NA	NA	NA	NA	NA	NA	NA	NA	NA
PF3D7_0315000.1	3.70573	2.17014	PF3D7_0315000	zinc finger protein, putative	protein coding	null	NA	NA	NA	NA	-2.548	Mutable in CDS	NA	NA	2.75258	0.255509	NA	NA	NA	NA	NA	NA	NA	NA	NA	NA	NA	NA	NA	NA	NA	NA	NA	NA	NA	NA	NA	NA	NA	NA	0.000595165	C2	NA	NA	NA	NA	NA	NA	NA
PF3D7_0315100.1	0.849826	0.520833	PF3D7_0315100	eukaryotic translation initiation factor 4E	protein coding	eIF4E	NA	-1208.02	-209.042	g5	-2.613	Non - Mutable in CDS	NA	NA	5.11454	0.0914133	NA	NA	NA	NA	NA	NA	NA	NA	NA	NA	NA	NA	NA	NA	NA	NA	NA	NA	NA	NA	NA	NA	NA	NA	NA	NA	NA	NA	NA	NA	NA	NA	NA
PF3D7_0315200.1	1283.37	14.2361	PF3D7_0315200	circumsporozoite- and TRAP-related protein	protein coding	CTRP	NA	2569.91	1481.31	g12	0.068	Mutable in CDS	NA	NA	2.44041	0.866696	NA	NA	NA	NA	NA	NA	NA	NA	NA	NA	NA	NA	NA	NA	NA	NA	NA	NA	NA	NA	NA	NA	NA	NA	0.000352522	C7	NA	NA	NA	NA	NA	NA	NA
PF3D7_0315300.1	30.2569	11.7188	PF3D7_0315300	conserved Plasmodium protein, unknown function	protein coding	null	NA	NA	NA	NA	-2.563	Mutable in CDS	0.999003	Dispensable	0.87102	0.568784	NA	NA	NA	NA	NA	NA	NA	NA	NA	NA	NA	NA	NA	NA	NA	NA	NA	NA	NA	NA	NA	NA	NA	NA	NA	NA	NA	NA	NA	NA	NA	NA	NA
PF3D7_0315400.1	0.687066	1.25868	PF3D7_0315400	conserved Plasmodium protein, unknown function	protein coding	null	NA	NA	NA	NA	-3.044	Non - Mutable in CDS	0.541194	Slow	1.04851	0.239496	NA	NA	NA	NA	NA	NA	NA	NA	NA	NA	NA	NA	NA	NA	NA	NA	NA	NA	NA	NA	NA	NA	NA	NA	NA	NA	NA	NA	NA	NA	NA	NA	NA
PF3D7_0315500.1	0.230469	0.564236	PF3D7_0315500	mitochondrial ribosomal protein L29/L47 precursor, putative	protein coding	null	NA	-402.214	-119.884	g7	-3.718	Non - Mutable in CDS	0.0746	Essential	4.07692	0.424271	NA	NA	NA	NA	NA	NA	NA	NA	NA	NA	NA	NA	NA	NA	NA	NA	NA	NA	NA	NA	NA	NA	NA	NA	NA	NA	NA	NA	NA	NA	NA	NA	NA
PF3D7_0315600.1	17.1606	4.07986	PF3D7_0315600	zinc finger protein, putative	protein coding	null	NA	1696.42	2014.3	g11	0.353	Mutable in CDS	1.04014	Dispensable	0.217923	0.44301	NA	NA	NA	NA	NA	NA	NA	NA	NA	NA	NA	NA	NA	NA	NA	NA	NA	NA	NA	NA	NA	NA	NA	NA	0.000213913	C1	NA	NA	NA	NA	NA	NA	NA
PF3D7_0315700.1	4.77778	9.15799	PF3D7_0315700	conserved Plasmodium membrane protein, unknown function	protein coding	null	NA	NA	NA	NA	0.319	Mutable in CDS	0.970475	Dispensable	2.50048	0.380866	NA	NA	NA	NA	NA	NA	NA	NA	NA	NA	NA	NA	NA	NA	NA	NA	NA	NA	NA	NA	NA	NA	NA	NA	NA	NA	1.5e-19	C3	NA	NA	NA	NA	NA
PF3D7_0315800.1	0.671441	0.954861	PF3D7_0315800	zinc finger protein, putative	protein coding	null	NA	-943.961	-303.919	g5	0.28	Mutable in CDS	0.136274	Essential	0.786486	0.333876	NA	NA	NA	NA	NA	NA	NA	NA	NA	NA	NA	NA	NA	NA	NA	NA	NA	NA	NA	NA	NA	NA	NA	NA	NA	NA	0.000216271	NA	NA	NA	NA	NA	NA
PF3D7_0315900.1	0.849392	1.82292	PF3D7_0315900	conserved Plasmodium protein, unknown function	protein coding	null	NA	1661.49	-73.4373	g13	-3.175	Non - Mutable in CDS	NA	NA	1.89046	0.269277	NA	NA	NA	NA	NA	NA	NA	NA	NA	NA	NA	NA	NA	NA	NA	NA	NA	NA	NA	NA	NA	NA	NA	NA	NA	NA	9.37e-12	C3	NA	NA	NA	NA	NA
PF3D7_0316000.1	3.1072	3.94965	PF3D7_0316000	microneme associated antigen	protein coding	MA	NA	NA	NA	NA	-3.384	Non - Mutable in CDS	1.00213	Dispensable	1.68519	0.496522	NA	NA	NA	NA	NA	NA	NA	NA	NA	NA	NA	NA	NA	NA	NA	NA	NA	NA	NA	NA	NA	NA	NA	NA	NA	NA	1.14e-13	C1	NA	NA	NA	NA	NA
PF3D7_0316100.1	2.09332	1.82292	PF3D7_0316100	mitochondrial ribosomal protein L27 precursor, putative	protein coding	null	NA	NA	NA	NA	-3.139	Non - Mutable in CDS	0.114685	Essential	2.84566	0.220108	NA	NA	NA	NA	NA	NA	NA	NA	NA	NA	NA	NA	NA	NA	NA	NA	NA	NA	NA	NA	NA	NA	NA	NA	NA	NA	NA	NA	NA	NA	NA	NA	NA
PF3D7_0316200.1	11.457	8.42014	PF3D7_0316200	conserved Plasmodium protein, unknown function	protein coding	null	NA	NA	NA	NA	-1.923	Mutable in CDS	NA	NA	0.664508	0.538543	NA	NA	NA	NA	NA	NA	NA	NA	NA	NA	NA	NA	NA	NA	NA	NA	NA	NA	NA	NA	NA	NA	NA	NA	NA	NA	NA	NA	NA	NA	NA	NA	NA
PF3D7_0316300.1	0	0	PF3D7_0316300	inorganic pyrophosphatase, inorganic pyrophosphatase, putative	protein coding	PPase	NA	-1452.17	-2332.59	g4	NA	NA	NA	NA	NA	0.354669	NA	NA	NA	NA	NA	NA	NA	NA	NA	NA	NA	NA	NA	NA	NA	NA	NA	NA	NA	NA	NA	NA	NA	NA	NA	NA	NA	NA	NA	NA	NA	NA	NA
PF3D7_0316300.2	1.35894	4.94792	PF3D7_0316300	inorganic pyrophosphatase, inorganic pyrophosphatase, putative	protein coding	PPase	NA	NA	NA	NA	NA	NA	NA	NA	NA	0.354669	NA	NA	NA	NA	NA	NA	NA	NA	NA	NA	NA	NA	NA	NA	NA	NA	NA	NA	NA	NA	NA	NA	NA	NA	NA	NA	NA	NA	NA	NA	NA	NA	NA
PF3D7_0316400.1	7.66102	4.03646	PF3D7_0316400	conserved protein, unknown function	protein coding	null	PBANKA_0414200	NA	NA	NA	-2.514	Non - Mutable in CDS	0.0657	Essential	1.64946	0.375898	NA	NA	NA	NA	NA	NA	NA	NA	NA	NA	NA	NA	NA	NA	NA	NA	NA	NA	NA	NA	1.88936e-08	NA	NA	NA	NA	NA	NA	NA	NA	NA	NA	NA	NA
PF3D7_0316500.1	15.4926	3.99306	PF3D7_0316500	kinetochore protein NUF2, putative	protein coding	NUF2	PBANKA_0414300	NA	NA	NA	-3.327	Non - Mutable in CDS	0.189141	Essential	3.47722	0.354669	NA	NA	6.36773e-62	NA	NA	NA	NA	NA	NA	NA	NA	NA	NA	NA	NA	NA	NA	NA	NA	NA	NA	NA	NA	NA	1.58e-07	C2	NA	NA	NA	NA	NA	NA	NA
PF3D7_0316600.1	1.78776	7.07465	PF3D7_0316600	formate-nitrite transporter	protein coding	FNT	PBANKA_0414400	NA	NA	NA	-2.06	Non - Mutable in CDS	NA	NA	3.72347	0.463914	NA	NA	NA	NA	NA	NA	NA	NA	NA	NA	NA	NA	NA	NA	NA	NA	NA	NA	NA	NA	NA	NA	NA	NA	NA	NA	NA	NA	NA	NA	NA	NA	NA
PF3D7_0316700.1	1.76345	1.30208	PF3D7_0316700	protein YOP1, putative	protein coding	YOP1	PBANKA_0414500	NA	NA	NA	-3.11	Non - Mutable in CDS	0.636314	Slow	3.70354	0.309554	NA	NA	NA	NA	NA	NA	NA	NA	NA	NA	NA	NA	NA	NA	NA	NA	NA	NA	NA	NA	NA	NA	NA	NA	0.00966425	NA	NA	NA	NA	NA	NA	NA	NA
PF3D7_0316800.1	0.539062	2.25694	PF3D7_0316800	40S ribosomal protein S15A, putative	protein coding	null	PBANKA_0414600	NA	NA	NA	-3.103	Non - Mutable in CDS	NA	NA	5.05385	0.0399089	NA	NA	NA	NA	NA	NA	NA	NA	NA	NA	NA	NA	NA	NA	NA	NA	NA	NA	NA	NA	0.000382995	NA	NA	NA	NA	NA	NA	NA	NA	NA	NA	NA	NA
PF3D7_0316900.1	1.59722	1.47569	PF3D7_0316900	E3 ubiquitin-protein ligase, putative	protein coding	null	PBANKA_0808300	NA	NA	NA	-2.411	Mutable in CDS	0.162698	Essential	2.02396	0.464971	NA	NA	NA	NA	NA	NA	NA	NA	NA	NA	NA	NA	NA	NA	NA	NA	NA	NA	NA	NA	NA	NA	NA	NA	NA	NA	NA	NA	NA	NA	NA	NA	NA
PF3D7_0317000.1	0.00217014	0.130208	PF3D7_0317000	proteasome subunit alpha type-3, putative	protein coding	null	PBANKA_0808200	NA	NA	NA	-2.809	Non - Mutable in CDS	0.0382	Essential	4.14286	0.311793	NA	NA	NA	NA	NA	NA	NA	NA	NA	NA	NA	NA	NA	NA	NA	NA	NA	NA	NA	NA	NA	NA	NA	NA	NA	NA	NA	NA	NA	NA	NA	NA	NA
PF3D7_0317100.1	9.51042	3.38542	PF3D7_0317100	6-cysteine protein	protein coding	B9	PBANKA_0808100	-226.714	105.526	g15	-0.276	Mutable in CDS	0.957552	Dispensable	1.21031	0.587449	NA	NA	NA	NA	NA	NA	NA	NA	NA	NA	NA	NA	NA	NA	NA	NA	NA	NA	NA	NA	NA	NA	NA	NA	NA	NA	NA	NA	NA	NA	NA	NA	NA
PF3D7_0317200.1	17.0569	6.33681	PF3D7_0317200	cdc2-related protein kinase 4	protein coding	CRK4	PBANKA_0808000	-1250.66	-2648.01	g4	-2.565	Non - Mutable in CDS	0.0522	Essential	1.80784	0.612424	NA	NA	NA	NA	NA	NA	NA	NA	NA	NA	NA	NA	NA	NA	NA	NA	NA	NA	NA	NA	7.03369e-28	1.10155e-10	NA	NA	0.000941812	C2	NA	NA	NA	NA	NA	NA	NA
PF3D7_0317300.1	86.0521	18.1858	PF3D7_0317300	conserved Plasmodium protein, unknown function	protein coding	null	PBANKA_0807900	NA	NA	NA	-3.118	Non - Mutable in CDS	NA	NA	0.826728	0.770032	NA	NA	NA	NA	NA	NA	NA	NA	NA	NA	NA	NA	NA	NA	NA	NA	NA	NA	NA	NA	5.32606e-27	NA	NA	NA	3.83e-05	C7	NA	NA	NA	NA	NA	NA	NA
PF3D7_0317400.1	1.8776	2.03993	PF3D7_0317400	DNA replication complex GINS protein, putative	protein coding	null	PBANKA_0807800	NA	NA	NA	-2.853	Non - Mutable in CDS	NA	NA	3.62934	0.128494	NA	NA	NA	NA	NA	NA	NA	NA	NA	NA	NA	NA	NA	NA	NA	NA	NA	NA	NA	NA	NA	NA	NA	NA	NA	NA	NA	NA	NA	NA	NA	NA	NA
PF3D7_0317500.1	4.89757	3.03819	PF3D7_0317500	kinesin-5	protein coding	EG5	PBANKA_0807700	NA	NA	NA	-0.249	Mutable in CDS	NA	NA	1.66829	0.535014	NA	NA	NA	NA	NA	NA	NA	NA	NA	NA	NA	NA	NA	NA	NA	NA	NA	NA	NA	NA	1.28463e-14	NA	NA	NA	NA	NA	NA	NA	NA	NA	NA	NA	NA
PF3D7_0317600.1	2.20573	2.77778	PF3D7_0317600	40S ribosomal protein S11, putative	protein coding	RPS11	PBANKA_0807600	NA	NA	NA	-2.687	Non - Mutable in CDS	NA	NA	5.18012	0.323405	NA	NA	NA	1.5606e-17	NA	NA	NA	NA	NA	NA	NA	NA	NA	NA	NA	NA	NA	NA	NA	NA	NA	NA	NA	NA	NA	NA	NA	NA	NA	NA	NA	NA	NA
PF3D7_0317700.1	7.01389	4.51389	PF3D7_0317700	CPSF (cleavage and polyadenylation specific factor), subunit A, putative	protein coding	null	PBANKA_0807500	NA	NA	NA	-2.51	Non - Mutable in CDS	0.338027	Essential	1.08198	0.438874	7.70336e-24	2.08438e-11	NA	NA	NA	NA	NA	NA	NA	NA	NA	NA	NA	NA	NA	NA	NA	NA	NA	NA	3.53481e-23	3.27474e-10	NA	NA	NA	NA	NA	NA	NA	NA	NA	NA	NA
PF3D7_0317800.1	0.0959201	1.82292	PF3D7_0317800	26S proteasome non-ATPase regulatory subunit 9, putative	protein coding	null	PBANKA_0807400	NA	NA	NA	-2.987	Non - Mutable in CDS	NA	NA	2.93478	0.215015	NA	NA	NA	NA	NA	NA	NA	NA	NA	NA	NA	NA	NA	NA	NA	NA	NA	NA	NA	NA	2.27261e-05	NA	NA	NA	NA	NA	NA	NA	NA	NA	NA	NA	NA
PF3D7_0317900.1	0.260851	0.347222	PF3D7_0317900	conserved protein, unknown function	protein coding	null	PBANKA_0807300	-717.003	792.695	g15	-3.294	Non - Mutable in CDS	0.262598	Slow	2.62074	0.282707	NA	NA	NA	NA	NA	NA	NA	NA	NA	NA	NA	NA	NA	NA	NA	NA	NA	NA	NA	NA	NA	NA	NA	NA	NA	NA	NA	NA	NA	NA	NA	NA	NA
PF3D7_0318000.1	13.3685	3.1684	PF3D7_0318000	conserved Plasmodium protein, unknown function	protein coding	null	PBANKA_0807200	689.679	-198.087	g10	-2.268	Mutable in CDS	1.0457	Dispensable	0.761261	0.265125	1.97842e-55	NA	NA	NA	NA	NA	NA	NA	NA	NA	NA	NA	NA	NA	NA	NA	NA	NA	NA	NA	NA	NA	NA	NA	NA	NA	NA	NA	NA	NA	NA	NA	NA
PF3D7_0318100.1	0.978299	0.954861	PF3D7_0318100	stomatin-like protein, putative	protein coding	STOML	PBANKA_0807100	NA	NA	NA	-2.4	Non - Mutable in CDS	0.951488	Dispensable	3.33081	0.175077	NA	NA	NA	NA	NA	NA	NA	NA	NA	NA	NA	NA	NA	NA	NA	NA	NA	NA	NA	NA	NA	NA	NA	NA	NA	NA	NA	NA	NA	NA	NA	NA	NA
PF3D7_0318200.1	20.9423	3.77604	PF3D7_0318200	DNA-directed RNA polymerase II subunit RPB1	protein coding	RPB1	PBANKA_0807000	NA	NA	NA	-2.838	Non - Mutable in CDS	NA	NA	NA	0.470072	NA	NA	NA	NA	NA	NA	NA	NA	NA	NA	NA	NA	NA	NA	NA	NA	NA	NA	NA	NA	2.90035e-07	NA	NA	NA	0.00154776	NA	NA	NA	NA	NA	NA	NA	NA
PF3D7_0318300.1	3.50043	1.90972	PF3D7_0318300	conserved Plasmodium protein, unknown function	protein coding	null	PBANKA_0806900	NA	NA	NA	-2.963	Mutable in CDS	0.982629	Dispensable	1.54859	0.523095	NA	NA	NA	NA	NA	NA	NA	NA	NA	NA	NA	NA	NA	NA	NA	NA	NA	NA	NA	NA	1.03687e-18	1.57286e-08	NA	NA	0.00211375	NA	NA	NA	NA	NA	NA	NA	NA
PF3D7_0318400.1	10.5286	4.6441	PF3D7_0318400	conserved Plasmodium protein, unknown function	protein coding	null	PBANKA_0806800	170.046	-829.07	g7	-2.155	Mutable in CDS	NA	NA	2.22006	0.488573	NA	1.11579e-64	NA	NA	NA	NA	NA	NA	NA	NA	NA	NA	NA	NA	NA	NA	NA	NA	NA	NA	NA	NA	NA	NA	NA	NA	NA	NA	NA	NA	NA	NA	NA
PF3D7_0318500.1	115.038	20.1823	PF3D7_0318500	conserved Plasmodium protein, unknown function	protein coding	null	PBANKA_0806700	2758.88	-489.858	g1	-1.816	Mutable in CDS	0.568004	Slow	0.928161	0.548177	NA	NA	NA	4.24323e-20	NA	NA	NA	NA	NA	NA	NA	NA	4.58388	0.562	0.165	1.15649e-07	NA	NA	NA	NA	NA	NA	1.77062e-06	NA	6.95e-13	C5	NA	NA	NA	NA	NA	NA	0.000688725
PF3D7_0318600.1	4.54905	2.03993	PF3D7_0318600	cleavage and polyadenylation specificity factor, putative	protein coding	null	PBANKA_0806600	NA	NA	NA	-2.812	Non - Mutable in CDS	0.320352	Slow	2.48859	0.512612	NA	NA	NA	NA	NA	NA	NA	NA	NA	NA	NA	NA	NA	NA	NA	NA	NA	NA	NA	NA	NA	NA	NA	NA	NA	NA	NA	NA	NA	NA	NA	NA	NA
PF3D7_0318700.1	0.263889	0.607639	PF3D7_0318700	conserved Plasmodium protein, unknown function	protein coding	null	NA	-958.869	804.169	g15	-1.256	Mutable in CDS	NA	NA	NA	0.595741	NA	NA	NA	NA	NA	NA	NA	NA	NA	NA	NA	NA	NA	NA	NA	NA	NA	NA	NA	NA	NA	NA	NA	NA	NA	NA	NA	NA	NA	NA	NA	NA	NA
PF3D7_0318800.1	0.0755208	0.303819	PF3D7_0318800	triosephosphate isomerase, putative	protein coding	null	PBANKA_0806500	-300.547	876.87	g15	-2.996	Mutable in CDS	1.04215	Dispensable	2.24863	0.179792	NA	NA	NA	NA	NA	NA	NA	NA	NA	NA	NA	NA	NA	NA	NA	NA	NA	NA	NA	NA	NA	NA	NA	NA	NA	NA	NA	NA	NA	NA	NA	NA	NA
PF3D7_0318900.1	1.27344	0.607639	PF3D7_0318900	conserved protein, unknown function	protein coding	null	PBANKA_0806400	NA	NA	NA	-2.902	Non - Mutable in CDS	1.0098	Dispensable	2.35622	0.369545	NA	NA	NA	NA	NA	NA	NA	NA	NA	NA	NA	NA	NA	NA	NA	NA	NA	NA	NA	NA	NA	NA	NA	NA	NA	NA	NA	NA	NA	NA	NA	NA	NA
PF3D7_0319000.1	8.77387	2.90799	PF3D7_0319000	P-type ATPase, putative	protein coding	ATPase7	PBANKA_0806300	NA	NA	NA	-0.599	Mutable in CDS	0.962558	Dispensable	2.94467	0.33223	NA	NA	NA	NA	NA	NA	NA	NA	NA	NA	NA	NA	NA	NA	NA	NA	NA	NA	NA	NA	3.76215e-29	5.76683e-16	1.48254e-06	NA	NA	NA	NA	NA	NA	NA	NA	NA	NA
PF3D7_0319100.1	0.152344	11.5885	PF3D7_0319100	E3 ubiquitin-protein ligase RBX1, putative	protein coding	RBX1	PBANKA_0806200	NA	NA	NA	-1.971	Non - Mutable in CDS	0.0664	Essential	5.1028	0.0736568	NA	NA	NA	NA	NA	NA	NA	NA	NA	NA	NA	NA	NA	NA	NA	NA	NA	NA	NA	NA	NA	NA	NA	NA	NA	NA	NA	NA	NA	NA	NA	NA	NA
PF3D7_0319200.1	3.55425	2.86458	PF3D7_0319200	CCR4 domain-containing protein 4, putative	protein coding	CCR4-4	PBANKA_0806100	NA	NA	NA	-1.786	Mutable in CDS	0.967479	Dispensable	1.96495	0.531781	NA	NA	NA	NA	NA	NA	NA	NA	NA	NA	NA	NA	NA	NA	NA	NA	NA	NA	NA	NA	NA	NA	NA	NA	0.000137408	C6	NA	NA	NA	NA	NA	NA	NA
PF3D7_0319300.1	0.00217014	0.0434028	PF3D7_0319300	ubiquitin-conjugating enzyme E2, putative	protein coding	null	PBANKA_0806000	-816.359	870.831	g15	-1.899	Non - Mutable in CDS	NA	NA	NA	0.137021	NA	NA	NA	NA	NA	NA	NA	NA	NA	NA	NA	NA	NA	NA	NA	NA	NA	NA	NA	NA	NA	NA	NA	NA	NA	NA	NA	NA	NA	NA	NA	NA	NA
PF3D7_0319400.1	2.84201	1.82292	PF3D7_0319400	kinesin-8, putative	protein coding	null	PBANKA_0805900	NA	NA	NA	0.037	Mutable in CDS	NA	NA	NA	0.532334	NA	6.47188e-58	NA	NA	NA	NA	NA	NA	NA	NA	NA	NA	NA	NA	NA	NA	NA	NA	NA	NA	NA	NA	NA	NA	NA	NA	NA	NA	NA	NA	NA	NA	NA
PF3D7_0319500.1	1.4197	1.08507	PF3D7_0319500	RNA-binding protein, putative	protein coding	null	PBANKA_0805800	NA	NA	NA	-2.193	Non - Mutable in CDS	0.270972	Essential	2.44013	0.303419	NA	NA	NA	NA	NA	NA	NA	NA	NA	NA	NA	NA	NA	NA	NA	NA	NA	NA	NA	NA	NA	NA	NA	NA	NA	NA	NA	NA	NA	NA	NA	NA	NA
PF3D7_0319600.1	0.282986	0.347222	PF3D7_0319600	elongation factor 1-delta, putative	protein coding	EF-1delta	NA	NA	NA	NA	-2.75	Non - Mutable in CDS	NA	NA	NA	0.30861	NA	NA	NA	NA	NA	NA	NA	NA	NA	NA	NA	NA	NA	NA	NA	NA	NA	NA	NA	NA	NA	NA	NA	NA	NA	NA	NA	NA	NA	NA	NA	NA	NA
PF3D7_0319700.1	10.4058	3.47222	PF3D7_0319700	ABC transporter I family member 1, putative	protein coding	ABCI3	PBANKA_1218800	NA	NA	NA	-3.154	Mutable in CDS	0.106307	Essential	1.69153	0.506201	NA	NA	NA	NA	NA	NA	NA	NA	NA	NA	NA	NA	NA	NA	NA	NA	NA	NA	NA	NA	NA	NA	NA	NA	NA	NA	NA	NA	NA	NA	NA	NA	NA
PF3D7_0319800.1	1.86936	2.82118	PF3D7_0319800	conserved Plasmodium protein, unknown function	protein coding	null	PBANKA_1218700	NA	NA	NA	-3.138	Mutable in CDS	NA	NA	1.17083	0.41265	NA	NA	NA	NA	NA	NA	NA	NA	NA	NA	NA	NA	NA	NA	NA	NA	NA	NA	NA	NA	NA	NA	NA	NA	NA	NA	NA	NA	NA	NA	NA	NA	NA
PF3D7_0319900.1	4.63411	3.03819	PF3D7_0319900	conserved protein, unknown function	protein coding	null	PBANKA_1218600	NA	NA	NA	-2.675	Non - Mutable in CDS	NA	NA	2.56918	0.324762	2.85256e-53	NA	NA	NA	NA	NA	NA	NA	NA	NA	NA	NA	NA	NA	NA	NA	NA	NA	NA	NA	NA	NA	NA	NA	NA	NA	NA	NA	NA	NA	NA	NA	NA
PF3D7_0320000.1	3.42535	6.98785	PF3D7_0320000	protein phosphatase inhibitor 2	protein coding	I2	PBANKA_1218500	NA	NA	NA	0	Non - Mutable in CDS	NA	NA	4.20139	0.144383	NA	NA	NA	NA	NA	NA	NA	NA	NA	NA	NA	NA	NA	NA	NA	NA	NA	NA	NA	NA	NA	NA	NA	NA	NA	NA	NA	NA	NA	NA	NA	NA	NA
PF3D7_0320100.1	0.078559	0.694444	PF3D7_0320100	protein transport protein SEC22	protein coding	SEC22	PBANKA_1218400	NA	NA	NA	-3.721	Non - Mutable in CDS	0.105693	Essential	4.62443	0.209022	NA	NA	NA	NA	NA	NA	NA	NA	NA	NA	NA	NA	NA	NA	NA	NA	NA	NA	NA	NA	NA	NA	NA	NA	NA	NA	NA	NA	NA	NA	NA	NA	NA
PF3D7_0320200.1	80.9358	9.80903	PF3D7_0320200	CPW-WPC family protein	protein coding	null	PBANKA_1218300	2456.15	-430.484	g9	-2.188	Mutable in CDS	1.02566	Dispensable	2.76068	0.332551	NA	NA	NA	NA	NA	NA	NA	NA	NA	NA	NA	NA	4.13138	0.857	0.563	1.03794e-13	NA	NA	NA	NA	NA	NA	NA	NA	NA	NA	NA	NA	NA	NA	NA	NA	NA
PF3D7_0320300.1	0.87283	0.303819	PF3D7_0320300	T-complex protein 1 subunit epsilon	protein coding	CCT5	PBANKA_1218200	-933.747	-24.8311	g5	-3.368	Non - Mutable in CDS	0.261748	Essential	4.77757	0.114381	NA	NA	NA	NA	NA	NA	NA	NA	NA	NA	NA	NA	NA	NA	NA	NA	NA	NA	NA	NA	NA	NA	NA	NA	NA	NA	NA	NA	NA	NA	NA	NA	NA
PF3D7_0320400.1	453.414	12.283	PF3D7_0320400	oocyst capsule protein Cap380	protein coding	Cap380	PBANKA_1218100	2550.68	1527.54	g12	0.285	Mutable in CDS	0.901936	Dispensable	1.63163	0.828692	NA	NA	2.57054e-90	NA	NA	NA	NA	NA	NA	NA	NA	NA	NA	NA	NA	NA	NA	NA	NA	NA	NA	NA	NA	NA	1.11e-06	C7	NA	NA	NA	NA	NA	NA	NA
PF3D7_0320500.1	1.74045	2.47396	PF3D7_0320500	nicotinamidase, putative	protein coding	Nico	PBANKA_1218000	NA	NA	NA	-3.167	Non - Mutable in CDS	1.00183	Dispensable	2.04149	0.270992	NA	NA	NA	NA	NA	NA	NA	NA	NA	NA	NA	NA	NA	NA	NA	NA	NA	NA	NA	NA	NA	NA	NA	NA	NA	NA	NA	NA	NA	NA	NA	NA	NA
PF3D7_0320600.1	1.60677	2.82118	PF3D7_0320600	conserved protein, unknown function	protein coding	null	PBANKA_1217900	NA	NA	NA	-3.221	Mutable in CDS	0.0187	Essential	4.87121	0.0431459	NA	NA	NA	NA	NA	NA	NA	NA	NA	NA	NA	NA	NA	NA	NA	NA	NA	NA	NA	NA	NA	NA	NA	NA	NA	NA	NA	NA	NA	NA	NA	NA	NA
PF3D7_0320700.1	21.8937	5.38194	PF3D7_0320700	signal peptidase complex subunit 2	protein coding	SPC25	PBANKA_1217800	NA	NA	NA	0	Non - Mutable in CDS	0.122104	Essential	2.68306	0.325885	NA	NA	NA	NA	NA	NA	NA	NA	NA	NA	NA	NA	NA	NA	NA	NA	NA	NA	NA	NA	1.11293e-12	0.000730051	NA	NA	NA	NA	NA	NA	NA	NA	NA	NA	NA
PF3D7_0320800.1	5.62891	2.38715	PF3D7_0320800	ATP-dependent RNA helicase DDX6	protein coding	DOZI	PBANKA_1217700	-1332.73	-1516.1	g5	-1.795	Mutable in CDS	0.915221	Dispensable	5.00924	0.168986	NA	NA	NA	NA	NA	NA	NA	NA	NA	NA	NA	NA	NA	NA	NA	NA	NA	NA	NA	NA	NA	NA	NA	NA	NA	NA	NA	NA	NA	NA	NA	NA	NA
PF3D7_0320900.1	3.01172	5.59896	PF3D7_0320900	histone H2A.Z	protein coding	H2A.Z	PBANKA_1217600	NA	NA	NA	-3.448	Non - Mutable in CDS	0.0838	Essential	4.87342	0.000164823	NA	NA	NA	NA	NA	NA	NA	NA	NA	NA	NA	NA	NA	NA	NA	NA	NA	NA	NA	NA	NA	NA	NA	NA	NA	NA	0.000138971	NA	NA	NA	NA	NA	NA
PF3D7_0321000.1	9.84071	6.64062	PF3D7_0321000	conserved protein, unknown function	protein coding	null	PBANKA_1217500	NA	NA	NA	-2.651	Non - Mutable in CDS	NA	NA	2.05622	0.472512	NA	NA	NA	NA	NA	NA	NA	NA	NA	NA	NA	NA	3.81088	0.562	0.175	2.69448e-05	NA	NA	NA	NA	NA	6.7401e-05	NA	NA	NA	NA	NA	NA	NA	NA	NA	NA	NA
PF3D7_0321100.1	13.0998	9.76562	PF3D7_0321100	conserved Plasmodium protein, unknown function	protein coding	null	PBANKA_1217400	NA	NA	NA	-2.053	Mutable in CDS	NA	NA	0.626764	0.435142	NA	NA	NA	4.34722e-09	NA	NA	NA	NA	NA	NA	NA	NA	3.03309	0.759	0.155	1.78496e-14	NA	NA	NA	NA	3.58211e-07	3.94406e-10	2.84145e-08	NA	7.44e-08	C1	0.00824737	NA	NA	NA	NA	NA	NA
PF3D7_0321200.1	0.470052	2.47396	PF3D7_0321200	UDP-N-acetylglucosamine--dolichyl-phosphate N-acetylglucosaminephosphotransferase, putative	protein coding	ALG7	PBANKA_1217300	NA	NA	NA	-2.94	Non - Mutable in CDS	0.120847	Essential	4.15	0.449272	NA	NA	NA	NA	NA	NA	NA	NA	NA	NA	NA	NA	NA	NA	NA	NA	NA	NA	NA	NA	NA	NA	NA	NA	NA	NA	NA	NA	NA	NA	NA	NA	NA
PF3D7_0321300.1	0.917969	0.868056	PF3D7_0321300	conserved Plasmodium protein, unknown function	protein coding	null	PBANKA_1217200	NA	NA	NA	-2.265	Mutable in CDS	NA	NA	0.484082	0.514988	NA	NA	NA	NA	NA	NA	NA	NA	NA	NA	NA	NA	NA	NA	NA	NA	NA	NA	NA	NA	NA	NA	NA	NA	NA	NA	NA	NA	NA	NA	NA	NA	NA
PF3D7_0321400.1	1.29991	2.64757	PF3D7_0321400	protein kinase, putative	protein coding	STK	PBANKA_1217100	NA	NA	NA	-2.59	Non - Mutable in CDS	0.853755	Slow	2.89688	0.41749	NA	NA	NA	NA	NA	NA	NA	NA	NA	NA	NA	NA	NA	NA	NA	NA	NA	NA	NA	NA	NA	NA	NA	NA	NA	NA	NA	NA	NA	NA	NA	NA	NA
PF3D7_0321500.1	5.63411	3.03819	PF3D7_0321500	peptidase, putative	protein coding	null	PBANKA_1217000	NA	NA	NA	0.011	Mutable in CDS	NA	NA	2.1846	0.401423	5.7014e-16	NA	NA	NA	NA	NA	NA	NA	NA	NA	NA	NA	NA	NA	NA	NA	NA	NA	NA	NA	8.08031e-14	1.44535e-08	NA	NA	NA	NA	NA	NA	NA	NA	NA	NA	NA
PF3D7_0321600.1	2.29905	1.82292	PF3D7_0321600	ATP-dependent RNA helicase DDX42, putative	protein coding	DDX42	PBANKA_1216900	NA	NA	NA	0.124	Mutable in CDS	0.979202	Dispensable	2.3249	0.54209	NA	NA	NA	NA	NA	NA	NA	NA	NA	NA	NA	NA	NA	NA	NA	NA	NA	NA	NA	NA	NA	0.000978585	NA	NA	NA	NA	NA	NA	NA	NA	NA	NA	NA
PF3D7_0321700.1	19.3724	6.07639	PF3D7_0321700	conserved Plasmodium protein, unknown function	protein coding	null	PBANKA_1216800	NA	NA	NA	-2.773	Non - Mutable in CDS	1.01501	Dispensable	1.10183	0.402263	NA	NA	NA	4.16961e-15	NA	NA	NA	NA	NA	NA	NA	NA	NA	NA	NA	NA	NA	NA	NA	NA	4.02617e-07	3.60102e-05	NA	NA	NA	NA	NA	NA	NA	NA	NA	NA	NA
PF3D7_0321800.1	20.4609	4.25347	PF3D7_0321800	WD repeat-containing protein, putative	protein coding	null	PBANKA_1216700	NA	NA	NA	-2.635	Non - Mutable in CDS	NA	NA	0.864957	0.448774	NA	NA	NA	NA	NA	NA	NA	NA	NA	NA	NA	NA	NA	NA	NA	NA	NA	NA	NA	NA	1.93166e-09	NA	NA	NA	NA	NA	NA	NA	NA	NA	NA	NA	NA
PF3D7_0321900.1	7.46224	6.59722	PF3D7_0321900	cyclic amine resistance locus protein	protein coding	CARL	PBANKA_1216600	NA	NA	NA	-2.781	Non - Mutable in CDS	0.164172	Essential	1.52424	0.345794	NA	NA	NA	1.09161e-07	NA	NA	NA	NA	NA	NA	NA	NA	NA	NA	NA	NA	NA	NA	NA	NA	1.58526e-12	NA	NA	NA	NA	NA	NA	NA	NA	NA	NA	NA	NA
PF3D7_0322000.1	0.196615	0.260417	PF3D7_0322000	peptidyl-prolyl cis-trans isomerase	protein coding	CYP19A	PBANKA_1216500	NA	NA	NA	0	Non - Mutable in CDS	0.328482	Slow	4.8655	0.218798	NA	NA	NA	NA	NA	NA	NA	NA	NA	NA	NA	NA	NA	NA	NA	NA	NA	NA	NA	NA	NA	NA	NA	NA	NA	NA	NA	NA	NA	NA	NA	NA	NA
PF3D7_0322100.1	1.09635	0.477431	PF3D7_0322100	mRNA-capping enzyme subunit beta	protein coding	Prt1	PBANKA_1216400	-1075.72	-347.425	g5	-2.393	Non - Mutable in CDS	NA	NA	2.03771	0.321312	NA	NA	NA	NA	NA	NA	NA	NA	NA	NA	NA	NA	NA	NA	NA	NA	NA	NA	NA	NA	NA	NA	NA	NA	NA	NA	NA	NA	NA	NA	NA	NA	NA
PF3D7_0322200.1	8.9592	4.7309	PF3D7_0322200	conserved Plasmodium protein, unknown function	protein coding	null	PBANKA_1216300	NA	NA	NA	-0.397	Mutable in CDS	1.02831	Dispensable	1.37255	0.391233	NA	NA	NA	NA	NA	NA	NA	NA	NA	NA	NA	NA	NA	NA	NA	NA	NA	NA	NA	NA	NA	NA	NA	NA	NA	NA	NA	NA	NA	NA	NA	NA	NA
PF3D7_0322300.1	0.522135	1.43229	PF3D7_0322300	diacylglycerol O-acyltransferase	protein coding	DGAT	PBANKA_1216200	NA	NA	NA	-2.812	Non - Mutable in CDS	0.1	Essential	2.11621	0.278968	NA	NA	NA	NA	NA	NA	NA	NA	NA	NA	NA	NA	NA	NA	NA	NA	NA	NA	NA	NA	2.7174e-09	NA	NA	NA	NA	NA	NA	NA	NA	NA	NA	NA	NA
PF3D7_0322400.1	26.4132	8.07292	PF3D7_0322400	regulator of initiation factor 2 (eIF2)	protein coding	null	PBANKA_1216100	NA	NA	NA	-2.823	Non - Mutable in CDS	NA	NA	1.1929	0.372009	NA	NA	NA	NA	NA	NA	NA	NA	NA	NA	NA	NA	NA	NA	NA	NA	NA	NA	NA	NA	4.01857e-06	0.000434052	NA	NA	NA	NA	0.00183271	NA	NA	NA	NA	NA	NA
PF3D7_0322500.1	18.6975	2.25694	PF3D7_0322500	iron-sulfur assembly protein, putative	protein coding	IscA2	PBANKA_1216000	NA	NA	NA	-2.083	Mutable in CDS	NA	NA	0.666667	0.205403	NA	NA	NA	NA	NA	NA	NA	NA	NA	NA	NA	NA	NA	NA	NA	NA	NA	NA	NA	NA	7.52336e-05	NA	NA	NA	NA	NA	0.00232453	NA	NA	NA	NA	NA	NA
PF3D7_0322600.1	66.1562	6.94444	PF3D7_0322600	conserved Plasmodium protein, unknown function	protein coding	null	PBANKA_1215900	921.156	-1471.11	g8	-2.863	Mutable in CDS	1.02309	Dispensable	1.52442	0.366248	NA	NA	NA	6.0999e-07	2.31687	0.618	0.233	2.23435e-05	3.16152	0.97	0.813	1.88556e-10	NA	NA	NA	NA	NA	NA	NA	NA	NA	NA	NA	NA	NA	NA	NA	NA	NA	NA	NA	NA	NA
PF3D7_0322700.1	4.56467	3.42882	PF3D7_0322700	conserved Plasmodium protein, unknown function	protein coding	null	PBANKA_1215800	NA	NA	NA	-2.941	Non - Mutable in CDS	NA	NA	0.720191	0.424271	NA	NA	NA	5.7193e-07	NA	NA	NA	NA	NA	NA	NA	NA	NA	NA	NA	NA	NA	NA	NA	NA	1.92081e-22	NA	NA	NA	0.00361658	NA	NA	NA	NA	NA	NA	NA	NA
PF3D7_0322800.1	8.27387	2.12674	PF3D7_0322800	conserved Plasmodium protein, unknown function	protein coding	null	PBANKA_1215700	56.1895	-527.065	g7	-0.976	Mutable in CDS	NA	NA	2.5291	0.27401	NA	3.4289e-12	NA	NA	NA	NA	NA	NA	2.77916	1	0.6	3.98985e-11	NA	NA	NA	NA	NA	NA	NA	NA	NA	NA	NA	NA	NA	NA	NA	NA	NA	NA	NA	NA	NA
PF3D7_0322900.1	0.631944	1.90972	PF3D7_0322900	40S ribosomal protein S3A, putative	protein coding	RPS3A	PBANKA_1215600	NA	NA	NA	-2.796	Non - Mutable in CDS	NA	NA	4.85878	0.336052	NA	NA	NA	NA	NA	NA	NA	NA	NA	NA	NA	NA	NA	NA	NA	NA	NA	NA	NA	NA	NA	NA	NA	NA	NA	NA	NA	NA	NA	NA	NA	NA	NA
PF3D7_0323000.1	0.030816	0.694444	PF3D7_0323000	translation machinery-associated protein 7, putative	protein coding	TMA7	NA	NA	NA	NA	-3.031	Non - Mutable in CDS	NA	NA	4.85185	0.183022	NA	NA	NA	NA	NA	NA	NA	NA	NA	NA	NA	NA	NA	NA	NA	NA	NA	NA	NA	NA	NA	NA	NA	NA	NA	NA	NA	NA	NA	NA	NA	NA	NA
PF3D7_0323100.1	5.13628	3.51562	PF3D7_0323100	conserved Plasmodium protein, unknown function	protein coding	null	PBANKA_1215400	NA	NA	NA	-2.925	Non - Mutable in CDS	0.122214	Essential	1.3246	0.370184	NA	NA	NA	NA	NA	NA	NA	NA	NA	NA	NA	NA	NA	NA	NA	NA	NA	NA	NA	NA	3.61311e-06	NA	NA	NA	NA	NA	NA	NA	NA	NA	NA	NA	NA
PF3D7_0323200.1	9.50434	9.4184	PF3D7_0323200	conserved Plasmodium protein, unknown function	protein coding	null	PBANKA_1215300	NA	NA	NA	-3.225	Non - Mutable in CDS	NA	NA	2.11648	0.372379	NA	NA	NA	NA	2.06206	0.855	0.25	3.65785e-11	NA	NA	NA	NA	NA	NA	NA	NA	NA	NA	NA	NA	1.15983e-11	NA	NA	NA	NA	NA	NA	NA	NA	NA	NA	NA	NA
PF3D7_0323300.1	0.355035	2.12674	PF3D7_0323300	conserved protein, unknown function	protein coding	null	PBANKA_1215200	NA	NA	NA	-3.005	Non - Mutable in CDS	NA	NA	1.8254	0.230844	NA	1.59211e-06	NA	NA	NA	NA	NA	NA	NA	NA	NA	NA	NA	NA	NA	NA	NA	NA	NA	NA	NA	NA	NA	NA	NA	NA	NA	NA	NA	NA	NA	NA	NA
PF3D7_0323400.1	19.4141	5.25174	PF3D7_0323400	Rh5 interacting protein	protein coding	RIPR	PBANKA_1215100	713.148	-210.467	g10	-2.702	Mutable in CDS	0.0659	Essential	1.94195	0.570384	NA	NA	NA	NA	4.20968	0.764	0.112	5.11577e-17	NA	NA	NA	NA	NA	NA	NA	NA	NA	NA	NA	NA	NA	NA	NA	NA	NA	NA	NA	NA	NA	NA	NA	NA	NA
PF3D7_0323500.1	17.0182	3.77604	PF3D7_0323500	survival motor neuron-like protein	protein coding	SMN	PBANKA_1215000	2043.81	959.798	g12	-2.931	Non - Mutable in CDS	NA	NA	3.61755	0.210796	NA	NA	NA	NA	NA	NA	NA	NA	NA	NA	NA	NA	NA	NA	NA	NA	NA	NA	NA	NA	NA	NA	NA	NA	NA	NA	NA	NA	NA	NA	NA	NA	NA
PF3D7_0323600.1	0.588976	0.434028	PF3D7_0323600	conserved Plasmodium protein, unknown function	protein coding	null	PBANKA_1214900	NA	NA	NA	-3.309	Non - Mutable in CDS	NA	NA	3.16762	0.371816	NA	NA	NA	NA	NA	NA	NA	NA	NA	NA	NA	NA	NA	NA	NA	NA	NA	NA	NA	NA	NA	NA	NA	NA	NA	NA	NA	NA	NA	NA	NA	NA	NA
PF3D7_0323700.1	9.74219	3.25521	PF3D7_0323700	U4/U6.U5 tri-snRNP-associated protein 1, putative	protein coding	SART1	PBANKA_1214800	NA	NA	NA	-2.425	Non - Mutable in CDS	NA	NA	2.17556	0.289597	NA	NA	NA	NA	NA	NA	NA	NA	NA	NA	NA	NA	NA	NA	NA	NA	NA	NA	NA	NA	4.55187e-15	NA	NA	NA	3.37e-05	C6	NA	NA	NA	NA	NA	NA	NA
PF3D7_0323800.1	1.648	1.77951	PF3D7_0323800	conserved Plasmodium protein, unknown function	protein coding	null	NA	NA	NA	NA	-2.909	Mutable in CDS	0.862551	Dispensable	1.23959	0.292127	NA	NA	NA	NA	NA	NA	NA	NA	NA	NA	NA	NA	NA	NA	NA	NA	NA	NA	NA	NA	NA	NA	NA	NA	NA	NA	1.94e-05	C1	NA	NA	NA	NA	NA
PF3D7_0323900.1	0.00303819	0.0434028	PF3D7_0323900	erythrocyte membrane protein 1 (PfEMP1), exon 2, pseudogene	protein coding	VAR	NA	NA	NA	NA	-1.825	Mutable in CDS	NA	NA	NA	NA	NA	NA	NA	NA	NA	NA	NA	NA	NA	NA	NA	NA	NA	NA	NA	NA	NA	NA	NA	NA	NA	NA	NA	NA	NA	NA	NA	NA	NA	NA	NA	NA	NA
PF3D7_0324000.1	0.000434028	0.0434028	PF3D7_0324000	exported protein family 1	protein coding	EPF1	NA	NA	NA	NA	-2.579	Mutable in CDS	NA	NA	NA	NA	NA	NA	NA	NA	NA	NA	NA	NA	NA	NA	NA	NA	NA	NA	NA	NA	NA	NA	NA	NA	NA	NA	NA	NA	NA	NA	NA	NA	NA	NA	NA	NA	NA
PF3D7_0324100.1	0.00954861	0.78125	PF3D7_0324100	Pfmc-2TM Maurer's cleft two transmembrane protein	protein coding	MC-2TM	NA	NA	NA	NA	-2.453	Mutable in CDS	NA	NA	NA	NA	NA	NA	NA	NA	NA	NA	NA	NA	NA	NA	NA	NA	NA	NA	NA	NA	NA	NA	NA	NA	NA	NA	NA	NA	0.0014161	NA	NA	NA	NA	NA	NA	NA	NA
PF3D7_0324200.1	0	0	PF3D7_0324200	exported protein family 3	protein coding	EPF3	NA	NA	NA	NA	-1.67	Mutable in CDS	NA	NA	NA	NA	NA	NA	NA	NA	NA	NA	NA	NA	NA	NA	NA	NA	NA	NA	NA	NA	NA	NA	NA	NA	NA	NA	NA	NA	NA	NA	NA	NA	NA	NA	NA	NA	NA
PF3D7_0324300.1	0.0078125	0.477431	PF3D7_0324300	exported protein family 4	protein coding	EPF4	NA	NA	NA	NA	-2.817	Non - Mutable in CDS	NA	NA	NA	NA	NA	NA	NA	NA	NA	NA	NA	NA	NA	NA	NA	NA	NA	NA	NA	NA	NA	NA	NA	NA	NA	NA	NA	NA	6.1e-05	C6	NA	NA	NA	NA	NA	NA	NA
PF3D7_0324400.1	0	0	PF3D7_0324400	rifin	protein coding	RIF	NA	NA	NA	NA	-0.673	Mutable in CDS	NA	NA	NA	NA	NA	NA	NA	NA	NA	NA	NA	NA	NA	NA	NA	NA	NA	NA	NA	NA	NA	NA	NA	NA	NA	NA	NA	NA	NA	NA	NA	NA	NA	NA	NA	NA	NA
PF3D7_0324500.1	0	0	PF3D7_0324500	rifin	protein coding	RIF	NA	NA	NA	NA	-2.014	Non - Mutable in CDS	NA	NA	NA	NA	NA	NA	NA	NA	NA	NA	NA	NA	NA	NA	NA	NA	NA	NA	NA	NA	NA	NA	NA	NA	NA	NA	NA	NA	NA	NA	NA	NA	NA	NA	NA	NA	NA
PF3D7_0324600.1	0	0	PF3D7_0324600	stevor	protein coding	null	NA	NA	NA	NA	-2.076	Non - Mutable in CDS	NA	NA	NA	NA	NA	NA	NA	NA	NA	NA	NA	NA	NA	NA	NA	NA	NA	NA	NA	NA	NA	NA	NA	NA	NA	NA	NA	NA	NA	NA	NA	NA	NA	NA	NA	NA	NA
PF3D7_0324700.1	1.47352	1.77951	PF3D7_0324700	erythrocyte membrane protein 1 (PfEMP1), exon 2, pseudogene	protein coding	VAR	NA	NA	NA	NA	-2.193	Non - Mutable in CDS	NA	NA	NA	NA	NA	NA	NA	NA	NA	NA	NA	NA	NA	NA	NA	NA	NA	NA	NA	NA	NA	NA	NA	NA	NA	NA	NA	NA	NA	NA	NA	NA	NA	NA	NA	NA	NA
PF3D7_0324800.1	0.0876736	0.0868056	PF3D7_0324800	rifin	protein coding	RIF	NA	NA	NA	NA	-2.954	Mutable in CDS	NA	NA	NA	NA	NA	NA	NA	NA	NA	NA	NA	NA	NA	NA	NA	NA	NA	NA	NA	NA	NA	NA	NA	NA	NA	NA	NA	NA	NA	NA	NA	NA	NA	NA	NA	NA	NA
PF3D7_0324900.1	0.0685764	0.564236	PF3D7_0324900	erythrocyte membrane protein 1, PfEMP1	protein coding	VAR	NA	NA	NA	NA	NA	NA	NA	NA	NA	NA	NA	NA	NA	NA	NA	NA	NA	NA	NA	NA	NA	NA	NA	NA	NA	NA	NA	NA	NA	NA	NA	NA	NA	NA	NA	NA	NA	NA	NA	NA	NA	NA	NA
PF3D7_0400100.1	0.0394965	0.434028	PF3D7_0400100	erythrocyte membrane protein 1, PfEMP1	protein coding	VAR	NA	NA	NA	NA	-0.358	Mutable in CDS	NA	NA	NA	NA	NA	NA	NA	NA	NA	NA	NA	NA	NA	NA	NA	NA	NA	NA	NA	NA	NA	NA	NA	NA	NA	NA	NA	NA	NA	NA	NA	NA	NA	NA	NA	NA	NA
PF3D7_0400200.1	0.00434028	0.217014	PF3D7_0400200	erythrocyte membrane protein 1 (PfEMP1), exon 2, pseudogene	protein coding	null	NA	NA	NA	NA	-2.598	Non - Mutable in CDS	NA	NA	NA	NA	NA	NA	NA	NA	NA	NA	NA	NA	NA	NA	NA	NA	NA	NA	NA	NA	NA	NA	NA	NA	NA	NA	NA	NA	NA	NA	NA	NA	NA	NA	NA	NA	NA
PF3D7_0400300.1	0	0	PF3D7_0400300	rifin	protein coding	RIF	NA	NA	NA	NA	-2.792	Non - Mutable in CDS	NA	NA	NA	NA	NA	NA	NA	NA	NA	NA	NA	NA	NA	NA	NA	NA	NA	NA	NA	NA	NA	NA	NA	NA	NA	NA	NA	NA	NA	NA	NA	NA	NA	NA	NA	NA	NA
PF3D7_0400400.1	0.015191	0.347222	PF3D7_0400400	erythrocyte membrane protein 1, PfEMP1	protein coding	VAR	NA	NA	NA	NA	-2.248	Non - Mutable in CDS	NA	NA	NA	NA	NA	NA	NA	NA	NA	NA	NA	NA	NA	NA	NA	NA	NA	NA	NA	NA	NA	NA	NA	NA	NA	NA	NA	NA	NA	NA	NA	NA	NA	NA	NA	NA	NA
PF3D7_0400500.1	0.0768229	0.173611	PF3D7_0400500	rifin	protein coding	RIF	NA	NA	NA	NA	-2.303	Mutable in CDS	NA	NA	NA	NA	NA	NA	NA	NA	NA	NA	NA	NA	NA	NA	NA	NA	NA	NA	NA	NA	NA	NA	NA	NA	NA	NA	NA	NA	NA	NA	NA	NA	NA	NA	NA	NA	NA
PF3D7_0400600.1	0.00260417	0.0434028	PF3D7_0400600	erythrocyte membrane protein 1 (PfEMP1), exon 1, pseudogene	protein coding	null	NA	NA	NA	NA	-2.793	Non - Mutable in CDS	NA	NA	NA	NA	NA	NA	NA	NA	NA	NA	NA	NA	NA	NA	NA	NA	NA	NA	NA	NA	NA	NA	NA	NA	NA	NA	NA	NA	NA	NA	NA	NA	NA	NA	NA	NA	NA
PF3D7_0400700.1	0.000434028	0.0434028	PF3D7_0400700	rifin	protein coding	RIF	NA	NA	NA	NA	-2.502	Non - Mutable in CDS	NA	NA	NA	NA	NA	NA	NA	NA	NA	NA	NA	NA	NA	NA	NA	NA	NA	NA	NA	NA	NA	NA	NA	NA	NA	NA	NA	NA	NA	NA	NA	NA	NA	NA	NA	NA	NA
PF3D7_0400800.1	0.000434028	0.0434028	PF3D7_0400800	stevor	protein coding	null	NA	NA	NA	NA	-0.988	Mutable in CDS	NA	NA	NA	NA	NA	NA	NA	NA	NA	NA	NA	NA	NA	NA	NA	NA	NA	NA	NA	NA	NA	NA	NA	NA	NA	NA	NA	NA	NA	NA	NA	NA	NA	NA	NA	NA	NA
PF3D7_0400900.1	0.000434028	0.0434028	PF3D7_0400900	rifin	protein coding	RIF	NA	NA	NA	NA	-2.908	Non - Mutable in CDS	NA	NA	NA	NA	NA	NA	NA	NA	NA	NA	NA	NA	NA	NA	NA	NA	NA	NA	NA	NA	NA	NA	NA	NA	NA	NA	NA	NA	NA	NA	NA	NA	NA	NA	NA	NA	NA
PF3D7_0401000.1	0.0633681	0.0868056	PF3D7_0401000	rifin	protein coding	RIF	NA	NA	NA	NA	-2.308	Non - Mutable in CDS	NA	NA	NA	NA	NA	NA	NA	NA	NA	NA	NA	NA	NA	NA	NA	NA	NA	NA	NA	NA	NA	NA	NA	NA	NA	NA	NA	NA	NA	NA	NA	NA	NA	NA	NA	NA	NA
PF3D7_0401100.1	0	0	PF3D7_0401100	Plasmodium exported protein, unknown function, fragment	protein coding	null	NA	NA	NA	NA	-2.665	Non - Mutable in CDS	NA	NA	NA	NA	NA	NA	NA	NA	NA	NA	NA	NA	NA	NA	NA	NA	NA	NA	NA	NA	NA	NA	NA	NA	NA	NA	NA	NA	NA	NA	NA	NA	NA	NA	NA	NA	NA
PF3D7_0401200.1	0.00130208	0.0868056	PF3D7_0401200	rifin	protein coding	RIF	NA	NA	NA	NA	-2.383	Non - Mutable in CDS	NA	NA	NA	NA	NA	NA	NA	NA	NA	NA	NA	NA	NA	NA	NA	NA	NA	NA	NA	NA	NA	NA	NA	NA	NA	NA	NA	NA	NA	NA	NA	NA	NA	NA	NA	NA	NA
PF3D7_0401300.1	0	0	PF3D7_0401300	rifin	protein coding	RIF	NA	NA	NA	NA	-2.476	Non - Mutable in CDS	NA	NA	NA	NA	NA	NA	NA	NA	NA	NA	NA	NA	NA	NA	NA	NA	NA	NA	NA	NA	NA	NA	NA	NA	NA	NA	NA	NA	NA	NA	NA	NA	NA	NA	NA	NA	NA
PF3D7_0401400.1	0	0	PF3D7_0401400	rifin	protein coding	RIF	NA	NA	NA	NA	-2.706	Non - Mutable in CDS	NA	NA	NA	NA	NA	NA	NA	NA	NA	NA	NA	NA	NA	NA	NA	NA	NA	NA	NA	NA	NA	NA	NA	NA	NA	NA	NA	NA	NA	NA	NA	NA	NA	NA	NA	NA	NA
PF3D7_0401500.1	0	0	PF3D7_0401500	stevor, pseudogene	protein coding	null	NA	NA	NA	NA	-2.547	Non - Mutable in CDS	NA	NA	NA	NA	NA	NA	NA	NA	NA	NA	NA	NA	NA	NA	NA	NA	NA	NA	NA	NA	NA	NA	NA	NA	NA	NA	NA	NA	NA	NA	NA	NA	NA	NA	NA	NA	NA
PF3D7_0401600.1	0	0	PF3D7_0401600	rifin	protein coding	RIF	NA	-681.103	125.928	g15	NA	NA	NA	NA	NA	0.398135	NA	NA	NA	NA	NA	NA	NA	NA	NA	NA	NA	NA	NA	NA	NA	NA	NA	NA	NA	NA	NA	NA	NA	NA	NA	NA	NA	NA	NA	NA	NA	NA	NA
PF3D7_0401600.2	0	0	PF3D7_0401600	rifin	protein coding	RIF	NA	NA	NA	NA	NA	NA	NA	NA	NA	0.398135	NA	NA	NA	NA	NA	NA	NA	NA	NA	NA	NA	NA	NA	NA	NA	NA	NA	NA	NA	NA	NA	NA	NA	NA	NA	NA	NA	NA	NA	NA	NA	NA	NA
PF3D7_0401700.1	0.00434028	0.0434028	PF3D7_0401700	Plasmodium exported protein, unknown function, pseudogene	protein coding	null	NA	NA	NA	NA	-2.627	Mutable in CDS	NA	NA	NA	NA	NA	NA	NA	NA	NA	NA	NA	NA	NA	NA	NA	NA	NA	NA	NA	NA	NA	NA	NA	NA	NA	NA	NA	NA	NA	NA	NA	NA	NA	NA	NA	NA	NA
PF3D7_0401800.1	0.769531	0.303819	PF3D7_0401800	Plasmodium exported protein (PHISTb), unknown function	protein coding	PfD80	NA	-1623.26	-78.0722	g5	-2.347	Non - Mutable in CDS	NA	NA	NA	0.545815	NA	NA	NA	NA	NA	NA	NA	NA	NA	NA	NA	NA	NA	NA	NA	NA	NA	NA	NA	NA	NA	NA	NA	NA	NA	NA	NA	NA	NA	NA	NA	NA	NA
PF3D7_0401900.1	0.432726	0.173611	PF3D7_0401900	acyl-CoA synthetase	protein coding	ACS6	NA	-281.805	1008.93	g15	-0.574	Mutable in CDS	NA	NA	NA	0.410115	NA	NA	NA	NA	NA	NA	NA	NA	NA	NA	NA	NA	NA	NA	NA	NA	NA	NA	NA	NA	NA	NA	NA	NA	NA	NA	NA	NA	NA	NA	NA	NA	NA
PF3D7_0402000.1	0.43099	0.173611	PF3D7_0402000	Plasmodium exported protein (PHISTa), unknown function	protein coding	null	NA	NA	NA	NA	-2.787	Non - Mutable in CDS	NA	NA	NA	0.570616	NA	NA	NA	NA	NA	NA	NA	NA	NA	NA	NA	NA	NA	NA	NA	NA	NA	NA	NA	NA	NA	NA	NA	NA	NA	NA	NA	NA	NA	NA	NA	NA	NA
PF3D7_0402100.1	0.637587	0.173611	PF3D7_0402100	Plasmodium exported protein (PHISTb), unknown function	protein coding	null	NA	-891.797	1280.45	g14	-0.876	Mutable in CDS	NA	NA	NA	0.433363	NA	NA	NA	NA	NA	NA	NA	NA	NA	NA	NA	NA	NA	NA	NA	NA	NA	NA	NA	NA	NA	NA	NA	NA	NA	NA	NA	NA	NA	NA	NA	NA	NA
PF3D7_0402200.1	1.74523	0.954861	PF3D7_0402200	surface-associated interspersed protein 4.1 (SURFIN 4.1), pseudogene	protein coding	SURF4.1	NA	NA	NA	NA	0.291	Mutable in CDS	NA	NA	NA	NA	NA	NA	NA	NA	NA	NA	NA	NA	NA	NA	NA	NA	NA	NA	NA	NA	NA	NA	NA	NA	NA	NA	NA	NA	NA	NA	NA	NA	NA	NA	NA	NA	NA
PF3D7_0402300.1	0.634549	0.737847	PF3D7_0402300	reticulocyte binding protein homologue 1	protein coding	RH1	NA	-11.4022	-79.1205	g7	-2.533	Mutable in CDS	NA	NA	NA	0.485115	NA	NA	NA	NA	NA	NA	NA	NA	NA	NA	NA	NA	NA	NA	NA	NA	NA	NA	NA	NA	NA	NA	NA	NA	NA	NA	NA	NA	NA	NA	NA	NA	NA
PF3D7_0402400.1	0.309896	0.607639	PF3D7_0402400	Plasmodium exported protein, unknown function	protein coding	GEXP18	NA	NA	NA	NA	-2.989	Mutable in CDS	NA	NA	NA	0.353483	NA	NA	NA	NA	NA	NA	NA	NA	NA	NA	NA	NA	NA	NA	NA	NA	NA	NA	NA	NA	NA	NA	NA	NA	NA	NA	NA	NA	NA	NA	NA	NA	NA
PF3D7_0402500.1	0.274306	0.564236	PF3D7_0402500	rifin, pseudogene	protein coding	RIF	NA	NA	NA	NA	-2.846	Non - Mutable in CDS	NA	NA	NA	NA	NA	NA	NA	NA	NA	NA	NA	NA	NA	NA	NA	NA	NA	NA	NA	NA	NA	NA	NA	NA	NA	NA	NA	NA	NA	NA	NA	NA	NA	NA	NA	NA	NA
PF3D7_0402600.1	0	0	PF3D7_0402600	stevor	protein coding	null	NA	NA	NA	NA	-1.57	Non - Mutable in CDS	NA	NA	NA	0.437738	NA	NA	NA	NA	NA	NA	NA	NA	NA	NA	NA	NA	NA	NA	NA	NA	NA	NA	NA	NA	NA	NA	NA	NA	NA	NA	NA	NA	NA	NA	NA	NA	NA
PF3D7_0402700.1	0	0	PF3D7_0402700	rifin, pseudogene	protein coding	RIF	NA	NA	NA	NA	-0.852	Mutable in CDS	NA	NA	NA	NA	NA	NA	NA	NA	NA	NA	NA	NA	NA	NA	NA	NA	NA	NA	NA	NA	NA	NA	NA	NA	NA	NA	NA	NA	NA	NA	NA	NA	NA	NA	NA	NA	NA
PF3D7_0402800.1	0.552951	0.173611	PF3D7_0402800	erythrocyte membrane protein 1 (PfEMP1), pseudogene	protein coding	null	NA	NA	NA	NA	-2.199	Mutable in CDS	NA	NA	NA	NA	NA	NA	NA	NA	NA	NA	NA	NA	NA	NA	NA	NA	NA	NA	NA	NA	NA	NA	NA	NA	NA	NA	NA	NA	NA	NA	NA	NA	NA	NA	NA	NA	NA
PF3D7_0402900.1	0	0	PF3D7_0402900	probable protein, unknown function	protein coding	null	NA	NA	NA	NA	0.236	Mutable in CDS	NA	NA	NA	0.460093	NA	NA	NA	NA	NA	NA	NA	NA	NA	NA	NA	NA	NA	NA	NA	NA	NA	NA	NA	NA	NA	NA	NA	NA	NA	NA	NA	NA	NA	NA	NA	NA	NA
PF3D7_0403000.1	0	0	PF3D7_0403000	tRNA Asparagine	tRNA encoding	null	NA	NA	NA	NA	NA	NA	NA	NA	NA	NA	NA	NA	NA	NA	NA	NA	NA	NA	NA	NA	NA	NA	NA	NA	NA	NA	NA	NA	NA	NA	NA	NA	NA	NA	NA	NA	NA	NA	NA	NA	NA	NA	NA
PF3D7_0403100.1	10.9518	4.47049	PF3D7_0403100	regulator of chromosome condensation, putative	protein coding	null	PBANKA_1000700	NA	NA	NA	-2.908	Non - Mutable in CDS	NA	NA	2.49841	0.370106	NA	NA	NA	0.0317389	NA	NA	NA	NA	NA	NA	NA	NA	NA	NA	NA	NA	NA	NA	NA	NA	NA	NA	NA	NA	0.000113479	C6	NA	NA	NA	NA	NA	NA	NA
PF3D7_0403200.1	12.4397	5.42535	PF3D7_0403200	pre-mRNA splicing factor, putative	protein coding	null	NA	NA	NA	NA	-0.513	Mutable in CDS	0.885877	Dispensable	-0.0533808	0.320055	NA	NA	NA	NA	NA	NA	NA	NA	NA	NA	NA	NA	NA	NA	NA	NA	NA	NA	NA	NA	NA	NA	NA	NA	7.11e-16	C3	NA	NA	NA	NA	NA	NA	NA
PF3D7_0403300.1	1.3138	5.59896	PF3D7_0403300	conserved Plasmodium protein, unknown function	protein coding	null	PBANKA_1000900	NA	NA	NA	-3.237	Non - Mutable in CDS	NA	NA	2.11184	0.17311	NA	NA	NA	NA	NA	NA	NA	NA	NA	NA	NA	NA	NA	NA	NA	NA	NA	NA	NA	NA	NA	NA	NA	NA	6e-06	C3	NA	NA	NA	NA	NA	NA	NA
PF3D7_0403400.1	8.88759	7.46528	PF3D7_0403400	conserved Plasmodium protein, unknown function	protein coding	null	PBANKA_1001000	NA	NA	NA	-2.787	Mutable in CDS	0.165948	Essential	1.15966	0.422922	NA	NA	NA	9.74836e-11	NA	NA	NA	NA	NA	NA	NA	NA	NA	NA	NA	NA	NA	NA	NA	NA	NA	NA	NA	NA	0.00104098	NA	NA	NA	NA	NA	NA	NA	NA
PF3D7_0403500.1	1.21701	1.64931	PF3D7_0403500	ubiquitin specific protease, putative	protein coding	null	PBANKA_1001100	NA	NA	NA	-3.366	Non - Mutable in CDS	0.0431	Essential	3.525	0.240712	NA	NA	NA	NA	NA	NA	NA	NA	NA	NA	NA	NA	NA	NA	NA	NA	NA	NA	NA	NA	NA	NA	NA	NA	NA	NA	NA	NA	NA	NA	NA	NA	NA
PF3D7_0403600.1	45.2687	6.55382	PF3D7_0403600	conserved Plasmodium protein, unknown function	protein coding	null	PBANKA_1001300	NA	NA	NA	-1.816	Mutable in CDS	0.437684	Slow	1.03905	0.473699	NA	NA	NA	NA	NA	NA	NA	NA	NA	NA	NA	NA	8.48363	0.67	0	9.04056e-20	NA	NA	NA	NA	1.12192e-06	NA	NA	NA	3.52e-11	C1	NA	NA	NA	NA	NA	NA	0.0425947
PF3D7_0403700.1	63.5456	10.8073	PF3D7_0403700	pre-mRNA-splicing factor CLF1, putative	protein coding	CLF1	PBANKA_1001400	NA	NA	NA	-2.886	Mutable in CDS	0.1	Essential	3.18718	0.252282	NA	NA	NA	NA	NA	NA	NA	NA	NA	NA	NA	NA	NA	NA	NA	NA	NA	NA	NA	NA	NA	NA	NA	NA	NA	NA	NA	NA	NA	NA	NA	NA	NA
PF3D7_0403800.1	21.8411	7.29167	PF3D7_0403800	alpha/beta hydrolase, putative	protein coding	null	PBANKA_1001500	NA	NA	NA	-2.948	Non - Mutable in CDS	NA	NA	NA	0.321981	NA	NA	NA	NA	NA	NA	NA	NA	NA	NA	NA	NA	NA	NA	NA	NA	NA	NA	NA	NA	NA	NA	NA	NA	0.000368596	C7	NA	NA	NA	NA	NA	NA	0.000120577
PF3D7_0403900.1	40.0139	10.2865	PF3D7_0403900	SET domain protein, putative	protein coding	SET8	PBANKA_1001600	NA	NA	NA	-1.974	Mutable in CDS	0.871411	Slow	1.32873	0.396198	NA	NA	NA	NA	NA	NA	NA	NA	2.81169	0.848	0.16	3.14183e-09	2.36762	0.536	0.175	9.74176e-05	NA	NA	NA	NA	NA	NA	NA	NA	5.77e-05	C2	NA	NA	NA	NA	NA	NA	NA
PF3D7_0404000.1	53.2066	18.4028	PF3D7_0404000	conserved Plasmodium protein, unknown function	protein coding	null	PBANKA_1001700	2121.85	-901.295	g9	-1.56	Non - Mutable in CDS	0.113214	Essential	2.52	0.126092	NA	NA	NA	0.144735	NA	NA	NA	NA	NA	NA	NA	NA	NA	NA	NA	NA	NA	NA	NA	NA	NA	NA	NA	NA	0.00147515	NA	NA	NA	NA	NA	NA	NA	NA
PF3D7_0404100.1	2.26997	2.99479	PF3D7_0404100	AP2 domain transcription factor AP2-SP2, putative	protein coding	ApiAP2	NA	NA	NA	NA	-0.435	Mutable in CDS	NA	NA	-0.456872	0.386034	NA	NA	NA	NA	NA	NA	NA	NA	NA	NA	NA	NA	NA	NA	NA	NA	NA	NA	NA	NA	NA	NA	NA	NA	NA	NA	NA	NA	NA	NA	NA	NA	NA
PF3D7_0404200.1	0.00694444	0.520833	PF3D7_0404200	conserved Plasmodium protein, unknown function	protein coding	null	PBANKA_1001900	NA	NA	NA	-3.009	Non - Mutable in CDS	0.109962	Essential	2.57669	0.20363	NA	NA	NA	NA	NA	NA	NA	NA	NA	NA	NA	NA	NA	NA	NA	NA	NA	NA	NA	NA	NA	NA	NA	NA	NA	NA	NA	NA	NA	NA	NA	NA	NA
PF3D7_0404300.1	24.3442	8.07292	PF3D7_0404300	conserved Plasmodium protein, unknown function	protein coding	null	NA	NA	NA	NA	-1.699	Non - Mutable in CDS	NA	NA	1.75873	0.332513	NA	NA	NA	NA	NA	NA	NA	NA	NA	NA	NA	NA	NA	NA	NA	NA	NA	NA	NA	NA	NA	NA	NA	NA	NA	NA	NA	NA	NA	NA	NA	NA	NA
PF3D7_0404400.1	5.68446	0.824653	PF3D7_0404400	6-cysteine protein P36	protein coding	P36	PBANKA_1002100	-1145.71	199.505	g15	-1.727	Mutable in CDS	1.0178	Dispensable	1.92031	0.308316	NA	NA	NA	NA	NA	NA	NA	NA	NA	NA	NA	NA	NA	NA	NA	NA	NA	NA	NA	NA	NA	NA	NA	NA	NA	NA	NA	NA	NA	NA	NA	NA	NA
PF3D7_0404500.1	12.3047	4.86111	PF3D7_0404500	6-cysteine protein P52	protein coding	P52	PBANKA_1002200	-1054.96	337.358	g15	-3.017	Non - Mutable in CDS	0.951478	Dispensable	1.8495	0.461576	NA	NA	NA	NA	NA	NA	NA	NA	NA	NA	NA	NA	NA	NA	NA	NA	NA	NA	NA	NA	NA	NA	NA	NA	NA	NA	0.000661494	NA	NA	NA	NA	NA	NA
PF3D7_0404600.1	15.3472	5.68576	PF3D7_0404600	conserved Plasmodium membrane protein, unknown function	protein coding	null	PBANKA_1002300	NA	NA	NA	-1.095	Mutable in CDS	0.434858	Slow	0.737052	0.492522	NA	NA	NA	0.200957	NA	NA	NA	NA	NA	NA	NA	NA	NA	NA	NA	NA	NA	NA	NA	NA	NA	NA	NA	NA	NA	NA	0.000540797	NA	NA	NA	NA	NA	NA
PF3D7_0404700.1	1.94661	1.21528	PF3D7_0404700	dipeptidyl aminopeptidase 3	protein coding	DPAP3	PBANKA_1002400	-2644.99	-509.116	g6	-2.81	Non - Mutable in CDS	0.736936	Slow	1.51184	0.303906	NA	NA	NA	NA	NA	NA	NA	NA	NA	NA	NA	NA	NA	NA	NA	NA	NA	NA	NA	NA	NA	NA	NA	NA	NA	NA	NA	NA	NA	NA	NA	NA	NA
PF3D7_0404800.1	113.841	10.8073	PF3D7_0404800	conserved Plasmodium protein, unknown function	protein coding	null	PBANKA_1002500	1645.59	-166.372	g13	0.299	Mutable in CDS	0.991244	Dispensable	0.481538	0.352574	NA	NA	NA	NA	NA	NA	NA	NA	NA	NA	NA	NA	NA	NA	NA	NA	NA	NA	NA	NA	NA	NA	NA	NA	NA	NA	1.5e-42	C3	NA	NA	NA	NA	NA
PF3D7_0404900.1	73.6376	6.72743	PF3D7_0404900	6-cysteine protein P41	protein coding	P41	PBANKA_1002600	-1296.04	-2463.78	g4	-3.133	Mutable in CDS	0.923353	Slow	1.49392	0.428988	NA	NA	NA	NA	NA	NA	NA	NA	NA	NA	NA	NA	NA	NA	NA	NA	NA	NA	NA	NA	NA	NA	NA	NA	NA	NA	6.39e-08	C3	NA	0.00503511	NA	NA	NA
PF3D7_0405000.1	2.93533	2.60417	PF3D7_0405000	ATP-dependent RNA helicase DDX51, putative	protein coding	DDX51	PBANKA_1002700	NA	NA	NA	-3.135	Non - Mutable in CDS	0.0713	Essential	2.80522	0.371896	NA	NA	NA	NA	NA	NA	NA	NA	NA	NA	NA	NA	NA	NA	NA	NA	NA	NA	NA	NA	NA	NA	NA	NA	NA	NA	NA	NA	NA	NA	NA	NA	NA
PF3D7_0405100.1	0.271701	0.651042	PF3D7_0405100	protein transport protein Sec24B, putative	protein coding	SEC24B	PBANKA_1002800	NA	NA	NA	-2.636	Non - Mutable in CDS	NA	NA	2.33034	0.387879	NA	NA	NA	NA	NA	NA	NA	NA	NA	NA	NA	NA	NA	NA	NA	NA	NA	NA	NA	NA	NA	NA	NA	NA	NA	NA	NA	NA	NA	NA	NA	NA	NA
PF3D7_0405200.1	8.91016	4.47049	PF3D7_0405200	ag-1 blood stage membrane protein homologue	protein coding	MAg-1	PBANKA_1002900	NA	NA	NA	-2.366	Non - Mutable in CDS	0.0269	Essential	2.46114	0.306977	NA	NA	NA	NA	3.04375	0.782	0.034	2.61738e-20	NA	NA	NA	NA	NA	NA	NA	NA	NA	NA	NA	NA	3.94697e-16	6.76638e-05	NA	NA	NA	NA	NA	NA	NA	NA	NA	NA	NA
PF3D7_0405300.1	4.15278	5.33854	PF3D7_0405300	liver specific protein 2, putative	protein coding	LISP2	NA	NA	NA	NA	-0.408	Mutable in CDS	NA	NA	-0.0859217	0.589512	NA	NA	NA	NA	NA	NA	NA	NA	NA	NA	NA	NA	NA	NA	NA	NA	NA	NA	NA	NA	NA	NA	NA	NA	NA	NA	NA	NA	NA	NA	NA	NA	NA
PF3D7_0405400.1	129.254	13.4549	PF3D7_0405400	pre-mRNA-processing-splicing factor 8, putative	protein coding	PRPF8	PBANKA_1003100	3120.85	-500.614	g1	-2.781	Non - Mutable in CDS	0.1	Essential	3.6625	0.479392	NA	NA	NA	NA	NA	NA	NA	NA	NA	NA	NA	NA	4.16547	0.911	0.272	1.69816e-23	NA	NA	NA	NA	NA	NA	NA	NA	1.25e-06	C1	NA	NA	NA	NA	NA	NA	NA
PF3D7_0405500.1	0.547743	0.998264	PF3D7_0405500	conserved Plasmodium protein, unknown function	protein coding	null	PBANKA_1003200	NA	NA	NA	-0.532	Mutable in CDS	NA	NA	2.12946	0.242643	NA	NA	NA	NA	NA	NA	NA	NA	NA	NA	NA	NA	NA	NA	NA	NA	NA	NA	NA	NA	NA	NA	NA	NA	NA	NA	NA	NA	NA	NA	NA	NA	NA
PF3D7_0405600.1	2.9796	4.12326	PF3D7_0405600	TMEM33 domain-containing protein, putative	protein coding	null	PBANKA_1003300	NA	NA	NA	-3.091	Non - Mutable in CDS	NA	NA	3.78481	0.278077	NA	NA	NA	NA	NA	NA	NA	NA	NA	NA	NA	NA	NA	NA	NA	NA	NA	NA	NA	NA	NA	NA	NA	NA	0.000181526	C1	NA	NA	NA	NA	NA	NA	NA
PF3D7_0405700.1	53.2964	12.6302	PF3D7_0405700	lysine decarboxylase, putative	protein coding	null	PBANKA_1003400	1041.89	-1741.3	g8	-1.317	Mutable in CDS	NA	NA	1.72774	0.452375	NA	NA	NA	0.104179	NA	NA	NA	NA	NA	NA	NA	NA	NA	NA	NA	NA	NA	NA	NA	NA	NA	NA	NA	NA	NA	NA	NA	NA	NA	NA	NA	NA	NA
PF3D7_0405800.1	1.08377	3.03819	PF3D7_0405800	conserved protein, unknown function	protein coding	null	PBANKA_1003500	NA	NA	NA	-2.867	Non - Mutable in CDS	0.954434	Dispensable	3.38462	0.262308	NA	NA	NA	NA	NA	NA	NA	NA	NA	NA	NA	NA	NA	NA	NA	NA	NA	NA	NA	NA	NA	NA	NA	NA	0.00304443	NA	NA	NA	NA	NA	NA	NA	NA
PF3D7_0405900.1	13.5204	3.90625	PF3D7_0405900	apical sushi protein	protein coding	ASP	PBANKA_1003600	-2415.51	-597.011	g6	-1.636	Mutable in CDS	0.895656	Slow	1.51511	0.378551	NA	NA	NA	NA	NA	NA	NA	NA	NA	NA	NA	NA	NA	NA	NA	NA	NA	NA	NA	NA	NA	NA	NA	NA	NA	NA	6.02e-06	C4	NA	NA	NA	NA	NA
PF3D7_0406000.1	14.1424	6.77083	PF3D7_0406000	conserved protein, unknown function	protein coding	null	PBANKA_1003700	NA	NA	NA	-2.811	Non - Mutable in CDS	0.202518	Essential	2.34137	0.338386	NA	NA	NA	0.761584	NA	NA	NA	NA	NA	NA	NA	NA	NA	NA	NA	NA	NA	NA	NA	NA	NA	NA	NA	NA	7.74e-05	C6	4.32e-05	C6	NA	NA	NA	NA	NA
PF3D7_0406100.1	5.70009	1.86632	PF3D7_0406100	V-type proton ATPase subunit B	protein coding	null	PBANKA_1003800	-1471.74	-2347.4	g4	-2.635	Non - Mutable in CDS	0.181539	Essential	5.08097	0.183137	NA	NA	NA	NA	NA	NA	NA	NA	NA	NA	NA	NA	NA	NA	NA	NA	NA	NA	NA	NA	6.25094e-09	4.97217e-12	NA	NA	NA	NA	NA	NA	NA	NA	NA	NA	NA
PF3D7_0406200.1	4.80295	11.9358	PF3D7_0406200	sexual stage-specific protein precursor	protein coding	Pfs16	NA	NA	NA	NA	0	Non - Mutable in CDS	NA	NA	NA	0.880261	NA	NA	NA	NA	NA	NA	NA	NA	NA	NA	NA	NA	NA	NA	NA	NA	NA	NA	NA	NA	NA	NA	NA	NA	0.00434896	NA	NA	NA	NA	NA	NA	NA	NA
PF3D7_0406400.1	1.59809	1.43229	PF3D7_0406400	cytosolic glyoxalase II	protein coding	cGLO2	PBANKA_1004000	NA	NA	NA	-1.357	Mutable in CDS	NA	NA	4.10266	0.391504	NA	NA	NA	NA	NA	NA	NA	NA	NA	NA	NA	NA	NA	NA	NA	NA	NA	NA	NA	NA	NA	NA	2.40884e-07	NA	NA	NA	NA	NA	NA	NA	NA	NA	NA
PF3D7_0406500.1	55.885	11.6319	PF3D7_0406500	NYN domain-containing protein, putative	protein coding	null	PBANKA_1004100	NA	NA	NA	-1.598	Mutable in CDS	NA	NA	-2.5118	0.37494	NA	NA	NA	NA	2.26188	0.982	0.276	1.03559e-17	2.2512	0.879	0.587	4.79891e-05	NA	NA	NA	NA	NA	NA	NA	NA	2.45315e-18	8.93437e-09	NA	TRUE	NA	NA	0.00204252	NA	NA	NA	NA	NA	NA
PF3D7_0406600.1	0.0364583	0.303819	PF3D7_0406600	conserved protein, unknown function	protein coding	null	PBANKA_1004200	NA	NA	NA	0	Non - Mutable in CDS	NA	NA	4.10072	0.446905	NA	NA	NA	NA	NA	NA	NA	NA	NA	NA	NA	NA	NA	NA	NA	NA	NA	NA	NA	NA	NA	NA	NA	NA	NA	NA	NA	NA	NA	NA	NA	NA	NA
PF3D7_0406700.1	22.2313	6.2934	PF3D7_0406700	conserved Plasmodium protein, unknown function	protein coding	null	PBANKA_1004300	NA	NA	NA	-3.106	Non - Mutable in CDS	0.0353	Essential	2.05876	0.349462	NA	NA	NA	7.03589e-10	NA	NA	NA	NA	NA	NA	NA	NA	NA	NA	NA	NA	NA	NA	NA	NA	3.68881e-05	NA	NA	TRUE	NA	NA	NA	NA	NA	NA	NA	NA	NA
PF3D7_0406800.1	3.03689	2.82118	PF3D7_0406800	ribosomal protein L25, putative	protein coding	null	PBANKA_1004400	NA	NA	NA	-2.7	Non - Mutable in CDS	0.0863	Essential	4.27526	0.280052	NA	NA	NA	NA	NA	NA	NA	NA	NA	NA	NA	NA	NA	NA	NA	NA	NA	NA	NA	NA	NA	NA	NA	NA	NA	NA	NA	NA	NA	NA	NA	NA	NA
PF3D7_0406900.1	177.557	15.2344	PF3D7_0406900	conserved Plasmodium protein, unknown function	protein coding	null	NA	2801.02	124.658	g2	-1.779	Mutable in CDS	NA	NA	-0.283172	0.666895	NA	NA	NA	NA	NA	NA	NA	NA	NA	NA	NA	NA	NA	NA	NA	NA	NA	NA	NA	NA	NA	NA	NA	NA	3.87e-06	C4	9.36e-13	C4	NA	NA	NA	NA	NA
PF3D7_0407000.1	1.04905	2.51736	PF3D7_0407000	conserved Plasmodium protein, unknown function	protein coding	null	PBANKA_1004600	NA	NA	NA	-3.118	Non - Mutable in CDS	NA	NA	0.601966	0.306723	NA	NA	0.0729357	NA	NA	NA	NA	NA	NA	NA	NA	NA	NA	NA	NA	NA	NA	NA	NA	NA	NA	NA	NA	NA	0.000116616	C6	NA	NA	NA	NA	NA	NA	NA
PF3D7_0407100.1	15.566	10.4601	PF3D7_0407100	methyltransferase, putative	protein coding	null	PBANKA_1004700	NA	NA	NA	-2.53	Non - Mutable in CDS	NA	NA	2.81081	0.369825	NA	NA	NA	NA	NA	NA	NA	NA	NA	NA	NA	NA	5.67085	0.893	0.078	2.82784e-28	NA	NA	NA	NA	NA	NA	NA	NA	NA	NA	NA	NA	NA	NA	NA	NA	NA
PF3D7_0407200.1	195.764	13.4115	PF3D7_0407200	peptidyl-tRNA hydrolase 2, putative	protein coding	PTH2	PBANKA_1004800	2872.7	215.58	g2	-2.499	Non - Mutable in CDS	0.0857	Essential	3.42105	0.192982	NA	NA	NA	NA	NA	NA	NA	NA	NA	NA	NA	NA	5.71733	0.929	0.369	3.15249e-26	NA	NA	NA	NA	NA	NA	NA	NA	NA	NA	NA	NA	NA	NA	NA	NA	NA
PF3D7_0407300.1	1.05035	2.56076	PF3D7_0407300	transcription factor, putative	protein coding	null	PBANKA_1004900	NA	NA	NA	-3.016	Non - Mutable in CDS	0.0564	Essential	1.80376	0.365803	NA	NA	NA	NA	NA	NA	NA	NA	NA	NA	NA	NA	NA	NA	NA	NA	NA	NA	NA	NA	NA	NA	NA	NA	NA	NA	NA	NA	NA	NA	NA	NA	NA
PF3D7_0407400.1	0.200955	1.21528	PF3D7_0407400	conserved Plasmodium protein, unknown function	protein coding	null	NA	NA	NA	NA	0.358	Mutable in CDS	0.788332	Slow	2.20909	0.157661	NA	NA	NA	NA	NA	NA	NA	NA	NA	NA	NA	NA	NA	NA	NA	NA	NA	NA	NA	NA	NA	NA	NA	NA	NA	NA	NA	NA	NA	NA	NA	NA	NA
PF3D7_0407500.1	1.37066	3.125	PF3D7_0407500	mitochondrial carrier protein, putative	protein coding	null	PBANKA_1005100	-642.881	-103.244	g5	-3.036	Non - Mutable in CDS	NA	NA	4.48947	0.288179	NA	NA	NA	NA	NA	NA	NA	NA	NA	NA	NA	NA	NA	NA	NA	NA	NA	NA	NA	NA	NA	NA	NA	NA	NA	NA	0.00101665	NA	NA	NA	NA	NA	NA
PF3D7_0407600.1	79.4462	25.0868	PF3D7_0407600	conserved Plasmodium protein, unknown function	protein coding	null	NA	1919.89	-193.234	g13	-2.501	Mutable in CDS	0.982535	Dispensable	0.162184	0.354669	NA	NA	NA	NA	NA	NA	NA	NA	NA	NA	NA	NA	NA	NA	NA	NA	NA	NA	NA	NA	NA	NA	NA	NA	NA	NA	NA	NA	NA	NA	NA	NA	NA
PF3D7_0407700.1	6.23785	7.16146	PF3D7_0407700	conserved Plasmodium protein, unknown function	protein coding	null	PBANKA_1005300	NA	NA	NA	-1.61	Mutable in CDS	0.906033	Slow	1.78529	0.30177	NA	NA	NA	2.01753e-06	NA	NA	NA	NA	NA	NA	NA	NA	NA	NA	NA	NA	NA	NA	NA	NA	NA	3.28019e-10	8.79062e-07	NA	NA	NA	NA	NA	NA	NA	NA	NA	NA
PF3D7_0407800.1	25.9926	6.85764	PF3D7_0407800	conserved Plasmodium protein, unknown function	protein coding	null	PBANKA_1005400	103.297	-2846.65	g3	-2.733	Non - Mutable in CDS	NA	NA	0.467418	0.498871	NA	NA	NA	NA	NA	NA	NA	NA	NA	NA	NA	NA	NA	NA	NA	NA	NA	NA	NA	NA	1.19328e-16	2.32699e-12	2.037e-06	NA	0.00773532	NA	NA	NA	NA	NA	NA	NA	NA
PF3D7_0407900.1	3.91667	1.6059	PF3D7_0407900	AAA family ATPase, putative	protein coding	null	PBANKA_1005500	NA	NA	NA	-1.68	Mutable in CDS	0.953087	Dispensable	2.81333	0.273736	NA	NA	NA	NA	NA	NA	NA	NA	NA	NA	NA	NA	NA	NA	NA	NA	NA	NA	NA	NA	NA	NA	NA	NA	NA	NA	5.3e-10	C4	NA	NA	NA	NA	NA
PF3D7_0408000.1	2.44965	3.125	PF3D7_0408000	conserved Plasmodium protein, unknown function	protein coding	null	PBANKA_1005600	692.223	-65.9838	g10	-2.249	Non - Mutable in CDS	NA	NA	2.12281	0.300194	NA	NA	NA	NA	NA	NA	NA	NA	NA	NA	NA	NA	NA	NA	NA	NA	NA	NA	NA	NA	NA	NA	NA	NA	NA	NA	4.76e-12	C4	NA	NA	NA	NA	NA
PF3D7_0408100.1	14.9206	4.7309	PF3D7_0408100	conserved Plasmodium protein, unknown function	protein coding	null	PBANKA_1005700	NA	NA	NA	-1.888	Mutable in CDS	0.998172	Dispensable	1.05223	0.45787	NA	NA	NA	1.4998e-05	NA	NA	NA	NA	NA	NA	NA	NA	NA	NA	NA	NA	NA	NA	NA	NA	NA	NA	NA	NA	8.56e-07	C6	NA	NA	NA	NA	NA	NA	NA
PF3D7_0408200.1	12.418	5.03472	PF3D7_0408200	conserved Plasmodium protein, unknown function	protein coding	null	PBANKA_1005800	NA	NA	NA	-2.626	Non - Mutable in CDS	NA	NA	0.469097	0.421879	NA	3.75414e-59	NA	NA	NA	NA	NA	NA	NA	NA	NA	NA	NA	NA	NA	NA	NA	NA	NA	NA	NA	NA	NA	NA	0.000437435	C6	NA	NA	NA	NA	NA	NA	NA
PF3D7_0408300.1	1.41406	2.69097	PF3D7_0408300	zinc finger Ran-binding domain-containing protein 2, putative	protein coding	ZRANB2	PBANKA_1005900	NA	NA	NA	-1.863	Non - Mutable in CDS	0.985233	Dispensable	1.53333	0.202498	NA	NA	NA	NA	NA	NA	NA	NA	NA	NA	NA	NA	NA	NA	NA	NA	NA	NA	NA	NA	NA	NA	NA	NA	0.00494403	NA	NA	NA	NA	NA	NA	NA	NA
PF3D7_0408400.1	6.33247	2.08333	PF3D7_0408400	conserved protein, unknown function	protein coding	null	PBANKA_1006000	637.235	-179.258	g10	-2.866	Non - Mutable in CDS	0.125976	Essential	2.34758	0.316423	NA	NA	NA	NA	NA	NA	NA	NA	NA	NA	NA	NA	NA	NA	NA	NA	NA	NA	NA	NA	NA	NA	NA	NA	NA	NA	NA	NA	NA	NA	NA	NA	NA
PF3D7_0408500.1	33.0534	5.85938	PF3D7_0408500	flap endonuclease 1	protein coding	FEN1	PBANKA_1006100	NA	NA	NA	-0.586	Mutable in CDS	0.550167	Slow	1.7247	0.322747	NA	NA	NA	NA	NA	NA	NA	NA	NA	NA	NA	NA	NA	NA	NA	NA	NA	NA	NA	NA	NA	NA	NA	TRUE	0.00651418	NA	NA	NA	NA	NA	NA	NA	NA
PF3D7_0408600.1	122.316	9.59201	PF3D7_0408600	sporozoite invasion-associated protein 1	protein coding	SIAP1	PBANKA_1006200	1701.69	-178.499	g13	-1.302	Mutable in CDS	0.834901	Dispensable	2.94795	0.548521	NA	NA	NA	NA	NA	NA	NA	NA	NA	NA	NA	NA	NA	NA	NA	NA	NA	NA	NA	NA	NA	NA	NA	NA	NA	NA	1.2e-26	C1	NA	0.00717486	NA	NA	NA
PF3D7_0408700.1	232.322	21.0938	PF3D7_0408700	perforin-like protein 1	protein coding	PLP1	PBANKA_1006300	1887.89	-153.029	g13	-1.461	Mutable in CDS	NA	NA	NA	0.482375	NA	NA	NA	1.19845e-26	NA	NA	NA	NA	NA	NA	NA	NA	NA	NA	NA	NA	NA	NA	NA	NA	NA	NA	NA	NA	NA	NA	5.47e-16	C2	NA	NA	NA	NA	NA
PF3D7_0408800.1	81.2713	6.16319	PF3D7_0408800	conserved Plasmodium protein, unknown function	protein coding	null	PBANKA_1006400	2020.19	2105.53	g12	-2.905	Non - Mutable in CDS	1.04268	Dispensable	2.14671	0.260328	NA	NA	6.37526e-93	NA	NA	NA	NA	NA	NA	NA	NA	NA	NA	NA	NA	NA	NA	NA	NA	NA	NA	NA	NA	NA	3.87e-08	C6	NA	NA	NA	NA	NA	NA	1.94e-06
PF3D7_0408900.1	0	0	PF3D7_0408900	tRNA N6-adenosine threonylcarbamoyltransferase	protein coding	KAE1	NA	NA	NA	NA	NA	NA	0.1	Essential	NA	0.306363	NA	NA	NA	NA	NA	NA	NA	NA	NA	NA	NA	NA	NA	NA	NA	NA	NA	NA	NA	NA	NA	NA	NA	NA	NA	NA	NA	NA	NA	NA	NA	NA	NA
PF3D7_0408900.2	0	0	PF3D7_0408900	tRNA N6-adenosine threonylcarbamoyltransferase	protein coding	KAE1	NA	NA	NA	NA	NA	NA	0.1	Essential	NA	0.306363	NA	NA	NA	NA	NA	NA	NA	NA	NA	NA	NA	NA	NA	NA	NA	NA	NA	NA	NA	NA	NA	NA	NA	NA	NA	NA	NA	NA	NA	NA	NA	NA	NA
PF3D7_0409000.1	1.99089	2.08333	PF3D7_0409000	conserved Plasmodium protein, unknown function	protein coding	null	PBANKA_1006600	NA	NA	NA	-0.787	Mutable in CDS	NA	NA	0.560448	0.376356	NA	NA	NA	NA	NA	NA	NA	NA	NA	NA	NA	NA	NA	NA	NA	NA	NA	NA	NA	NA	NA	NA	NA	NA	NA	NA	NA	NA	NA	NA	NA	NA	NA
PF3D7_0409100.1	105.911	15.7118	PF3D7_0409100	U4/U6 small nuclear ribonucleoprotein PRP31, putative	protein coding	PRPF31	PBANKA_1006700	NA	NA	NA	-3.04	Non - Mutable in CDS	0.116653	Essential	3.41121	0.45787	NA	NA	NA	0.311735	NA	NA	NA	NA	NA	NA	NA	NA	NA	NA	NA	NA	NA	NA	NA	NA	NA	NA	NA	NA	NA	NA	0.00043939	NA	NA	NA	NA	NA	NA
PF3D7_0409200.1	136.218	14.2795	PF3D7_0409200	protein SOF1, putative	protein coding	SOF1	PBANKA_1006800	2998.93	-599.41	g1	-2.798	Non - Mutable in CDS	0.0636	Essential	4.13497	0.324363	NA	NA	NA	0.421539	4.89233	1	0.112	4.08815e-29	2.35662	0.727	0.12	2.70971e-07	NA	NA	NA	NA	NA	NA	NA	NA	4.19233e-07	NA	NA	NA	0.00211004	NA	0.000114938	NA	NA	NA	NA	NA	NA
PF3D7_0409300.1	2.16146	1.77951	PF3D7_0409300	methyltransferase, putative	protein coding	null	PBANKA_1006900	NA	NA	NA	-3.042	Mutable in CDS	NA	NA	NA	0.334474	NA	NA	NA	NA	NA	NA	NA	NA	NA	NA	NA	NA	NA	NA	NA	NA	NA	NA	NA	NA	NA	NA	NA	NA	NA	NA	NA	NA	NA	NA	NA	NA	NA
PF3D7_0409400.1	2.67708	1.95312	PF3D7_0409400	chaperone protein DnaJ	protein coding	DnaJ	PBANKA_1007000	NA	NA	NA	-0.609	Mutable in CDS	0.159301	Essential	2.88646	0.252176	NA	NA	NA	NA	NA	NA	NA	NA	NA	NA	NA	NA	NA	NA	NA	NA	NA	NA	NA	NA	NA	NA	NA	NA	NA	NA	NA	NA	NA	NA	NA	NA	NA
PF3D7_0409500.1	0.780382	0.78125	PF3D7_0409500	NAD(P)-binding protein, putative	protein coding	null	PBANKA_1007100	NA	NA	NA	-2.948	Non - Mutable in CDS	1.07783	Dispensable	2.72235	0.166042	NA	NA	NA	NA	NA	NA	NA	NA	NA	NA	NA	NA	NA	NA	NA	NA	NA	NA	NA	NA	NA	NA	NA	NA	NA	NA	NA	NA	NA	NA	NA	NA	NA
PF3D7_0409600.1	6.10286	1.47569	PF3D7_0409600	replication protein A1, large subunit	protein coding	RPA1	PBANKA_1007200	NA	NA	NA	-2.586	Non - Mutable in CDS	0.477422	Slow	2.19518	0.673985	NA	NA	NA	NA	NA	NA	NA	NA	NA	NA	NA	NA	NA	NA	NA	NA	NA	NA	NA	NA	NA	NA	3.0544e-06	NA	NA	NA	NA	NA	NA	NA	NA	NA	NA
PF3D7_0409700.1	5.8533	3.47222	PF3D7_0409700	peptide chain release factor 2	protein coding	RF2	PBANKA_1007300	NA	NA	NA	-2.626	Non - Mutable in CDS	0.848797	Dispensable	2.64796	0.206203	NA	NA	NA	NA	NA	NA	NA	NA	NA	NA	NA	NA	NA	NA	NA	NA	NA	NA	NA	NA	NA	NA	NA	NA	NA	NA	NA	NA	NA	NA	NA	NA	NA
PF3D7_0409800.1	3.53993	2.51736	PF3D7_0409800	zinc finger protein, putative	protein coding	null	PBANKA_1007400	NA	NA	NA	-3.047	Non - Mutable in CDS	NA	NA	2.49147	0.369374	NA	NA	NA	NA	NA	NA	NA	NA	NA	NA	NA	NA	NA	NA	NA	NA	NA	NA	NA	NA	NA	NA	NA	NA	NA	NA	NA	NA	NA	NA	NA	NA	NA
PF3D7_0409900.1	0.52908	0.998264	PF3D7_0409900	actin-like protein, putative	protein coding	ALP5b	PBANKA_1007500	NA	NA	NA	-2.424	Mutable in CDS	NA	NA	3.51667	0.276847	NA	NA	NA	NA	NA	NA	NA	NA	NA	NA	NA	NA	NA	NA	NA	NA	NA	NA	NA	NA	NA	NA	NA	NA	NA	NA	NA	NA	NA	NA	NA	NA	NA
PF3D7_0410000.1	101.084	11.9358	PF3D7_0410000	erythrocyte vesicle protein 1	protein coding	EVP1	PBANKA_1007600	2822.32	263.475	g2	-2.864	Mutable in CDS	0.90556	Dispensable	-0.0586826	0.686077	NA	NA	NA	0.000861654	NA	NA	NA	NA	NA	NA	NA	NA	7.34704	0.759	0.087	6.1796e-21	NA	NA	NA	NA	NA	NA	5.0131e-05	NA	NA	NA	NA	NA	NA	NA	NA	NA	NA
PF3D7_0410100.1	0.000868056	0.0868056	PF3D7_0410100	tRNA Serine	tRNA encoding	null	NA	NA	NA	NA	NA	NA	NA	NA	NA	NA	NA	NA	NA	NA	NA	NA	NA	NA	NA	NA	NA	NA	NA	NA	NA	NA	NA	NA	NA	NA	NA	NA	NA	NA	NA	NA	NA	NA	NA	NA	NA	NA	NA
PF3D7_0410200.1	0.00260417	0.0868056	PF3D7_0410200	tRNA Isoleucine	tRNA encoding	null	NA	NA	NA	NA	NA	NA	NA	NA	NA	NA	NA	NA	NA	NA	NA	NA	NA	NA	NA	NA	NA	NA	NA	NA	NA	NA	NA	NA	NA	NA	NA	NA	NA	NA	NA	NA	NA	NA	NA	NA	NA	NA	NA
PF3D7_0410300.1	12.737	3.1684	PF3D7_0410300	protein phosphatase PPM1, putative	protein coding	PPM1	NA	NA	NA	NA	-2.399	Mutable in CDS	NA	NA	NA	0.375191	NA	NA	NA	NA	NA	NA	NA	NA	NA	NA	NA	NA	NA	NA	NA	NA	NA	NA	NA	NA	NA	NA	NA	NA	NA	NA	NA	NA	NA	NA	NA	NA	NA
PF3D7_0410400.1	1.90625	0.737847	PF3D7_0410400	exosome complex component RRP4	protein coding	RRP4	PBANKA_1007800	-993.479	421.337	g15	-2.939	Non - Mutable in CDS	0.074	Essential	3.91716	0.194553	NA	NA	NA	NA	NA	NA	NA	NA	NA	NA	NA	NA	NA	NA	NA	NA	NA	NA	NA	NA	NA	NA	NA	NA	NA	NA	NA	NA	NA	NA	NA	NA	NA
PF3D7_0410500.1	8.53863	6.38021	PF3D7_0410500	conserved Plasmodium protein, unknown function	protein coding	null	PBANKA_1007900	NA	NA	NA	-2.819	Non - Mutable in CDS	1.02035	Dispensable	3.24883	0.355077	NA	NA	NA	NA	NA	NA	NA	NA	NA	NA	NA	NA	NA	NA	NA	NA	NA	NA	NA	NA	NA	NA	NA	NA	0.000190999	C1	1.5e-08	C4	NA	NA	NA	NA	NA
PF3D7_0410600.1	4.39193	2.56076	PF3D7_0410600	conserved protein, unknown function	protein coding	null	PBANKA_1008000	-2570.83	-129.108	g6	-3.223	Non - Mutable in CDS	NA	NA	4.04294	0.274286	NA	NA	NA	NA	NA	NA	NA	NA	NA	NA	NA	NA	NA	NA	NA	NA	NA	NA	NA	NA	NA	NA	NA	NA	0.00340524	NA	0.00325119	NA	NA	NA	NA	NA	NA
PF3D7_0410700.1	118.133	22.3524	PF3D7_0410700	ribosome biogenesis GTPase A, putative	protein coding	RbgA	PBANKA_1008100	NA	NA	NA	-2.785	Non - Mutable in CDS	0.116191	Essential	2.14083	0.364558	NA	NA	NA	0.016316	NA	NA	NA	NA	5.158	0.97	0.28	2.80251e-13	NA	NA	NA	NA	NA	NA	NA	NA	1.48783e-23	1.01301e-16	5.36389e-09	NA	NA	NA	NA	NA	NA	NA	NA	NA	NA
PF3D7_0410800.1	18.7795	11.8924	PF3D7_0410800	conserved Plasmodium protein, unknown function	protein coding	null	PBANKA_0612200	NA	NA	NA	-2.926	Non - Mutable in CDS	NA	NA	1.14704	0.381465	NA	NA	NA	1.48749e-08	NA	NA	NA	NA	NA	NA	NA	NA	NA	NA	NA	NA	NA	NA	NA	NA	7.72487e-12	NA	NA	NA	NA	NA	NA	NA	NA	NA	NA	NA	NA
PF3D7_0410900.1	37.5174	7.8559	PF3D7_0410900	conserved Plasmodium protein, unknown function	protein coding	null	PBANKA_0612300	NA	NA	NA	-2.419	Mutable in CDS	0.564958	Slow	1.54536	0.452092	NA	1.74736e-51	NA	NA	3.20956	0.964	0.388	1.06998e-18	NA	NA	NA	NA	5.00877	0.446	0.117	3.52153e-05	NA	NA	NA	NA	NA	NA	NA	NA	NA	NA	NA	NA	NA	NA	NA	NA	NA
PF3D7_0411000.1	34.1254	7.46528	PF3D7_0411000	conserved Plasmodium protein, unknown function	protein coding	null	NA	2204.83	-846.474	g9	-2.426	Mutable in CDS	0.541173	Slow	-0.252837	0.474332	NA	NA	NA	NA	NA	NA	NA	NA	NA	NA	NA	NA	NA	NA	NA	NA	NA	NA	NA	NA	NA	NA	NA	NA	0.00138481	NA	0.00205225	NA	NA	NA	NA	NA	NA
PF3D7_0411100.1	0.0625	0.173611	PF3D7_0411100	mediator of RNA polymerase II transcription subunit 8, putative	protein coding	MED8	PBANKA_0612500	NA	NA	NA	-3.056	Non - Mutable in CDS	NA	NA	3.35266	0.341113	NA	NA	NA	NA	NA	NA	NA	NA	NA	NA	NA	NA	NA	NA	NA	NA	NA	NA	NA	NA	NA	NA	NA	NA	NA	NA	NA	NA	NA	NA	NA	NA	NA
PF3D7_0411200.1	5.01259	4.94792	PF3D7_0411200	PP-loop family protein, putative	protein coding	null	PBANKA_0612600	NA	NA	NA	-2.96	Non - Mutable in CDS	0.0947	Essential	0.684211	0.520806	NA	NA	NA	NA	NA	NA	NA	NA	NA	NA	NA	NA	NA	NA	NA	NA	NA	NA	NA	NA	NA	NA	NA	NA	NA	NA	NA	NA	NA	NA	NA	NA	NA
PF3D7_0411300.1	36.6063	4.60069	PF3D7_0411300	conserved Plasmodium protein, unknown function	protein coding	null	PBANKA_0612700	2086.53	1904.96	g12	-3.128	Non - Mutable in CDS	NA	NA	1.01759	0.344131	NA	NA	NA	NA	NA	NA	NA	NA	NA	NA	NA	NA	3.79042	0.714	0.563	2.14034e-06	NA	NA	NA	NA	NA	NA	NA	NA	1.39e-07	C4	NA	NA	NA	NA	NA	NA	NA
PF3D7_0411400.1	13.9783	4.60069	PF3D7_0411400	DEAD box ATP-dependent RNA helicase, putative	protein coding	null	PBANKA_0612800	835.002	1737.94	g11	-3.217	Non - Mutable in CDS	NA	NA	1.34298	0.3431	NA	NA	NA	NA	NA	NA	NA	NA	NA	NA	NA	NA	NA	NA	NA	NA	NA	NA	NA	NA	NA	NA	NA	NA	NA	NA	0.00291203	NA	NA	NA	NA	NA	NA
PF3D7_0411500.1	0	0	PF3D7_0411500	tRNA Alanine	tRNA encoding	null	NA	NA	NA	NA	NA	NA	NA	NA	NA	NA	NA	NA	NA	NA	NA	NA	NA	NA	NA	NA	NA	NA	NA	NA	NA	NA	NA	NA	NA	NA	NA	NA	NA	NA	NA	NA	NA	NA	NA	NA	NA	NA	NA
PF3D7_0411600.1	0.0954861	0.434028	PF3D7_0411600	tRNA Glutamic acid	tRNA encoding	null	NA	NA	NA	NA	NA	NA	NA	NA	NA	NA	NA	NA	NA	NA	NA	NA	NA	NA	NA	NA	NA	NA	NA	NA	NA	NA	NA	NA	NA	NA	NA	NA	NA	NA	NA	NA	NA	NA	NA	NA	NA	NA	NA
PF3D7_0411700.1	0.259115	0.998264	PF3D7_0411700	conserved Plasmodium protein, unknown function	protein coding	null	PBANKA_0612900	54.8424	321.007	g10	0.191	Mutable in CDS	NA	NA	1.83803	0.363233	1.07313e-28	NA	NA	NA	NA	NA	NA	NA	NA	NA	NA	NA	NA	NA	NA	NA	NA	NA	NA	NA	NA	NA	NA	NA	NA	NA	NA	NA	NA	NA	NA	NA	NA
PF3D7_0411800.1	12.622	4.25347	PF3D7_0411800	conserved Plasmodium protein, unknown function	protein coding	null	PBANKA_0613000	NA	NA	NA	-0.235	Mutable in CDS	0.99828	Dispensable	-0.0990201	0.520806	NA	NA	NA	NA	2.47499	0.436	0.078	4.70038e-05	NA	NA	NA	NA	NA	NA	NA	NA	NA	NA	NA	NA	5.55387e-06	NA	NA	NA	NA	NA	NA	NA	NA	NA	NA	NA	NA
PF3D7_0411900.1	17.3138	5.98958	PF3D7_0411900	DNA polymerase alpha catalytic subunit A	protein coding	null	PBANKA_0613200	NA	NA	NA	-2.963	Non - Mutable in CDS	NA	NA	2.39179	0.342742	NA	NA	NA	NA	NA	NA	NA	NA	NA	NA	NA	NA	NA	NA	NA	NA	NA	NA	NA	NA	6.69528e-11	NA	NA	NA	NA	NA	NA	NA	NA	NA	NA	NA	NA
PF3D7_0412000.1	2.5191	0.737847	PF3D7_0412000	LITAF-like zinc finger protein, putative	protein coding	null	PBANKA_0613300	NA	NA	NA	-2.729	Mutable in CDS	NA	NA	1.0529	0.389182	NA	NA	NA	NA	NA	NA	NA	NA	NA	NA	NA	NA	NA	NA	NA	NA	NA	NA	NA	NA	7.48991e-06	NA	NA	NA	NA	NA	NA	NA	NA	NA	NA	NA	NA
PF3D7_0412100.1	0.0143229	0.0434028	PF3D7_0412100	30S ribosomal protein S12, mitochondrial, putative	protein coding	null	PBANKA_0613400	-827.602	344.72	g15	-2.485	Non - Mutable in CDS	NA	NA	NA	0.379913	NA	NA	NA	NA	NA	NA	NA	NA	NA	NA	NA	NA	NA	NA	NA	NA	NA	NA	NA	NA	NA	NA	NA	NA	NA	NA	NA	NA	NA	NA	NA	NA	NA
PF3D7_0412200.1	0.016059	0.217014	PF3D7_0412200	conserved Plasmodium protein, unknown function	protein coding	null	PBANKA_0613500	-745.702	889.29	g15	-1.531	Non - Mutable in CDS	0.0546	Essential	2.54768	0.29059	NA	NA	NA	NA	NA	NA	NA	NA	NA	NA	NA	NA	NA	NA	NA	NA	NA	NA	NA	NA	NA	NA	NA	NA	NA	NA	NA	NA	NA	NA	NA	NA	NA
PF3D7_0412300.1	0	0	PF3D7_0412300	phosphopantothenoylcysteine synthetase, putative	protein coding	null	NA	NA	NA	NA	-2.835	Mutable in CDS	NA	NA	NA	0.336052	NA	NA	NA	NA	NA	NA	NA	NA	NA	NA	NA	NA	NA	NA	NA	NA	NA	NA	NA	NA	NA	NA	NA	NA	NA	NA	NA	NA	NA	NA	NA	NA	NA
PF3D7_0412400.1	1.50043	0.868056	PF3D7_0412400	erythrocyte membrane protein 1, PfEMP1	protein coding	VAR	NA	136.225	152.566	g10	-1.817	Non - Mutable in CDS	NA	NA	NA	NA	NA	NA	NA	NA	NA	NA	NA	NA	NA	NA	NA	NA	NA	NA	NA	NA	NA	NA	NA	NA	NA	NA	NA	NA	NA	NA	NA	NA	NA	NA	NA	NA	NA
PF3D7_0412500.1	0	0	PF3D7_0412500	Plasmodium RNA of unknown function RUF6	non protein coding	null	NA	NA	NA	NA	NA	NA	NA	NA	NA	NA	NA	NA	NA	NA	NA	NA	NA	NA	NA	NA	NA	NA	NA	NA	NA	NA	NA	NA	NA	NA	NA	NA	NA	NA	NA	NA	NA	NA	NA	NA	NA	NA	NA
PF3D7_0412600.1	0.145833	0.303819	PF3D7_0412600	rifin, pseudogene	protein coding	RIF	NA	NA	NA	NA	-2.544	Non - Mutable in CDS	NA	NA	NA	NA	NA	NA	NA	NA	NA	NA	NA	NA	NA	NA	NA	NA	NA	NA	NA	NA	NA	NA	NA	NA	NA	NA	NA	NA	NA	NA	NA	NA	NA	NA	NA	NA	NA
PF3D7_0412700.1	1.00911	0.520833	PF3D7_0412700	erythrocyte membrane protein 1, PfEMP1	protein coding	VAR	NA	NA	NA	NA	1.497	Mutable in CDS	NA	NA	NA	NA	NA	NA	NA	NA	NA	NA	NA	NA	NA	NA	NA	NA	NA	NA	NA	NA	NA	NA	NA	NA	NA	NA	NA	NA	NA	NA	NA	NA	NA	NA	NA	NA	NA
PF3D7_0412800.1	0	0	PF3D7_0412800	Plasmodium RNA of unknown function RUF6	non protein coding	null	NA	NA	NA	NA	NA	NA	NA	NA	NA	NA	NA	NA	NA	NA	NA	NA	NA	NA	NA	NA	NA	NA	NA	NA	NA	NA	NA	NA	NA	NA	NA	NA	NA	NA	NA	NA	NA	NA	NA	NA	NA	NA	NA
PF3D7_0412900.1	0.0130208	0.303819	PF3D7_0412900	erythrocyte membrane protein 1, PfEMP1	protein coding	VAR	NA	NA	NA	NA	-1.74	Mutable in CDS	NA	NA	NA	NA	NA	NA	NA	NA	NA	NA	NA	NA	NA	NA	NA	NA	NA	NA	NA	NA	NA	NA	NA	NA	NA	NA	NA	NA	NA	NA	NA	NA	NA	NA	NA	NA	NA
PF3D7_0413000.1	0	0	PF3D7_0413000	Plasmodium RNA of unknown function RUF6	non protein coding	null	NA	NA	NA	NA	NA	NA	NA	NA	NA	NA	NA	NA	NA	NA	NA	NA	NA	NA	NA	NA	NA	NA	NA	NA	NA	NA	NA	NA	NA	NA	NA	NA	NA	NA	NA	NA	NA	NA	NA	NA	NA	NA	NA
PF3D7_0413100.1	0	0	PF3D7_0413100	erythrocyte membrane protein 1, PfEMP1	protein coding	VAR	NA	NA	NA	NA	-1.604	Mutable in CDS	NA	NA	NA	NA	NA	NA	NA	NA	NA	NA	NA	NA	NA	NA	NA	NA	NA	NA	NA	NA	NA	NA	NA	NA	NA	NA	NA	NA	NA	NA	NA	NA	NA	NA	NA	NA	NA
PF3D7_0413200.1	0	0	PF3D7_0413200	rifin	protein coding	RIF	NA	NA	NA	NA	-2.403	Non - Mutable in CDS	NA	NA	NA	NA	NA	NA	NA	NA	NA	NA	NA	NA	NA	NA	NA	NA	NA	NA	NA	NA	NA	NA	NA	NA	NA	NA	NA	NA	NA	NA	NA	NA	NA	NA	NA	NA	NA
PF3D7_0413300.1	0	0	PF3D7_0413300	rifin	protein coding	RIF	NA	NA	NA	NA	-2.453	Non - Mutable in CDS	NA	NA	NA	NA	NA	NA	NA	NA	NA	NA	NA	NA	NA	NA	NA	NA	NA	NA	NA	NA	NA	NA	NA	NA	NA	NA	NA	NA	NA	NA	NA	NA	NA	NA	NA	NA	NA
PF3D7_0413400.1	0.000434028	0.0434028	PF3D7_0413400	erythrocyte membrane protein 1 (PfEMP1), exon 1, pseudogene	protein coding	VAR	NA	NA	NA	NA	-2.031	Non - Mutable in CDS	NA	NA	NA	NA	NA	NA	NA	NA	NA	NA	NA	NA	NA	NA	NA	NA	NA	NA	NA	NA	NA	NA	NA	NA	NA	NA	NA	NA	NA	NA	NA	NA	NA	NA	NA	NA	NA
PF3D7_0413500.1	1.17101	0.303819	PF3D7_0413500	phosphoglucomutase-2	protein coding	PGM2	PBANKA_0715500	NA	NA	NA	-3.017	Non - Mutable in CDS	0.83795	Slow	4.31544	0.202929	NA	NA	NA	NA	NA	NA	NA	NA	NA	NA	NA	NA	NA	NA	NA	NA	NA	NA	NA	NA	NA	NA	NA	NA	NA	NA	NA	NA	NA	NA	NA	NA	NA
PF3D7_0413600.1	9.49609	6.72743	PF3D7_0413600	26S protease regulatory subunit 6B, putative	protein coding	RPT3	PBANKA_0715600	NA	NA	NA	-2.71	Non - Mutable in CDS	0.533234	Slow	4.74684	0.111141	NA	NA	NA	NA	NA	NA	NA	NA	NA	NA	NA	NA	NA	NA	NA	NA	NA	NA	NA	NA	NA	NA	1.2283e-07	NA	NA	NA	NA	NA	NA	NA	NA	NA	NA
PF3D7_0413700.1	5.32205	3.73264	PF3D7_0413700	lysine decarboxylase-like protein, putative	protein coding	null	PBANKA_0715700	NA	NA	NA	-2.569	Mutable in CDS	NA	NA	3.02865	0.194553	4.0563e-14	NA	NA	NA	NA	NA	NA	NA	NA	NA	NA	NA	NA	NA	NA	NA	NA	NA	NA	NA	NA	NA	NA	NA	NA	NA	NA	NA	NA	NA	NA	NA	NA
PF3D7_0413800.1	0.528212	0.998264	PF3D7_0413800	50S ribosomal protein L10, putative	protein coding	null	PBANKA_0715800	NA	NA	NA	-3.165	Non - Mutable in CDS	NA	NA	2.89078	0.251214	NA	NA	NA	NA	NA	NA	NA	NA	NA	NA	NA	NA	NA	NA	NA	NA	NA	NA	NA	NA	NA	NA	NA	NA	NA	NA	NA	NA	NA	NA	NA	NA	NA
PF3D7_0413900.1	10.7491	3.73264	PF3D7_0413900	ubiquitin carboxyl-terminal hydrolase 13, putative	protein coding	USP13	PBANKA_0715900	NA	NA	NA	-2.916	Non - Mutable in CDS	NA	NA	3.7046	0.347081	9.6857e-16	0.0905501	NA	NA	NA	NA	NA	NA	NA	NA	NA	NA	NA	NA	NA	NA	NA	NA	NA	NA	4.55294e-15	NA	NA	NA	NA	NA	NA	NA	NA	NA	NA	NA	NA
PF3D7_0414000.1	30.9948	6.46701	PF3D7_0414000	structural maintenance of chromosomes protein 3, putative	protein coding	SMC3	PBANKA_0716000	NA	NA	NA	-3.134	Non - Mutable in CDS	0.757626	Dispensable	4.16067	0.31491	NA	NA	NA	NA	NA	NA	NA	NA	NA	NA	NA	NA	NA	NA	NA	NA	NA	NA	NA	NA	NA	NA	NA	NA	NA	NA	NA	NA	NA	NA	NA	NA	NA
PF3D7_0414100.1	2.15148	1.34549	PF3D7_0414100	conserved Plasmodium membrane protein, unknown function	protein coding	null	PBANKA_0716100	NA	NA	NA	-2.488	Mutable in CDS	0.649388	Slow	2.60267	0.470917	1.71674e-16	NA	NA	NA	NA	NA	NA	NA	NA	NA	NA	NA	NA	NA	NA	NA	NA	NA	NA	NA	NA	NA	NA	NA	NA	NA	NA	NA	NA	NA	NA	NA	NA
PF3D7_0414200.1	0	0	PF3D7_0414200	calmodulin-like protein	protein coding	null	NA	-787.437	1117.25	g15	NA	NA	0.569026	Slow	NA	0.225171	NA	NA	NA	NA	NA	NA	NA	NA	NA	NA	NA	NA	NA	NA	NA	NA	NA	NA	NA	NA	NA	NA	NA	NA	NA	NA	NA	NA	NA	NA	NA	NA	NA
PF3D7_0414200.2	0	0	PF3D7_0414200	calmodulin-like protein	protein coding	null	NA	NA	NA	NA	NA	NA	0.569026	Slow	NA	0.225171	NA	NA	NA	NA	NA	NA	NA	NA	NA	NA	NA	NA	NA	NA	NA	NA	NA	NA	NA	NA	NA	NA	NA	NA	NA	NA	NA	NA	NA	NA	NA	NA	NA
PF3D7_0414300.1	1.55859	2.30035	PF3D7_0414300	Rab5-interacting protein, putative	protein coding	null	PBANKA_0716300	NA	NA	NA	-2.141	Non - Mutable in CDS	0.987152	Dispensable	3.07143	0.181912	NA	NA	NA	NA	NA	NA	NA	NA	NA	NA	NA	NA	NA	NA	NA	NA	NA	NA	NA	NA	NA	NA	NA	NA	NA	NA	0.00503089	NA	NA	NA	NA	NA	NA
PF3D7_0414400.1	10.0165	1.82292	PF3D7_0414400	conserved Plasmodium protein, unknown function	protein coding	null	NA	1372.51	93.5153	g13	-0.945	Mutable in CDS	NA	NA	0.484507	0.409634	NA	NA	NA	NA	NA	NA	NA	NA	NA	NA	NA	NA	NA	NA	NA	NA	NA	NA	NA	NA	NA	NA	NA	NA	NA	NA	4.53e-27	C1	NA	NA	NA	NA	NA
PF3D7_0414500.1	7.39236	1.86632	PF3D7_0414500	RNA-binding protein, putative	protein coding	null	PBANKA_0716500	14.7925	-361.199	g7	-2.762	Mutable in CDS	0.938492	Dispensable	3.09184	0.13794	NA	2.6067e-48	NA	NA	NA	NA	NA	NA	NA	NA	NA	NA	NA	NA	NA	NA	NA	NA	NA	NA	NA	NA	NA	NA	NA	NA	0.00346031	NA	NA	NA	NA	NA	NA
PF3D7_0414600.1	3.37717	3.34201	PF3D7_0414600	acylated pleckstrin-homology domain-containing protein, putative	protein coding	APH	PBANKA_0716600	NA	NA	NA	-2.209	Non - Mutable in CDS	0.787657	Slow	3.44314	0.303125	NA	NA	NA	NA	NA	NA	NA	NA	NA	NA	NA	NA	NA	NA	NA	NA	NA	NA	NA	NA	NA	NA	NA	NA	0.00817783	NA	NA	NA	NA	NA	NA	NA	NA
PF3D7_0414700.1	0.476128	0.694444	PF3D7_0414700	GTP-binding protein, putative	protein coding	null	PBANKA_0716700	NA	NA	NA	-0.11	Mutable in CDS	0.584427	Slow	3.36435	0.336052	NA	NA	NA	NA	NA	NA	NA	NA	NA	NA	NA	NA	NA	NA	NA	NA	NA	NA	NA	NA	NA	NA	NA	NA	NA	NA	NA	NA	NA	NA	NA	NA	NA
PF3D7_0414800.1	2.10634	2.17014	PF3D7_0414800	conserved Plasmodium protein, unknown function	protein coding	null	NA	1006.09	1917.02	g11	0.483	Mutable in CDS	NA	NA	-0.366834	0.264653	NA	NA	NA	NA	NA	NA	NA	NA	NA	NA	NA	NA	NA	NA	NA	NA	NA	NA	NA	NA	NA	NA	NA	NA	5.3e-07	C2	NA	NA	NA	NA	NA	NA	NA
PF3D7_0414900.1	0.046875	0.694444	PF3D7_0414900	armadillo-domain containing rhoptry protein	protein coding	ARO	PBANKA_0716900	-1855.26	1267.51	g14	-2.214	Non - Mutable in CDS	NA	NA	4.84	0.166452	NA	NA	NA	NA	NA	NA	NA	NA	NA	NA	NA	NA	NA	NA	NA	NA	NA	NA	NA	NA	NA	NA	NA	NA	NA	NA	5.19e-05	C1	NA	NA	NA	NA	NA
PF3D7_0415000.1	0.425347	0.347222	PF3D7_0415000	arsenical pump-driving ATPase, putative	protein coding	null	PBANKA_0717000	NA	NA	NA	-3.251	Non - Mutable in CDS	0.565963	Slow	4.20735	0.204115	5.38168e-08	NA	NA	NA	NA	NA	NA	NA	NA	NA	NA	NA	NA	NA	NA	NA	NA	NA	NA	NA	NA	NA	NA	NA	NA	NA	NA	NA	NA	NA	NA	NA	NA
PF3D7_0415100.1	0.181858	0.78125	PF3D7_0415100	conserved protein, unknown function	protein coding	null	PBANKA_0717100	NA	NA	NA	-2.806	Non - Mutable in CDS	NA	NA	1.42825	0.287099	NA	NA	NA	NA	NA	NA	NA	NA	NA	NA	NA	NA	NA	NA	NA	NA	NA	NA	NA	NA	NA	NA	NA	NA	NA	NA	NA	NA	NA	NA	NA	NA	NA
PF3D7_0415200.1	10.0616	3.64583	PF3D7_0415200	conserved Plasmodium protein, unknown function	protein coding	null	PBANKA_0717200	NA	NA	NA	-0.623	Mutable in CDS	0.0723	Essential	0.0732665	0.512825	NA	1.33136e-36	NA	NA	NA	NA	NA	NA	NA	NA	NA	NA	NA	NA	NA	NA	NA	NA	NA	NA	1.87362e-09	NA	NA	NA	NA	NA	NA	NA	NA	NA	NA	NA	NA
PF3D7_0415300.1	13.0286	6.77083	PF3D7_0415300	cdc2-related protein kinase 3	protein coding	CRK3	PBANKA_0717300	NA	NA	NA	-2.825	Non - Mutable in CDS	0.126988	Essential	1.49561	0.455416	NA	NA	NA	NA	NA	NA	NA	NA	NA	NA	NA	NA	NA	NA	NA	NA	NA	NA	NA	NA	0.000482223	NA	NA	NA	NA	NA	NA	NA	NA	NA	NA	NA	NA
PF3D7_0415400.1	10.2439	3.86285	PF3D7_0415400	coatomer subunit zeta, putative	protein coding	null	PBANKA_0717400	NA	NA	NA	-3.262	Non - Mutable in CDS	0.199043	Essential	2.8009	0.207001	NA	NA	NA	NA	NA	NA	NA	NA	NA	NA	NA	NA	NA	NA	NA	NA	NA	NA	NA	NA	0.000146418	0.000155159	NA	NA	NA	NA	NA	NA	NA	NA	NA	NA	NA
PF3D7_0415500.1	0.583333	0.651042	PF3D7_0415500	nuclear cap-binding protein subunit 2, putative	protein coding	CBP20	PBANKA_0717500	NA	NA	NA	0	Non - Mutable in CDS	0.95128	Dispensable	3.60408	0.197539	NA	NA	NA	NA	NA	NA	NA	NA	NA	NA	NA	NA	NA	NA	NA	NA	NA	NA	NA	NA	NA	NA	NA	NA	NA	NA	NA	NA	NA	NA	NA	NA	NA
PF3D7_0415600.1	2.30165	2.08333	PF3D7_0415600	GTP:AMP phosphotransferase	protein coding	GAK	PBANKA_0717600	NA	NA	NA	-2.385	Mutable in CDS	0.245191	Slow	3.18103	0.211878	NA	NA	7.70924e-34	NA	NA	NA	NA	NA	NA	NA	NA	NA	NA	NA	NA	NA	NA	NA	NA	NA	NA	NA	NA	NA	0.00138701	NA	NA	NA	NA	NA	NA	NA	NA
PF3D7_0415700.1	0.128472	0.173611	PF3D7_0415700	conserved Plasmodium protein, unknown function	protein coding	null	PBANKA_0717700	NA	NA	NA	-3	Non - Mutable in CDS	NA	NA	2.35821	0.40459	NA	NA	NA	NA	NA	NA	NA	NA	NA	NA	NA	NA	NA	NA	NA	NA	NA	NA	NA	NA	NA	NA	NA	NA	NA	NA	NA	NA	NA	NA	NA	NA	NA
PF3D7_0415800.1	4.3112	3.77604	PF3D7_0415800	RING zinc finger protein, putative	protein coding	null	NA	NA	NA	NA	-0.641	Mutable in CDS	NA	NA	NA	0.424271	NA	NA	NA	NA	NA	NA	NA	NA	NA	NA	NA	NA	NA	NA	NA	NA	NA	NA	NA	NA	NA	NA	NA	NA	0.00334949	NA	NA	NA	NA	NA	NA	NA	NA
PF3D7_0415900.1	2.34071	5.20833	PF3D7_0415900	60S ribosomal protein L15, putative	protein coding	null	PBANKA_0717800	NA	NA	NA	-2.823	Non - Mutable in CDS	0.123637	Essential	5.07805	0.211878	NA	NA	4.23501e-12	NA	NA	NA	NA	NA	NA	NA	NA	NA	NA	NA	NA	NA	NA	NA	NA	NA	NA	NA	NA	NA	NA	NA	NA	NA	NA	NA	NA	NA	NA
PF3D7_0416000.1	4.81944	9.02778	PF3D7_0416000	RNA-binding protein, putative	protein coding	null	PBANKA_0717900	NA	NA	NA	0.692	Mutable in CDS	0.542987	Slow	0.54188	0.409262	NA	NA	NA	NA	NA	NA	NA	NA	NA	NA	NA	NA	NA	NA	NA	NA	NA	NA	NA	NA	9.55122e-17	7.95195e-10	0.000176565	NA	NA	NA	NA	NA	NA	NA	NA	NA	NA
PF3D7_0416100.1	4.10503	5.07812	PF3D7_0416100	glutamyl-tRNA(Gln) amidotransferase subunit A	protein coding	GATA	PBANKA_0718100	NA	NA	NA	-2.831	Non - Mutable in CDS	0.251919	Slow	1.30585	0.412428	NA	NA	NA	NA	NA	NA	NA	NA	NA	NA	NA	NA	NA	NA	NA	NA	NA	NA	NA	NA	6.18604e-06	0.00087929	NA	NA	NA	NA	NA	NA	NA	NA	NA	NA	NA
PF3D7_0416200.1	64.0725	9.63542	PF3D7_0416200	conserved protein, unknown function	protein coding	null	PBANKA_0718200	NA	NA	NA	-2.452	Non - Mutable in CDS	NA	NA	2.4537	0.352996	NA	NA	1.75383e-25	NA	NA	NA	NA	NA	NA	NA	NA	NA	6.26859	0.866	0.417	3.85465e-21	NA	NA	NA	NA	NA	2.72736e-07	NA	NA	2.52e-05	C4	0.00145684	NA	NA	NA	NA	NA	NA
PF3D7_0416300.1	42.4518	8.85417	PF3D7_0416300	DNA helicase MCM9, putative	protein coding	MCM9	PBANKA_0718300	NA	NA	NA	-2.279	Mutable in CDS	0.974018	Dispensable	1.67582	0.314175	NA	NA	4.60745e-95	NA	2.51061	0.673	0.052	3.59478e-14	NA	NA	NA	NA	NA	NA	NA	NA	NA	NA	NA	NA	4.34456e-12	2.59775e-07	NA	NA	0.000127288	C5	NA	NA	NA	NA	NA	NA	NA
PF3D7_0416400.1	40.3264	10.5903	PF3D7_0416400	histone acetyltransferase, putative	protein coding	HAT1	PBANKA_0718400	NA	NA	NA	-2.625	Non - Mutable in CDS	0.656661	Slow	1.17927	0.270388	NA	NA	NA	2.80337e-09	NA	NA	NA	NA	NA	NA	NA	NA	NA	NA	NA	NA	NA	NA	NA	NA	5.96123e-28	1.52459e-16	2.10212e-09	NA	9.02e-05	C2	NA	NA	NA	NA	NA	NA	NA
PF3D7_0416500.1	0.701389	3.60243	PF3D7_0416500	repressor of RNA polymerase III transcription MAF1	protein coding	MAF1	NA	NA	NA	NA	-2.987	Non - Mutable in CDS	NA	NA	1.02314	0.157452	NA	NA	NA	NA	NA	NA	NA	NA	NA	NA	NA	NA	NA	NA	NA	NA	NA	NA	NA	NA	NA	NA	NA	NA	NA	NA	NA	NA	NA	NA	NA	NA	NA
PF3D7_0416600.1	2.08811	2.82118	PF3D7_0416600	prohibitin-like protein PHBL, putative	protein coding	PHBL	PBANKA_0718600	NA	NA	NA	-2.978	Non - Mutable in CDS	NA	NA	1.85246	0.362806	NA	0.022509	NA	NA	NA	NA	NA	NA	NA	NA	NA	NA	NA	NA	NA	NA	NA	NA	NA	NA	3.12953e-05	NA	NA	NA	NA	NA	NA	NA	NA	NA	NA	NA	NA
PF3D7_0416700.1	0.180122	0.868056	PF3D7_0416700	CDGSH iron-sulfur domain-containing protein, putative	protein coding	null	NA	NA	NA	NA	1.286	Mutable in CDS	0.963803	Dispensable	3.95506	0.0650355	NA	NA	NA	NA	NA	NA	NA	NA	NA	NA	NA	NA	NA	NA	NA	NA	NA	NA	NA	NA	NA	NA	NA	NA	NA	NA	NA	NA	NA	NA	NA	NA	NA
PF3D7_0416800.1	2.63368	1.90972	PF3D7_0416800	small GTP-binding protein sar1	protein coding	SAR1	PBANKA_0718800	NA	NA	NA	-2.831	Non - Mutable in CDS	NA	NA	4.90104	0.338233	NA	NA	NA	NA	NA	NA	NA	NA	NA	NA	NA	NA	NA	NA	NA	NA	NA	NA	NA	NA	NA	NA	NA	NA	NA	NA	NA	NA	NA	NA	NA	NA	NA
PF3D7_0416900.1	45.928	9.50521	PF3D7_0416900	conserved Plasmodium protein, unknown function	protein coding	null	NA	NA	NA	NA	-2.747	Non - Mutable in CDS	NA	NA	0.828266	0.45787	NA	NA	NA	NA	NA	NA	NA	NA	NA	NA	NA	NA	NA	NA	NA	NA	NA	NA	NA	NA	NA	NA	NA	NA	NA	NA	NA	NA	NA	NA	NA	NA	NA
PF3D7_0417000.1	26.4384	6.90104	PF3D7_0417000	conserved Plasmodium protein, unknown function	protein coding	null	NA	2169.98	1620.62	g12	-2.667	Non - Mutable in CDS	NA	NA	0.969388	0.529081	NA	NA	NA	NA	NA	NA	NA	NA	NA	NA	NA	NA	NA	NA	NA	NA	NA	NA	NA	NA	NA	NA	NA	NA	2.48e-10	C4	NA	NA	NA	NA	NA	NA	NA
PF3D7_0417100.1	70.0998	11.6319	PF3D7_0417100	mRNA-binding protein PUF2	protein coding	PUF2	PBANKA_0719200	2260.4	1711.86	g12	0.504	Mutable in CDS	NA	NA	2.92366	0.494496	NA	NA	NA	7.26094e-20	NA	NA	NA	NA	NA	NA	NA	NA	NA	NA	NA	NA	NA	NA	NA	NA	NA	NA	NA	NA	7.59e-18	C1	NA	NA	NA	NA	NA	NA	0.000688725
PF3D7_0417200.1	33.2591	4.94792	PF3D7_0417200	bifunctional dihydrofolate reductase-thymidylate synthase	protein coding	DHFR-TS	PBANKA_0719300	2933.46	905.281	g12	-3.031	Non - Mutable in CDS	NA	NA	3.59677	0.602897	NA	NA	NA	NA	NA	NA	NA	NA	NA	NA	NA	NA	NA	NA	NA	NA	NA	NA	NA	NA	NA	NA	NA	NA	4.4e-08	C2	5.2e-05	C1	NA	NA	NA	NA	NA
PF3D7_0417300.1	25.51	19.4878	PF3D7_0417300	LETM1-like protein, putative	protein coding	null	PBANKA_0719400	NA	NA	NA	-3.298	Mutable in CDS	NA	NA	2.06527	0.236285	NA	NA	NA	0.470398	NA	NA	NA	NA	NA	NA	NA	NA	NA	NA	NA	NA	NA	NA	NA	NA	1.17523e-16	NA	NA	NA	NA	NA	NA	NA	NA	NA	NA	NA	NA
PF3D7_0417400.1	96.3464	28.1684	PF3D7_0417400	conserved Plasmodium protein, unknown function	protein coding	null	PBANKA_0719500	NA	NA	NA	-2.817	Non - Mutable in CDS	NA	NA	0.0746312	0.544825	NA	NA	NA	NA	NA	NA	NA	NA	NA	NA	NA	NA	NA	NA	NA	NA	NA	NA	NA	NA	6.98651e-30	6.62827e-12	NA	NA	0.00247969	NA	NA	NA	NA	NA	NA	NA	NA
PF3D7_0417500.1	17.0278	7.11806	PF3D7_0417500	memo-like protein	protein coding	null	NA	NA	NA	NA	NA	NA	0.999324	Dispensable	NA	0.215149	NA	NA	NA	NA	NA	NA	NA	NA	NA	NA	NA	NA	NA	NA	NA	NA	NA	NA	NA	NA	NA	NA	NA	NA	NA	NA	NA	NA	NA	NA	NA	NA	NA
PF3D7_0417600.1	12.7222	4.51389	PF3D7_0417600	conserved Plasmodium protein, unknown function	protein coding	null	PBANKA_0719700	724.087	-1398.18	g8	-0.07	Mutable in CDS	NA	NA	1.57609	0.366949	NA	8.82051e-36	NA	NA	NA	NA	NA	NA	NA	NA	NA	NA	NA	NA	NA	NA	NA	NA	NA	NA	NA	NA	NA	NA	9.2e-05	C2	NA	NA	NA	NA	NA	NA	NA
PF3D7_0417700.1	4.4592	3.38542	PF3D7_0417700	conserved Plasmodium protein, unknown function	protein coding	null	PBANKA_0719800	NA	NA	NA	-2.858	Non - Mutable in CDS	NA	NA	1.09057	0.337613	NA	NA	NA	NA	NA	NA	NA	NA	NA	NA	NA	NA	NA	NA	NA	NA	NA	NA	NA	NA	NA	NA	NA	NA	NA	NA	NA	NA	NA	NA	NA	NA	NA
PF3D7_0417800.1	6.75868	2.64757	PF3D7_0417800	cdc2-related protein kinase 1	protein coding	CRK1	PBANKA_0719900	NA	NA	NA	-2.585	Mutable in CDS	NA	NA	2.08143	0.314087	NA	NA	NA	NA	NA	NA	NA	NA	NA	NA	NA	NA	NA	NA	NA	NA	NA	NA	NA	NA	NA	NA	NA	NA	NA	NA	NA	NA	NA	NA	NA	NA	NA
PF3D7_0417900.1	9.74609	5.07812	PF3D7_0417900	conserved Plasmodium protein, unknown function	protein coding	null	PBANKA_0720000	NA	NA	NA	-0.805	Mutable in CDS	NA	NA	1.69773	0.485042	NA	2.2386e-70	NA	NA	NA	NA	NA	NA	NA	NA	NA	NA	NA	NA	NA	NA	NA	NA	NA	NA	NA	NA	NA	NA	NA	NA	NA	NA	NA	NA	NA	NA	NA
PF3D7_0418000.1	70.9436	14.7135	PF3D7_0418000	conserved Plasmodium protein, unknown function	protein coding	null	PBANKA_0720100	NA	NA	NA	-1.427	Mutable in CDS	NA	NA	1.21976	0.467131	NA	NA	NA	NA	3.94345	0.982	0.069	1.9841e-28	NA	NA	NA	NA	NA	NA	NA	NA	NA	NA	NA	NA	NA	0.000203467	NA	NA	7.8e-12	C1	NA	NA	NA	NA	NA	NA	NA
PF3D7_0418100.1	3.51302	2.21354	PF3D7_0418100	protein SOC1, putative	protein coding	SOC1	PBANKA_0720200	NA	NA	NA	-2.648	Non - Mutable in CDS	0.830772	Slow	1.69399	0.381757	NA	NA	NA	NA	NA	NA	NA	NA	NA	NA	NA	NA	NA	NA	NA	NA	NA	NA	NA	NA	NA	NA	NA	NA	NA	NA	NA	NA	NA	NA	NA	NA	NA
PF3D7_0418200.1	0.327257	0.217014	PF3D7_0418200	eukaryotic translation initiation factor 3 subunit M, putative	protein coding	EIF3M	PBANKA_0720300	NA	NA	NA	-3.135	Non - Mutable in CDS	NA	NA	4.08525	0.223077	NA	NA	NA	NA	NA	NA	NA	NA	NA	NA	NA	NA	NA	NA	NA	NA	NA	NA	NA	NA	NA	NA	NA	NA	NA	NA	NA	NA	NA	NA	NA	NA	NA
PF3D7_0418300.1	66.4874	19.184	PF3D7_0418300	conserved Plasmodium protein, unknown function	protein coding	null	PBANKA_0720400	2440	-1426.17	g1	0.944	Mutable in CDS	0.0834	Essential	-0.433498	0.397138	NA	NA	NA	2.39965e-06	NA	NA	NA	NA	NA	NA	NA	NA	NA	NA	NA	NA	NA	NA	NA	NA	4.02055e-28	5.74052e-12	1.13162e-05	NA	NA	NA	0.00180287	NA	NA	NA	NA	NA	NA
PF3D7_0418400.1	1.28125	5.59896	PF3D7_0418400	conserved Plasmodium protein, unknown function	protein coding	null	PBANKA_0720500	NA	NA	NA	-0.873	Mutable in CDS	NA	NA	2.74138	0.096004	NA	NA	NA	NA	NA	NA	NA	NA	NA	NA	NA	NA	NA	NA	NA	NA	NA	NA	NA	NA	NA	NA	NA	NA	0.000783704	C3	NA	NA	NA	NA	NA	NA	NA
PF3D7_0418500.1	0.371962	2.47396	PF3D7_0418500	trafficking protein particle complex subunit 3, putative	protein coding	BET3	PBANKA_0720600	NA	NA	NA	-3.04	Non - Mutable in CDS	0.42528	Slow	4.49198	0.243451	NA	NA	NA	NA	NA	NA	NA	NA	NA	NA	NA	NA	NA	NA	NA	NA	NA	NA	NA	NA	NA	NA	NA	NA	NA	NA	NA	NA	NA	NA	NA	NA	NA
PF3D7_0418600.1	3.19271	1.86632	PF3D7_0418600	regulator of chromosome condensation, putative	protein coding	null	PBANKA_0720700	-1866.39	1249.02	g14	-2.628	Mutable in CDS	0.961852	Dispensable	-0.0298364	0.554994	NA	NA	NA	NA	NA	NA	NA	NA	NA	NA	NA	NA	NA	NA	NA	NA	NA	NA	NA	NA	NA	NA	NA	NA	NA	NA	NA	NA	NA	NA	NA	NA	NA
PF3D7_0418700.1	11.977	9.63542	PF3D7_0418700	RNA-binding protein NOB1, putative	protein coding	null	PBANKA_0720800	NA	NA	NA	-2.985	Non - Mutable in CDS	0.129479	Essential	1.5569	0.400311	NA	NA	NA	NA	NA	NA	NA	NA	NA	NA	NA	NA	NA	NA	NA	NA	NA	NA	NA	NA	NA	NA	NA	NA	NA	NA	2.02e-06	C2	NA	NA	NA	NA	NA
PF3D7_0418800.1	13.3177	10.8073	PF3D7_0418800	MOLO1 domain-containing protein, putative	protein coding	null	PBANKA_0720900	1116.58	-681.279	g10	-2.465	Non - Mutable in CDS	1.06489	Dispensable	3.55263	0.218739	NA	NA	NA	NA	NA	NA	NA	NA	NA	NA	NA	NA	NA	NA	NA	NA	NA	NA	NA	NA	NA	NA	NA	NA	NA	NA	1.49e-05	C5	NA	NA	NA	NA	NA
PF3D7_0418900.1	5.21701	1.90972	PF3D7_0418900	conserved protein, unknown function	protein coding	null	PBANKA_0721000	-146.985	1027.25	g15	-2.694	Non - Mutable in CDS	1.00421	Dispensable	1.83902	0.39954	NA	NA	NA	NA	NA	NA	NA	NA	NA	NA	NA	NA	NA	NA	NA	NA	NA	NA	NA	NA	NA	NA	NA	NA	NA	NA	NA	NA	NA	NA	NA	NA	NA
PF3D7_0419000.1	7.75694	5.46875	PF3D7_0419000	conserved Plasmodium protein, unknown function	protein coding	null	PBANKA_0721100	NA	NA	NA	-2.463	Non - Mutable in CDS	NA	NA	3.01794	0.269532	NA	NA	NA	NA	NA	NA	NA	NA	NA	NA	NA	NA	NA	NA	NA	NA	NA	NA	NA	NA	NA	NA	NA	NA	0.00200498	NA	NA	NA	NA	NA	NA	NA	NA
PF3D7_0419100.1	1.01042	0.651042	PF3D7_0419100	conserved Plasmodium protein, unknown function	protein coding	null	PBANKA_0721200	NA	NA	NA	-2.913	Non - Mutable in CDS	NA	NA	1.92958	0.341762	NA	NA	NA	NA	NA	NA	NA	NA	NA	NA	NA	NA	NA	NA	NA	NA	NA	NA	NA	NA	NA	NA	NA	NA	NA	NA	NA	NA	NA	NA	NA	NA	NA
PF3D7_0419200.1	0.361979	0.477431	PF3D7_0419200	protein transport protein GOT1, putative	protein coding	GOT1	PBANKA_0721300	NA	NA	NA	-3.136	Non - Mutable in CDS	NA	NA	3.74265	0.123375	NA	NA	NA	NA	NA	NA	NA	NA	NA	NA	NA	NA	NA	NA	NA	NA	NA	NA	NA	NA	NA	NA	NA	NA	NA	NA	NA	NA	NA	NA	NA	NA	NA
PF3D7_0419300.1	0.291667	0.651042	PF3D7_0419300	conserved Plasmodium protein, unknown function	protein coding	null	PBANKA_0721400	NA	NA	NA	-2.853	Non - Mutable in CDS	NA	NA	1.88	0.562708	NA	NA	NA	NA	NA	NA	NA	NA	NA	NA	NA	NA	NA	NA	NA	NA	NA	NA	NA	NA	5.15152e-11	3.24196e-13	NA	NA	NA	NA	NA	NA	NA	NA	NA	NA	NA
PF3D7_0419400.1	60.2982	9.11458	PF3D7_0419400	conserved Plasmodium protein, unknown function	protein coding	null	PBANKA_0721500	3074.2	-220.127	g1	-2.128	Mutable in CDS	0.396259	Essential	1.11036	0.412428	NA	NA	NA	NA	NA	NA	NA	NA	NA	NA	NA	NA	5.92266	0.839	0.223	3.5281e-21	NA	NA	NA	NA	1.68851e-18	5.93362e-15	NA	NA	1.27e-10	C1	NA	NA	NA	NA	NA	NA	NA
PF3D7_0419500.1	0.393229	0.651042	PF3D7_0419500	conserved Plasmodium membrane protein, unknown function	protein coding	null	PBANKA_0721600	NA	NA	NA	-1.237	Mutable in CDS	NA	NA	1.57857	0.314028	NA	NA	NA	NA	NA	NA	NA	NA	NA	NA	NA	NA	NA	NA	NA	NA	NA	NA	NA	NA	NA	NA	NA	NA	NA	NA	NA	NA	NA	NA	NA	NA	NA
PF3D7_0419600.1	458.383	15.1042	PF3D7_0419600	ran-specific GTPase-activating protein 1, putative	protein coding	RANBP1	PBANKA_0721700	3093.46	-513.574	g1	-1.968	Mutable in CDS	NA	NA	3.53214	0.161252	NA	NA	NA	NA	NA	NA	NA	NA	NA	NA	NA	NA	6.41171	0.973	0.65	6.63306e-28	NA	NA	NA	NA	2.39017e-26	1.52483e-11	NA	NA	NA	NA	NA	NA	NA	NA	NA	NA	NA
PF3D7_0419700.1	1.77257	2.30035	PF3D7_0419700	apical merozoite protein	protein coding	Pf34	PBANKA_0721800	NA	NA	NA	-3.44	Non - Mutable in CDS	NA	NA	0.813456	0.3476	4.33689e-40	NA	NA	NA	NA	NA	NA	NA	NA	NA	NA	NA	NA	NA	NA	NA	NA	NA	NA	NA	NA	NA	NA	NA	NA	NA	NA	NA	NA	NA	NA	NA	NA
PF3D7_0419800.1	4.42231	1.69271	PF3D7_0419800	60S ribosomal protein L7ae/L30e, putative	protein coding	null	PBANKA_0721900	NA	NA	NA	-3.3	Non - Mutable in CDS	NA	NA	3.02092	0.192634	NA	NA	NA	NA	NA	NA	NA	NA	NA	NA	NA	NA	NA	NA	NA	NA	NA	NA	NA	NA	NA	NA	0.000578759	NA	NA	NA	NA	NA	NA	NA	NA	NA	NA
PF3D7_0419900.1	27.5959	10.3299	PF3D7_0419900	phosphatidylinositol 4-kinase, putative	protein coding	null	PBANKA_0722000	NA	NA	NA	-3.011	Non - Mutable in CDS	0.630982	Slow	1.04667	0.48615	NA	NA	NA	NA	NA	NA	NA	NA	NA	NA	NA	NA	NA	NA	NA	NA	NA	NA	NA	NA	7.77036e-30	2.14864e-12	0.000112261	NA	0.0010785	NA	NA	NA	NA	NA	NA	NA	NA
PF3D7_0420000.1	29.7474	13.8889	PF3D7_0420000	zinc finger protein, putative	protein coding	null	PBANKA_0521300	NA	NA	NA	-1.265	Mutable in CDS	NA	NA	0.0109244	0.493667	NA	NA	NA	3.6669e-06	NA	NA	NA	NA	NA	NA	NA	NA	NA	NA	NA	NA	NA	NA	NA	NA	1.10772e-24	NA	NA	NA	NA	NA	NA	NA	NA	NA	NA	NA	NA
PF3D7_0420100.1	5.35373	2.82118	PF3D7_0420100	serine/threonine protein kinase RIO2	protein coding	RIO2	PBANKA_0521400	NA	NA	NA	-2.981	Non - Mutable in CDS	0.0732	Essential	2.9899	0.279231	NA	NA	NA	NA	NA	NA	NA	NA	NA	NA	NA	NA	NA	NA	NA	NA	NA	NA	NA	NA	NA	NA	NA	NA	NA	NA	NA	NA	NA	NA	NA	NA	NA
PF3D7_0420200.1	0.898003	0.954861	PF3D7_0420200	holo-[acyl-carrier-protein] synthase, putative	protein coding	ACPS	PBANKA_0521600	168.972	187.421	g10	-2.64	Non - Mutable in CDS	NA	NA	1.50162	0.370593	NA	NA	NA	NA	NA	NA	NA	NA	NA	NA	NA	NA	NA	NA	NA	NA	NA	NA	NA	NA	NA	NA	NA	NA	NA	NA	NA	NA	NA	NA	NA	NA	NA
PF3D7_0420300.1	167.977	24.6962	PF3D7_0420300	AP2 domain transcription factor, putative	protein coding	ApiAP2	PBANKA_0521700	3151.17	-218.859	g1	-2.563	Non - Mutable in CDS	0.0405	Essential	0.570566	0.45787	NA	NA	NA	0.0358856	NA	NA	NA	NA	NA	NA	NA	NA	NA	NA	NA	NA	NA	NA	NA	NA	NA	NA	NA	NA	NA	NA	1.18e-05	C5	NA	NA	NA	NA	NA
PF3D7_0420400.1	5.78255	2.90799	PF3D7_0420400	ribosome-recycling factor	protein coding	RRF2	PBANKA_0521800	NA	NA	NA	-2.754	Non - Mutable in CDS	1.00382	Dispensable	2.47636	0.315448	NA	NA	NA	NA	2.87846	0.673	0.172	2.01504e-10	NA	NA	NA	NA	NA	NA	NA	NA	NA	NA	NA	NA	NA	NA	NA	NA	0.00194983	NA	NA	NA	NA	NA	NA	NA	NA
PF3D7_0420500.1	0.838976	1.73611	PF3D7_0420500	conserved Plasmodium protein, unknown function	protein coding	null	PBANKA_0521900	NA	NA	NA	-0.762	Mutable in CDS	NA	NA	2.98995	0.147622	NA	2.08486e-08	NA	NA	NA	NA	NA	NA	NA	NA	NA	NA	NA	NA	NA	NA	NA	NA	NA	NA	NA	NA	NA	NA	NA	NA	NA	NA	NA	NA	NA	NA	NA
PF3D7_0420600.1	9.44661	10.0694	PF3D7_0420600	conserved Plasmodium protein, unknown function	protein coding	null	PBANKA_0522000	NA	NA	NA	-3.265	Non - Mutable in CDS	0.0913	Essential	1.41667	0.266792	NA	NA	NA	NA	NA	NA	NA	NA	NA	NA	NA	NA	NA	NA	NA	NA	NA	NA	NA	NA	3.13695e-22	1.64466e-10	0.000171054	NA	NA	NA	0.00253943	NA	NA	NA	NA	NA	NA
PF3D7_0420700.1	0.392361	0.434028	PF3D7_0420700	erythrocyte membrane protein 1, PfEMP1	protein coding	VAR	NA	176.938	229.537	g10	-1.925	Mutable in CDS	NA	NA	NA	NA	NA	NA	NA	NA	NA	NA	NA	NA	NA	NA	NA	NA	NA	NA	NA	NA	NA	NA	NA	NA	NA	NA	NA	NA	NA	NA	NA	NA	NA	NA	NA	NA	NA
PF3D7_0420800.1	0	0	PF3D7_0420800	Plasmodium RNA of unknown function RUF6	non protein coding	null	NA	NA	NA	NA	NA	NA	NA	NA	NA	NA	NA	NA	NA	NA	NA	NA	NA	NA	NA	NA	NA	NA	NA	NA	NA	NA	NA	NA	NA	NA	NA	NA	NA	NA	NA	NA	NA	NA	NA	NA	NA	NA	NA
PF3D7_0420900.1	0.0186632	0.651042	PF3D7_0420900	erythrocyte membrane protein 1, PfEMP1	protein coding	VAR	NA	NA	NA	NA	-2.016	Non - Mutable in CDS	NA	NA	NA	NA	NA	NA	NA	NA	NA	NA	NA	NA	NA	NA	NA	NA	NA	NA	NA	NA	NA	NA	NA	NA	NA	NA	NA	NA	NA	NA	NA	NA	NA	NA	NA	NA	NA
PF3D7_0421000.1	0	0	PF3D7_0421000	Plasmodium RNA of unknown function RUF6	non protein coding	null	NA	NA	NA	NA	NA	NA	NA	NA	NA	NA	NA	NA	NA	NA	NA	NA	NA	NA	NA	NA	NA	NA	NA	NA	NA	NA	NA	NA	NA	NA	NA	NA	NA	NA	NA	NA	NA	NA	NA	NA	NA	NA	NA
PF3D7_0421100.1	0.489583	0.911458	PF3D7_0421100	erythrocyte membrane protein 1, PfEMP1	protein coding	VAR	NA	NA	NA	NA	-2.103	Non - Mutable in CDS	NA	NA	NA	NA	NA	NA	NA	NA	NA	NA	NA	NA	NA	NA	NA	NA	NA	NA	NA	NA	NA	NA	NA	NA	NA	NA	NA	NA	NA	NA	NA	NA	NA	NA	NA	NA	NA
PF3D7_0421200.1	0.0143229	0.0434028	PF3D7_0421200	rifin	protein coding	RIF	NA	NA	NA	NA	-1.609	Non - Mutable in CDS	NA	NA	NA	NA	NA	NA	NA	NA	NA	NA	NA	NA	NA	NA	NA	NA	NA	NA	NA	NA	NA	NA	NA	NA	NA	NA	NA	NA	NA	NA	NA	NA	NA	NA	NA	NA	NA
PF3D7_0421300.1	10.342	4.03646	PF3D7_0421300	erythrocyte membrane protein 1, PfEMP1	protein coding	VAR	NA	NA	NA	NA	-1.121	Mutable in CDS	NA	NA	NA	NA	NA	NA	NA	NA	NA	NA	NA	NA	NA	NA	NA	NA	NA	NA	NA	NA	NA	NA	NA	NA	NA	NA	NA	NA	0.000335198	C2	NA	NA	NA	NA	NA	NA	NA
PF3D7_0421400.1	0	0	PF3D7_0421400	Plasmodium RNA of unknown function RUF6	non protein coding	null	NA	NA	NA	NA	NA	NA	NA	NA	NA	NA	NA	NA	NA	NA	NA	NA	NA	NA	NA	NA	NA	NA	NA	NA	NA	NA	NA	NA	NA	NA	NA	NA	NA	NA	NA	NA	NA	NA	NA	NA	NA	NA	NA
PF3D7_0421500.1	0.195312	0.737847	PF3D7_0421500	rifin, pseudogene	protein coding	RIF	NA	NA	NA	NA	-1.183	Mutable in CDS	NA	NA	NA	NA	NA	NA	NA	NA	NA	NA	NA	NA	NA	NA	NA	NA	NA	NA	NA	NA	NA	NA	NA	NA	NA	NA	NA	NA	NA	NA	NA	NA	NA	NA	NA	NA	NA
PF3D7_0421600.1	0.422743	0.564236	PF3D7_0421600	erythrocyte membrane protein 1 (PfEMP1)-like pseudogene	protein coding	VAR	NA	NA	NA	NA	-1.272	Mutable in CDS	NA	NA	NA	NA	NA	NA	NA	NA	NA	NA	NA	NA	NA	NA	NA	NA	NA	NA	NA	NA	NA	NA	NA	NA	NA	NA	NA	NA	NA	NA	NA	NA	NA	NA	NA	NA	NA
PF3D7_0421700.1	172.348	26.4757	PF3D7_0421700	conserved Plasmodium protein, unknown function	protein coding	null	PBANKA_0522100	2862.27	183.693	g2	-0.866	Mutable in CDS	0.813016	Dispensable	1.11028	0.378973	NA	NA	NA	NA	3.0683	0.764	0.112	1.64023e-14	NA	NA	NA	NA	3.5299	0.821	0.67	6.00656e-10	NA	NA	NA	NA	NA	NA	NA	NA	0.000143979	C7	1.19e-08	C5	NA	NA	NA	NA	0.0210511
PF3D7_0421800.1	3.2704	13.1076	PF3D7_0421800	conserved Plasmodium protein, unknown function	protein coding	null	NA	NA	NA	NA	-2.995	Non - Mutable in CDS	NA	NA	-0.057377	0.142657	NA	NA	NA	NA	NA	NA	NA	NA	NA	NA	NA	NA	NA	NA	NA	NA	NA	NA	NA	NA	NA	NA	NA	NA	NA	NA	6.41e-06	C2	NA	NA	NA	NA	NA
PF3D7_0421900.1	68.9753	23.5677	PF3D7_0421900	conserved Plasmodium protein, unknown function	protein coding	null	NA	2129.08	-887.175	g9	-2.4	Mutable in CDS	0.983373	Dispensable	1.55128	0.30691	NA	NA	NA	NA	NA	NA	NA	NA	NA	NA	NA	NA	NA	NA	NA	NA	NA	NA	NA	NA	NA	NA	NA	NA	0.000126218	C1	1.87e-11	C2	NA	NA	NA	NA	NA
PF3D7_0422000.1	0.275608	0.737847	PF3D7_0422000	steroid dehydrogenase, putative	protein coding	null	PBANKA_0522400	-342.822	428.983	g15	-2.969	Non - Mutable in CDS	0.203417	Essential	3.62733	0.256842	NA	NA	NA	NA	NA	NA	NA	NA	NA	NA	NA	NA	NA	NA	NA	NA	NA	NA	NA	NA	NA	NA	NA	NA	NA	NA	NA	NA	NA	NA	NA	NA	NA
PF3D7_0422100.1	0.680122	1.04167	PF3D7_0422100	transmembrane emp24 domain-containing protein, putative	protein coding	null	PBANKA_0522500	NA	NA	NA	-2.978	Non - Mutable in CDS	NA	NA	2.43223	0.329243	NA	NA	NA	NA	NA	NA	NA	NA	NA	NA	NA	NA	NA	NA	NA	NA	NA	NA	NA	NA	NA	NA	NA	NA	NA	NA	NA	NA	NA	NA	NA	NA	NA
PF3D7_0422200.1	22.474	11.5017	PF3D7_0422200	erythrocyte membrane-associated antigen	protein coding	null	NA	NA	NA	NA	-2.322	Mutable in CDS	NA	NA	-0.313734	0.416578	NA	NA	NA	NA	NA	NA	NA	NA	NA	NA	NA	NA	NA	NA	NA	NA	NA	NA	NA	NA	NA	NA	NA	NA	NA	NA	2.44e-17	C4	NA	NA	NA	NA	NA
PF3D7_0422300.1	0.967448	0.911458	PF3D7_0422300	alpha tubulin 2	protein coding	null	PBANKA_0522700	-312.403	822.821	g15	-1.974	Non - Mutable in CDS	NA	NA	NA	0.127707	NA	NA	NA	NA	NA	NA	NA	NA	NA	NA	NA	NA	NA	NA	NA	NA	NA	NA	NA	NA	NA	NA	NA	NA	NA	NA	NA	NA	NA	NA	NA	NA	NA
PF3D7_0422400.1	4.50391	3.42882	PF3D7_0422400	40S ribosomal protein S19	protein coding	RPS19	PBANKA_0522800	NA	NA	NA	-2.526	Non - Mutable in CDS	NA	NA	4.59884	0.107858	NA	NA	NA	NA	NA	NA	NA	NA	NA	NA	NA	NA	NA	NA	NA	NA	NA	NA	NA	NA	NA	NA	NA	NA	0.000292082	C6	NA	NA	NA	NA	NA	NA	NA
PF3D7_0422500.1	23.2114	7.72569	PF3D7_0422500	pre-mRNA-splicing helicase BRR2, putative	protein coding	BRR2	PBANKA_0522900	NA	NA	NA	-2.951	Non - Mutable in CDS	NA	NA	NA	0.375695	NA	NA	NA	7.00484e-19	NA	NA	NA	NA	NA	NA	NA	NA	NA	NA	NA	NA	NA	NA	NA	NA	1.83481e-13	8.51146e-08	NA	NA	0.00194041	NA	NA	NA	NA	NA	NA	NA	NA
PF3D7_0422600.1	0.839844	0.651042	PF3D7_0422600	conserved Plasmodium protein, unknown function	protein coding	null	PBANKA_0523000	-521.457	478.003	g15	1.421	Mutable in CDS	NA	NA	4.15714	0.159782	NA	NA	NA	NA	NA	NA	NA	NA	NA	NA	NA	NA	NA	NA	NA	NA	NA	NA	NA	NA	NA	NA	NA	NA	NA	NA	NA	NA	NA	NA	NA	NA	NA
PF3D7_0422700.1	3.13498	1.86632	PF3D7_0422700	eukaryotic initiation factor 4A-III, putative	protein coding	EIF4A3	PBANKA_0523100	1515.64	2036.73	g11	-2.791	Non - Mutable in CDS	0.0743	Essential	4.94359	0.194553	NA	NA	NA	NA	NA	NA	NA	NA	NA	NA	NA	NA	NA	NA	NA	NA	NA	NA	NA	NA	NA	NA	NA	NA	0.00100781	NA	NA	NA	NA	NA	NA	NA	NA
PF3D7_0422800.1	0.716146	4.42708	PF3D7_0422800	serpentine receptor, putative	protein coding	SR12	PBANKA_0523200	NA	NA	NA	-0.746	Mutable in CDS	0.972624	Dispensable	2.65618	0.416901	NA	NA	8.92206e-18	NA	NA	NA	NA	NA	NA	NA	NA	NA	NA	NA	NA	NA	NA	NA	NA	NA	NA	NA	NA	NA	NA	NA	NA	NA	NA	NA	NA	NA	NA
PF3D7_0422900.1	12.0998	8.07292	PF3D7_0422900	methyltransferase, putative	protein coding	null	PBANKA_0523300	NA	NA	NA	-3.177	Non - Mutable in CDS	NA	NA	3.38431	0.212273	NA	NA	NA	NA	NA	NA	NA	NA	NA	NA	NA	NA	3.68959	0.759	0.087	6.41253e-19	NA	NA	NA	NA	NA	NA	NA	NA	NA	NA	NA	NA	NA	NA	NA	NA	NA
PF3D7_0423000.1	1.05903	4.34028	PF3D7_0423000	conserved Plasmodium protein, unknown function	protein coding	null	NA	NA	NA	NA	-1.845	Mutable in CDS	NA	NA	0.824176	0.29461	NA	NA	NA	NA	NA	NA	NA	NA	NA	NA	NA	NA	NA	NA	NA	NA	NA	NA	NA	NA	NA	NA	NA	NA	NA	NA	NA	NA	NA	NA	NA	NA	NA
PF3D7_0423100.1	6.27344	5.20833	PF3D7_0423100	AP-4 complex subunit sigma, putative	protein coding	null	PBANKA_0523500	NA	NA	NA	-2.931	Non - Mutable in CDS	NA	NA	4.93836	0.298866	NA	NA	NA	NA	NA	NA	NA	NA	NA	NA	NA	NA	5.09169	0.598	0.058	1.77519e-13	NA	NA	NA	NA	NA	NA	NA	NA	NA	NA	NA	NA	NA	NA	NA	NA	NA
PF3D7_0423200.1	2.89844	4.25347	PF3D7_0423200	BSD-domain protein, putative	protein coding	null	PBANKA_0523600	NA	NA	NA	-1.349	Mutable in CDS	NA	NA	3.43066	0.222562	NA	NA	NA	NA	NA	NA	NA	NA	NA	NA	NA	NA	NA	NA	NA	NA	NA	NA	NA	NA	NA	NA	NA	NA	NA	NA	NA	NA	NA	NA	NA	NA	NA
PF3D7_0423300.1	306.816	14.4097	PF3D7_0423300	conserved Plasmodium protein, unknown function	protein coding	null	NA	2720.58	469.053	g2	-2.396	Non - Mutable in CDS	NA	NA	0.0504202	0.359762	NA	NA	NA	NA	NA	NA	NA	NA	NA	NA	NA	NA	NA	NA	NA	NA	NA	NA	NA	NA	NA	NA	NA	NA	NA	NA	NA	NA	NA	NA	NA	NA	NA
PF3D7_0423400.1	0.375868	0.694444	PF3D7_0423400	apical asparagine-rich protein AARP	protein coding	AARP	NA	NA	NA	NA	0	Non - Mutable in CDS	NA	NA	0.695067	0.283995	NA	NA	NA	NA	NA	NA	NA	NA	NA	NA	NA	NA	NA	NA	NA	NA	NA	NA	NA	NA	NA	NA	NA	NA	NA	NA	NA	NA	NA	NA	NA	NA	NA
PF3D7_0423500.1	42.9852	5.64236	PF3D7_0423500	glideosome associated protein with multiple membrane spans 2	protein coding	GAPM2	PBANKA_0523900	3060.53	-244.506	g1	-2.279	Non - Mutable in CDS	NA	NA	4.61022	0.363965	NA	NA	NA	NA	NA	NA	NA	NA	NA	NA	NA	NA	NA	NA	NA	NA	NA	NA	NA	NA	NA	NA	NA	NA	2.8e-09	C1	NA	NA	NA	NA	NA	NA	0.0114059
PF3D7_0423600.1	23.3181	8.02951	PF3D7_0423600	conserved Plasmodium protein, unknown function	protein coding	null	PBANKA_0524000	NA	NA	NA	-2.834	Non - Mutable in CDS	NA	NA	0.481868	0.497644	NA	NA	NA	4.06421e-10	NA	NA	NA	NA	NA	NA	NA	NA	NA	NA	NA	NA	NA	NA	NA	NA	3.9708e-07	NA	NA	NA	NA	NA	NA	NA	NA	NA	NA	NA	NA
PF3D7_0423700.1	0.140625	0.607639	PF3D7_0423700	early transcribed membrane protein 4	protein coding	ETRAMP4	NA	NA	NA	NA	0	Non - Mutable in CDS	NA	NA	NA	0.406047	NA	NA	NA	NA	NA	NA	NA	NA	NA	NA	NA	NA	NA	NA	NA	NA	NA	NA	NA	NA	NA	NA	NA	NA	NA	NA	NA	NA	NA	NA	NA	NA	NA
PF3D7_0423800.1	0.884983	1.17188	PF3D7_0423800	cysteine-rich protective antigen	protein coding	CyRPA	NA	NA	NA	NA	-2.623	Non - Mutable in CDS	NA	NA	NA	0.444314	NA	NA	NA	NA	NA	NA	NA	NA	NA	NA	NA	NA	NA	NA	NA	NA	NA	NA	NA	NA	NA	NA	NA	NA	NA	NA	NA	NA	NA	NA	NA	NA	NA
PF3D7_0423900.1	0.392795	1.95312	PF3D7_0423900	probable protein, unknown function	protein coding	null	NA	-1691.86	677.534	g14	0	Non - Mutable in CDS	NA	NA	NA	0.300011	NA	NA	NA	NA	NA	NA	NA	NA	NA	NA	NA	NA	NA	NA	NA	NA	NA	NA	NA	NA	NA	NA	NA	NA	NA	NA	NA	NA	NA	NA	NA	NA	NA
PF3D7_0424000.1	0.229167	1.38889	PF3D7_0424000	Plasmodium exported protein (PHISTc), unknown function	protein coding	null	NA	NA	NA	NA	1.309	Mutable in CDS	NA	NA	NA	0.362693	NA	NA	NA	NA	NA	NA	NA	NA	NA	NA	NA	NA	NA	NA	NA	NA	NA	NA	NA	NA	NA	NA	NA	NA	NA	NA	NA	NA	NA	NA	NA	NA	NA
PF3D7_0424100.1	4.02561	3.77604	PF3D7_0424100	reticulocyte binding protein homologue 5	protein coding	RH5	NA	-261.224	1765.4	g11	-3.141	Non - Mutable in CDS	NA	NA	NA	0.475937	NA	NA	NA	NA	NA	NA	NA	NA	NA	NA	NA	NA	NA	NA	NA	NA	NA	NA	NA	NA	NA	NA	NA	NA	NA	NA	NA	NA	NA	NA	NA	NA	NA
PF3D7_0424200.1	0.382812	0.347222	PF3D7_0424200	reticulocyte binding protein homologue 4	protein coding	RH4	NA	-75.2307	718.108	g15	-2.964	Non - Mutable in CDS	NA	NA	NA	0.508077	NA	NA	NA	NA	NA	NA	NA	NA	NA	NA	NA	NA	NA	NA	NA	NA	NA	NA	NA	NA	NA	NA	NA	NA	NA	NA	NA	NA	NA	NA	NA	NA	NA
PF3D7_0424300.1	0.00390625	0.0868056	PF3D7_0424300	erythrocyte binding antigen-165, pseudogene	protein coding	EBA165	NA	NA	NA	NA	-2.144	Mutable in CDS	NA	NA	NA	NA	NA	NA	NA	NA	NA	NA	NA	NA	NA	NA	NA	NA	NA	NA	NA	NA	NA	NA	NA	NA	NA	NA	NA	NA	NA	NA	NA	NA	NA	NA	NA	NA	NA
PF3D7_0424400.1	1.14714	0.651042	PF3D7_0424400	surface-associated interspersed protein 4.2 (SURFIN 4.2)	protein coding	SURF4.2	NA	-278.586	592.867	g15	-1.171	Mutable in CDS	NA	NA	NA	0.48615	NA	NA	NA	NA	NA	NA	NA	NA	NA	NA	NA	NA	NA	NA	NA	NA	NA	NA	NA	NA	NA	NA	NA	NA	NA	NA	NA	NA	NA	NA	NA	NA	NA
PF3D7_0424500.1	2.32509	1.08507	PF3D7_0424500	serine/threonine protein kinase, FIKK family	protein coding	FIKK4.1	NA	-1009.19	69.2455	g15	0.533	Mutable in CDS	NA	NA	NA	0.28956	NA	NA	NA	NA	NA	NA	NA	NA	NA	NA	NA	NA	NA	NA	NA	NA	NA	NA	NA	NA	NA	NA	NA	NA	NA	NA	NA	NA	NA	NA	NA	NA	NA
PF3D7_0424600.1	0.167101	0.130208	PF3D7_0424600	Plasmodium exported protein (PHISTb), unknown function	protein coding	null	NA	-738.466	499.008	g15	-0.203	Mutable in CDS	NA	NA	NA	0.4661	NA	NA	NA	NA	NA	NA	NA	NA	NA	NA	NA	NA	NA	NA	NA	NA	NA	NA	NA	NA	NA	NA	NA	NA	NA	NA	NA	NA	NA	NA	NA	NA	NA
PF3D7_0424700.1	0.765625	0.173611	PF3D7_0424700	serine/threonine protein kinase, FIKK family	protein coding	FIKK4.2	NA	NA	NA	NA	0.721	Mutable in CDS	NA	NA	NA	0.40183	NA	NA	NA	NA	NA	NA	NA	NA	NA	NA	NA	NA	NA	NA	NA	NA	NA	NA	NA	NA	NA	NA	NA	NA	NA	NA	NA	NA	NA	NA	NA	NA	NA
PF3D7_0424800.1	0.0368924	3.21181	PF3D7_0424800	Plasmodium exported protein (PHISTb), unknown function	protein coding	null	NA	NA	NA	NA	-0.216	Mutable in CDS	NA	NA	NA	0.453088	NA	NA	NA	NA	NA	NA	NA	NA	NA	NA	NA	NA	NA	NA	NA	NA	NA	NA	NA	NA	NA	NA	NA	NA	NA	NA	NA	NA	NA	NA	NA	NA	NA
PF3D7_0424900.1	0	0	PF3D7_0424900	Plasmodium exported protein (PHISTa), unknown function	protein coding	null	NA	NA	NA	NA	-3.07	Non - Mutable in CDS	NA	NA	NA	0.511243	NA	NA	NA	NA	NA	NA	NA	NA	NA	NA	NA	NA	NA	NA	NA	NA	NA	NA	NA	NA	NA	NA	NA	NA	NA	NA	NA	NA	NA	NA	NA	NA	NA
PF3D7_0425000.1	0.000868056	0.0434028	PF3D7_0425000	Plasmodium exported protein, unknown function, pseudogene	protein coding	null	NA	NA	NA	NA	-2.888	Non - Mutable in CDS	NA	NA	NA	NA	NA	NA	NA	NA	NA	NA	NA	NA	NA	NA	NA	NA	NA	NA	NA	NA	NA	NA	NA	NA	NA	NA	NA	NA	NA	NA	NA	NA	NA	NA	NA	NA	NA
PF3D7_0425100.1	0	0	PF3D7_0425100	Plasmodium exported protein (hyp6), unknown function	protein coding	null	NA	NA	NA	NA	-2.541	Mutable in CDS	NA	NA	NA	0.382346	NA	NA	NA	NA	NA	NA	NA	NA	NA	NA	NA	NA	NA	NA	NA	NA	NA	NA	NA	NA	NA	NA	NA	NA	NA	NA	NA	NA	NA	NA	NA	NA	NA
PF3D7_0425200.1	0.000868056	0.0434028	PF3D7_0425200	Plasmodium exported protein (hyp15), unknown function	protein coding	null	NA	NA	NA	NA	0.74	Mutable in CDS	NA	NA	NA	0.305465	NA	NA	NA	NA	NA	NA	NA	NA	NA	NA	NA	NA	NA	NA	NA	NA	NA	NA	NA	NA	NA	NA	NA	NA	NA	NA	NA	NA	NA	NA	NA	NA	NA
PF3D7_0425250.1	0	0	PF3D7_0425250	Plasmodium exported protein (PHIST), unknown function, pseudogene	protein coding	null	NA	NA	NA	NA	NA	NA	NA	NA	NA	NA	NA	NA	NA	NA	NA	NA	NA	NA	NA	NA	NA	NA	NA	NA	NA	NA	NA	NA	NA	NA	NA	NA	NA	NA	NA	NA	NA	NA	NA	NA	NA	NA	NA
PF3D7_0425300.1	0	0	PF3D7_0425300	Plasmodium exported protein (PHISTa), unknown function, pseudogene	protein coding	null	NA	NA	NA	NA	-2.715	Non - Mutable in CDS	NA	NA	NA	NA	NA	NA	NA	NA	NA	NA	NA	NA	NA	NA	NA	NA	NA	NA	NA	NA	NA	NA	NA	NA	NA	NA	NA	NA	NA	NA	NA	NA	NA	NA	NA	NA	NA
PF3D7_0425400.1	0	0	PF3D7_0425400	Plasmodium exported protein (PHISTa), unknown function	protein coding	null	NA	NA	NA	NA	-2.73	Non - Mutable in CDS	NA	NA	NA	NA	NA	NA	NA	NA	NA	NA	NA	NA	NA	NA	NA	NA	NA	NA	NA	NA	NA	NA	NA	NA	NA	NA	NA	NA	NA	NA	NA	NA	NA	NA	NA	NA	NA
PF3D7_0425500.1	0.000434028	0.0434028	PF3D7_0425500	stevor	protein coding	null	NA	NA	NA	NA	-1.847	Non - Mutable in CDS	NA	NA	NA	NA	NA	NA	NA	NA	NA	NA	NA	NA	NA	NA	NA	NA	NA	NA	NA	NA	NA	NA	NA	NA	NA	NA	NA	NA	NA	NA	NA	NA	NA	NA	NA	NA	NA
PF3D7_0425600.1	0	0	PF3D7_0425600	rifin, pseudogene	protein coding	RIF	NA	NA	NA	NA	-2.769	Non - Mutable in CDS	NA	NA	NA	NA	NA	NA	NA	NA	NA	NA	NA	NA	NA	NA	NA	NA	NA	NA	NA	NA	NA	NA	NA	NA	NA	NA	NA	NA	NA	NA	NA	NA	NA	NA	NA	NA	NA
PF3D7_0425700.1	0.000434028	0.0434028	PF3D7_0425700	rifin	protein coding	RIF	NA	NA	NA	NA	0	Non - Mutable in CDS	NA	NA	NA	NA	NA	NA	NA	NA	NA	NA	NA	NA	NA	NA	NA	NA	NA	NA	NA	NA	NA	NA	NA	NA	NA	NA	NA	NA	NA	NA	NA	NA	NA	NA	NA	NA	NA
PF3D7_0425800.1	0.102865	0.434028	PF3D7_0425800	erythrocyte membrane protein 1, PfEMP1	protein coding	VAR	NA	-539.68	1235.41	g15	-1.972	Mutable in CDS	NA	NA	NA	NA	NA	NA	NA	NA	NA	NA	NA	NA	NA	NA	NA	NA	NA	NA	NA	NA	NA	NA	NA	NA	NA	NA	NA	NA	NA	NA	NA	NA	NA	NA	NA	NA	NA
PF3D7_0425900.1	0	0	PF3D7_0425900	rifin	protein coding	RIF	NA	NA	NA	NA	-2.764	Non - Mutable in CDS	NA	NA	NA	NA	NA	NA	NA	NA	NA	NA	NA	NA	NA	NA	NA	NA	NA	NA	NA	NA	NA	NA	NA	NA	NA	NA	NA	NA	NA	NA	NA	NA	NA	NA	NA	NA	NA
PF3D7_0426000.1	0.12934	0.434028	PF3D7_0426000	erythrocyte membrane protein 1, PfEMP1	protein coding	VAR	NA	NA	NA	NA	NA	NA	NA	NA	NA	NA	NA	NA	NA	NA	NA	NA	NA	NA	NA	NA	NA	NA	NA	NA	NA	NA	NA	NA	NA	NA	NA	NA	NA	NA	NA	NA	NA	NA	NA	NA	NA	NA	NA
PF3D7_0500100.1	0.444444	0.130208	PF3D7_0500100	erythrocyte membrane protein 1, PfEMP1	protein coding	VAR	NA	-2347.33	-3.25899	g6	-1.546	Mutable in CDS	NA	NA	NA	NA	NA	NA	NA	NA	NA	NA	NA	NA	NA	NA	NA	NA	NA	NA	NA	NA	NA	NA	NA	NA	NA	NA	NA	NA	NA	NA	NA	NA	NA	NA	NA	NA	NA
PF3D7_0500200.1	0.00303819	0.130208	PF3D7_0500200	erythrocyte membrane protein 1 (PfEMP1), pseudogene	protein coding	null	NA	NA	NA	NA	-3.421	Non - Mutable in CDS	NA	NA	NA	NA	NA	NA	NA	NA	NA	NA	NA	NA	NA	NA	NA	NA	NA	NA	NA	NA	NA	NA	NA	NA	NA	NA	NA	NA	NA	NA	NA	NA	NA	NA	NA	NA	NA
PF3D7_0500300.1	0.0377604	0.0434028	PF3D7_0500300	rifin, pseudogene	protein coding	RIF	NA	NA	NA	NA	-2.525	Non - Mutable in CDS	NA	NA	NA	NA	NA	NA	NA	NA	NA	NA	NA	NA	NA	NA	NA	NA	NA	NA	NA	NA	NA	NA	NA	NA	NA	NA	NA	NA	NA	NA	NA	NA	NA	NA	NA	NA	NA
PF3D7_0500400.1	0.000434028	0.0434028	PF3D7_0500400	rifin	protein coding	RIF	NA	NA	NA	NA	-2.591	Non - Mutable in CDS	NA	NA	NA	NA	NA	NA	NA	NA	NA	NA	NA	NA	NA	NA	NA	NA	NA	NA	NA	NA	NA	NA	NA	NA	NA	NA	NA	NA	NA	NA	NA	NA	NA	NA	NA	NA	NA
PF3D7_0500500.1	0	0	PF3D7_0500500	rifin	protein coding	RIF	NA	NA	NA	NA	-2.263	Non - Mutable in CDS	NA	NA	NA	NA	NA	NA	NA	NA	NA	NA	NA	NA	NA	NA	NA	NA	NA	NA	NA	NA	NA	NA	NA	NA	NA	NA	NA	NA	NA	NA	NA	NA	NA	NA	NA	NA	NA
PF3D7_0500600.1	0	0	PF3D7_0500600	stevor, pseudogene	protein coding	null	NA	NA	NA	NA	-2.215	Non - Mutable in CDS	NA	NA	NA	NA	NA	NA	NA	NA	NA	NA	NA	NA	NA	NA	NA	NA	NA	NA	NA	NA	NA	NA	NA	NA	NA	NA	NA	NA	NA	NA	NA	NA	NA	NA	NA	NA	NA
PF3D7_0500700.1	0	0	PF3D7_0500700	rifin, pseudogene	protein coding	RIF	NA	NA	NA	NA	-1.921	Non - Mutable in CDS	NA	NA	NA	NA	NA	NA	NA	NA	NA	NA	NA	NA	NA	NA	NA	NA	NA	NA	NA	NA	NA	NA	NA	NA	NA	NA	NA	NA	NA	NA	NA	NA	NA	NA	NA	NA	NA
PF3D7_0500800.1	2.58898	0.477431	PF3D7_0500800	mature parasite-infected erythrocyte surface antigen	protein coding	MESA	NA	-1165.8	-921.901	g5	-1.237	Mutable in CDS	NA	NA	NA	0.661987	NA	NA	NA	NA	NA	NA	NA	NA	NA	NA	NA	NA	NA	NA	NA	NA	NA	NA	NA	NA	NA	NA	NA	NA	NA	NA	NA	NA	NA	NA	NA	NA	NA
PF3D7_0500900.1	0.117188	0.0868056	PF3D7_0500900	serine/threonine protein kinase, FIKK family	protein coding	FIKK5	NA	NA	NA	NA	-3.095	Mutable in CDS	NA	NA	NA	0.379096	NA	NA	NA	NA	NA	NA	NA	NA	NA	NA	NA	NA	NA	NA	NA	NA	NA	NA	NA	NA	NA	NA	NA	NA	NA	NA	NA	NA	NA	NA	NA	NA	NA
PF3D7_0501000.1	0.000434028	0.0434028	PF3D7_0501000	Plasmodium exported protein, unknown function	protein coding	null	NA	-1045.34	-547.604	g5	-0.91	Mutable in CDS	NA	NA	NA	0.504848	NA	NA	NA	NA	NA	NA	NA	NA	NA	NA	NA	NA	NA	NA	NA	NA	NA	NA	NA	NA	NA	NA	NA	NA	NA	NA	NA	NA	NA	NA	NA	NA	NA
PF3D7_0501100.1	0	0	PF3D7_0501100	heat shock protein 40, type II	protein coding	HSP40	NA	-1061.36	514.637	g15	NA	NA	NA	NA	NA	0.362835	NA	NA	NA	NA	NA	NA	NA	NA	NA	NA	NA	NA	NA	NA	NA	NA	NA	NA	NA	NA	NA	NA	NA	NA	NA	NA	NA	NA	NA	NA	NA	NA	NA
PF3D7_0501100.2	0	0	PF3D7_0501100	heat shock protein 40, type II	protein coding	HSP40	NA	NA	NA	NA	NA	NA	NA	NA	NA	0.362835	NA	NA	NA	NA	NA	NA	NA	NA	NA	NA	NA	NA	NA	NA	NA	NA	NA	NA	NA	NA	NA	NA	NA	NA	NA	NA	NA	NA	NA	NA	NA	NA	NA
PF3D7_0501200.1	0.00954861	0.0868056	PF3D7_0501200	parasite-infected erythrocyte surface protein	protein coding	PIESP2	NA	NA	NA	NA	-2.573	Mutable in CDS	NA	NA	NA	0.510207	NA	NA	NA	NA	NA	NA	NA	NA	NA	NA	NA	NA	NA	NA	NA	NA	NA	NA	NA	NA	NA	NA	NA	NA	NA	NA	NA	NA	NA	NA	NA	NA	NA
PF3D7_0501300.1	0.0959201	0.0868056	PF3D7_0501300	skeleton-binding protein 1	protein coding	SBP1	NA	-476.031	395.196	g15	-1.196	Non - Mutable in CDS	NA	NA	NA	0.259149	NA	NA	NA	NA	NA	NA	NA	NA	NA	NA	NA	NA	NA	NA	NA	NA	NA	NA	NA	NA	NA	NA	NA	NA	NA	NA	NA	NA	NA	NA	NA	NA	NA
PF3D7_0501400.1	3.82422	1.99653	PF3D7_0501400	interspersed repeat antigen	protein coding	FIRA	NA	-2166.91	-1911.42	g4	-0.032	Mutable in CDS	NA	NA	NA	0.370483	NA	NA	NA	NA	NA	NA	NA	NA	NA	NA	NA	NA	NA	NA	NA	NA	NA	NA	NA	NA	NA	NA	NA	NA	NA	NA	NA	NA	NA	NA	NA	NA	NA
PF3D7_0501500.1	0.000434028	0.0434028	PF3D7_0501500	rhoptry-associated protein 3	protein coding	RAP3	NA	-2497.75	-67.9622	g6	-2.948	Mutable in CDS	NA	NA	NA	0.323765	NA	NA	NA	NA	NA	NA	NA	NA	NA	NA	NA	NA	NA	NA	NA	NA	NA	NA	NA	NA	NA	NA	NA	NA	NA	NA	NA	NA	NA	NA	NA	NA	NA
PF3D7_0501600.1	0.64974	0.0434028	PF3D7_0501600	rhoptry-associated protein 2	protein coding	RAP2	NA	-2523.89	-125.3	g6	-3.205	Non - Mutable in CDS	NA	NA	NA	0.364529	NA	NA	NA	NA	NA	NA	NA	NA	NA	NA	NA	NA	NA	NA	NA	NA	NA	NA	NA	NA	NA	NA	NA	NA	NA	NA	NA	NA	NA	NA	NA	NA	NA
PF3D7_0501700.1	1.90495	1.08507	PF3D7_0501700	anaphase-promoting complex subunit 3, putative	protein coding	APC3	PBANKA_1101500	NA	NA	NA	-1.314	Mutable in CDS	0.999011	Dispensable	1.90796	0.374258	NA	1.15417e-27	NA	NA	NA	NA	NA	NA	NA	NA	NA	NA	NA	NA	NA	NA	NA	NA	NA	NA	NA	0.00071041	NA	NA	NA	NA	NA	NA	NA	NA	NA	NA	NA
PF3D7_0501800.1	0.880208	1.64931	PF3D7_0501800	chromatin assembly factor 1 subunit A	protein coding	CAF1	PBANKA_1101600	NA	NA	NA	-2.708	Non - Mutable in CDS	NA	NA	2.11008	0.421409	NA	1.3199e-45	NA	NA	NA	NA	NA	NA	NA	NA	NA	NA	NA	NA	NA	NA	NA	NA	NA	NA	NA	1.51737e-05	NA	NA	NA	NA	NA	NA	NA	NA	NA	NA	NA
PF3D7_0501900.1	0.0256076	0.130208	PF3D7_0501900	conserved protein, unknown function	protein coding	null	PBANKA_1101700	NA	NA	NA	-2.59	Mutable in CDS	0.79087	Slow	3.27487	0.40128	NA	NA	NA	NA	NA	NA	NA	NA	NA	NA	NA	NA	NA	NA	NA	NA	NA	NA	NA	NA	NA	NA	NA	NA	NA	NA	NA	NA	NA	NA	NA	NA	NA
PF3D7_0502000.1	0.807726	1.5191	PF3D7_0502000	vacuolar protein sorting-associated protein 11, putative	protein coding	VPS11	PBANKA_1101800	NA	NA	NA	-3.264	Non - Mutable in CDS	NA	NA	2.05333	0.404764	2.07725e-19	NA	NA	NA	NA	NA	NA	NA	NA	NA	NA	NA	NA	NA	NA	NA	NA	NA	NA	NA	5.23042e-14	NA	NA	NA	NA	NA	NA	NA	NA	NA	NA	NA	NA
PF3D7_0502100.1	0.0117188	0.130208	PF3D7_0502100	HCNGP-like protein	protein coding	null	PBANKA_1101900	NA	NA	NA	-2.998	Non - Mutable in CDS	NA	NA	1.52593	0.282048	NA	NA	NA	NA	NA	NA	NA	NA	NA	NA	NA	NA	NA	NA	NA	NA	NA	NA	NA	NA	NA	NA	NA	NA	NA	NA	NA	NA	NA	NA	NA	NA	NA
PF3D7_0502200.1	3.16233	0.737847	PF3D7_0502200	protein Mpv17, putative	protein coding	MPV17	PBANKA_1102000	NA	NA	NA	-2.922	Non - Mutable in CDS	0.0657	Essential	1.58835	0.23176	NA	NA	NA	NA	NA	NA	NA	NA	NA	NA	NA	NA	NA	NA	NA	NA	NA	NA	NA	NA	4.74736e-06	4.59937e-06	NA	NA	NA	NA	NA	NA	NA	NA	NA	NA	NA
PF3D7_0502300.1	7.71918	5.12153	PF3D7_0502300	conserved Plasmodium protein, unknown function	protein coding	null	PBANKA_1102100	NA	NA	NA	-2.528	Non - Mutable in CDS	NA	NA	0.865772	0.231804	NA	NA	NA	NA	NA	NA	NA	NA	NA	NA	NA	NA	NA	NA	NA	NA	NA	NA	NA	NA	NA	NA	NA	NA	NA	NA	0.00650038	NA	NA	NA	NA	NA	NA
PF3D7_0502400.1	0.0911458	0.303819	PF3D7_0502400	merozoite surface protein 8	protein coding	MSP8	NA	NA	NA	NA	0.666	Mutable in CDS	0.858708	Dispensable	0.0785953	0.343351	NA	NA	NA	NA	NA	NA	NA	NA	NA	NA	NA	NA	NA	NA	NA	NA	NA	NA	NA	NA	NA	NA	NA	NA	NA	NA	NA	NA	NA	NA	NA	NA	NA
PF3D7_0502500.1	0.0902778	0.217014	PF3D7_0502500	conserved Plasmodium protein, unknown function	protein coding	null	NA	NA	NA	NA	-2.943	Non - Mutable in CDS	NA	NA	NA	0.363476	NA	NA	NA	NA	NA	NA	NA	NA	NA	NA	NA	NA	NA	NA	NA	NA	NA	NA	NA	NA	NA	NA	NA	NA	NA	NA	NA	NA	NA	NA	NA	NA	NA
PF3D7_0502600.1	2.11198	2.73438	PF3D7_0502600	conserved Plasmodium protein, unknown function	protein coding	null	PBANKA_1102300	NA	NA	NA	-2.951	Mutable in CDS	0.907212	Dispensable	1.41477	0.361081	NA	1.07069e-46	NA	NA	NA	NA	NA	NA	NA	NA	NA	NA	NA	NA	NA	NA	NA	NA	NA	NA	NA	NA	NA	NA	NA	NA	NA	NA	NA	NA	NA	NA	NA
PF3D7_0502700.1	0.294705	0.78125	PF3D7_0502700	conserved protein, unknown function	protein coding	null	PBANKA_1102400	NA	NA	NA	-2.769	Mutable in CDS	NA	NA	2.43797	0.253122	NA	5.51538e-17	NA	NA	NA	NA	NA	NA	NA	NA	NA	NA	NA	NA	NA	NA	NA	NA	NA	NA	NA	NA	NA	NA	NA	NA	NA	NA	NA	NA	NA	NA	NA
PF3D7_0502800.1	0.0199653	0.217014	PF3D7_0502800	DnaJ protein, putative	protein coding	null	PBANKA_1102500	NA	NA	NA	-2.99	Mutable in CDS	NA	NA	2.55844	0.453952	NA	NA	NA	NA	NA	NA	NA	NA	NA	NA	NA	NA	NA	NA	NA	NA	NA	NA	NA	NA	NA	NA	NA	NA	NA	NA	NA	NA	NA	NA	NA	NA	NA
PF3D7_0502900.1	0.138021	0.303819	PF3D7_0502900	Tim10/DDP family zinc finger protein, putative	protein coding	null	NA	-834.282	589.642	g15	-2.777	Non - Mutable in CDS	NA	NA	4.58537	0.175207	NA	NA	NA	NA	NA	NA	NA	NA	NA	NA	NA	NA	NA	NA	NA	NA	NA	NA	NA	NA	NA	NA	NA	NA	NA	NA	NA	NA	NA	NA	NA	NA	NA
PF3D7_0503000.1	5.60938	3.0816	PF3D7_0503000	50S ribosomal protein L28, apicoplast, putative	protein coding	null	PBANKA_1102700	NA	NA	NA	-2.854	Non - Mutable in CDS	NA	NA	2.67681	0.177531	NA	NA	NA	NA	NA	NA	NA	NA	NA	NA	NA	NA	NA	NA	NA	NA	NA	NA	NA	NA	1.65711e-18	8.17621e-05	NA	NA	NA	NA	0.000583568	NA	NA	NA	NA	NA	NA
PF3D7_0503100.1	1.04818	0.737847	PF3D7_0503100	4-diphosphocytidyl-2-C-methyl-D-erythritol kinase, putative	protein coding	IspE	PBANKA_1102800	NA	NA	NA	-3.264	Non - Mutable in CDS	0.127129	Essential	1.94946	0.329333	NA	NA	NA	NA	NA	NA	NA	NA	NA	NA	NA	NA	NA	NA	NA	NA	NA	NA	NA	NA	NA	NA	NA	NA	NA	NA	NA	NA	NA	NA	NA	NA	NA
PF3D7_0503200.1	14.4006	7.98611	PF3D7_0503200	conserved Plasmodium protein, unknown function	protein coding	null	PBANKA_1102900	NA	NA	NA	-3.285	Non - Mutable in CDS	0.226837	Essential	2.29615	0.396667	NA	NA	NA	3.32896e-06	NA	NA	NA	NA	NA	NA	NA	NA	NA	NA	NA	NA	NA	NA	NA	NA	NA	NA	NA	NA	NA	NA	NA	NA	NA	NA	NA	NA	NA
PF3D7_0503300.1	5.82682	1.5625	PF3D7_0503300	serine/arginine-rich splicing factor 12	protein coding	SRSF12	PBANKA_1103000	NA	NA	NA	-2.989	Non - Mutable in CDS	NA	NA	NA	0.296164	NA	NA	NA	NA	NA	NA	NA	NA	NA	NA	NA	NA	NA	NA	NA	NA	NA	NA	NA	NA	1.65282e-06	NA	NA	NA	NA	NA	0.00252539	NA	NA	NA	NA	NA	NA
PF3D7_0503400.1	5.84375	7.72569	PF3D7_0503400	actin-depolymerizing factor 1	protein coding	ADF1	PBANKA_1103100	-1227.64	-2656.82	g4	-3.113	Non - Mutable in CDS	0.0913	Essential	4.51639	NA	NA	NA	NA	NA	NA	NA	NA	NA	NA	NA	NA	NA	NA	NA	NA	NA	NA	NA	NA	NA	1.93334e-26	1.39051e-12	1.50983e-08	TRUE	0.00159648	NA	NA	NA	NA	NA	NA	NA	NA
PF3D7_0503500.1	1.11328	0.347222	PF3D7_0503500	protein kinase, putative	protein coding	null	PBANKA_1103200	-2346.97	83.2471	g6	-0.289	Mutable in CDS	1.00997	Dispensable	1.67599	0.339002	NA	NA	NA	NA	NA	NA	NA	NA	NA	NA	NA	NA	NA	NA	NA	NA	NA	NA	NA	NA	NA	NA	NA	NA	NA	NA	NA	NA	NA	NA	NA	NA	NA
PF3D7_0503600.1	5.86024	1.90972	PF3D7_0503600	myosin B	protein coding	MyoB	PBANKA_1103300	835.48	2048.59	g11	-2.544	Mutable in CDS	0.993022	Dispensable	3.93275	0.333425	NA	NA	NA	NA	NA	NA	NA	NA	NA	NA	NA	NA	NA	NA	NA	NA	NA	NA	NA	NA	NA	NA	NA	NA	0.000260543	C5	0.000733896	NA	NA	NA	NA	NA	NA
PF3D7_0503800.1	2.41797	2.43056	PF3D7_0503800	60S ribosomal protein L31	protein coding	RPL31	PBANKA_1103400	NA	NA	NA	0	Non - Mutable in CDS	0.100037	Essential	4.6	0.270761	NA	NA	NA	NA	NA	NA	NA	NA	NA	NA	NA	NA	NA	NA	NA	NA	NA	NA	NA	NA	NA	NA	NA	NA	0.0030487	NA	NA	NA	NA	NA	NA	NA	NA
PF3D7_0503900.1	0.0924479	0.130208	PF3D7_0503900	conserved Plasmodium protein, unknown function	protein coding	null	PBANKA_1103500	-735.332	626.919	g15	-3.021	Mutable in CDS	0.0854	Essential	2.21681	0.310069	NA	NA	NA	NA	NA	NA	NA	NA	NA	NA	NA	NA	NA	NA	NA	NA	NA	NA	NA	NA	NA	NA	NA	NA	NA	NA	NA	NA	NA	NA	NA	NA	NA
PF3D7_0504000.1	1.21571	0.824653	PF3D7_0504000	cation transporting P-ATPase	protein coding	ATPase3	NA	NA	NA	NA	-2.822	Non - Mutable in CDS	NA	NA	NA	0.454729	NA	NA	NA	NA	NA	NA	NA	NA	NA	NA	NA	NA	NA	NA	NA	NA	NA	NA	NA	NA	NA	NA	NA	NA	NA	NA	NA	NA	NA	NA	NA	NA	NA
PF3D7_0504100.1	0.0112847	0.260417	PF3D7_0504100	AN1-type zinc finger protein, putative	protein coding	null	PBANKA_1103700	-1300.9	963.921	g15	-2.856	Non - Mutable in CDS	NA	NA	2.41176	0.138263	NA	NA	NA	NA	NA	NA	NA	NA	NA	NA	NA	NA	NA	NA	NA	NA	NA	NA	NA	NA	NA	NA	NA	NA	NA	NA	NA	NA	NA	NA	NA	NA	NA
PF3D7_0504200.1	8.79774	3.125	PF3D7_0504200	ATP-dependent RNA helicase DDX27, putative	protein coding	DDX27	PBANKA_1103800	NA	NA	NA	-2.793	Non - Mutable in CDS	0.131178	Essential	2.6142	0.391797	NA	NA	NA	NA	NA	NA	NA	NA	NA	NA	NA	NA	NA	NA	NA	NA	NA	NA	NA	NA	NA	NA	NA	NA	NA	NA	NA	NA	NA	NA	NA	NA	NA
PF3D7_0504300.1	0.170573	1.17188	PF3D7_0504300	conserved Plasmodium protein, unknown function	protein coding	null	PBANKA_1103900	NA	NA	NA	-2.539	Mutable in CDS	1.02871	Dispensable	2.56444	0.23463	NA	NA	NA	NA	NA	NA	NA	NA	NA	NA	NA	NA	NA	NA	NA	NA	NA	NA	NA	NA	NA	NA	NA	NA	NA	NA	NA	NA	NA	NA	NA	NA	NA
PF3D7_0504400.1	4.6428	2.43056	PF3D7_0504400	ATP-dependent helicase, putative	protein coding	null	PBANKA_1104000	NA	NA	NA	-2.91	Non - Mutable in CDS	0.0897	Essential	3.05805	0.376288	NA	NA	NA	NA	2.27029	0.582	0.138	8.8798e-07	NA	NA	NA	NA	NA	NA	NA	NA	NA	NA	NA	NA	NA	NA	NA	NA	NA	NA	NA	NA	NA	NA	NA	NA	NA
PF3D7_0504500.1	4.90234	3.38542	PF3D7_0504500	MOLO1 domain-containing protein, putative	protein coding	null	PBANKA_1104100	NA	NA	NA	2.161	Mutable in CDS	0.942888	Dispensable	3.22464	0.255157	4.06402e-91	NA	NA	NA	NA	NA	NA	NA	NA	NA	NA	NA	NA	NA	NA	NA	NA	NA	NA	NA	NA	NA	NA	NA	NA	NA	NA	NA	NA	NA	NA	NA	NA
PF3D7_0504600.1	0.84809	0.390625	PF3D7_0504600	2-oxoisovalerate dehydrogenase subunit beta, mitochondrial, putative	protein coding	BCKDHB	PBANKA_1104200	-2377.27	-682.727	g6	-1.662	Non - Mutable in CDS	0.606455	Slow	3.91667	0.238148	NA	NA	NA	NA	NA	NA	NA	NA	NA	NA	NA	NA	NA	NA	NA	NA	NA	NA	NA	NA	NA	2.72152e-12	NA	NA	NA	NA	NA	NA	NA	NA	NA	NA	NA
PF3D7_0504700.1	6.70443	4.21007	PF3D7_0504700	centrosomal protein CEP120, putative	protein coding	CEP120	PBANKA_1104300	NA	NA	NA	-2.667	Mutable in CDS	NA	NA	NA	0.360336	9.0618e-06	NA	0.00178891	NA	NA	NA	NA	NA	NA	NA	NA	NA	NA	NA	NA	NA	NA	NA	NA	NA	NA	NA	NA	NA	NA	NA	NA	NA	NA	NA	NA	NA	NA
PF3D7_0504800.1	70.0082	9.85243	PF3D7_0504800	conserved Plasmodium protein, unknown function	protein coding	null	PBANKA_1104400	3099.82	-585.184	g1	-2.72	Mutable in CDS	NA	NA	0.508929	0.546482	NA	NA	NA	NA	NA	NA	NA	NA	NA	NA	NA	NA	NA	NA	NA	NA	NA	NA	NA	NA	4.21116e-30	4.39081e-09	NA	TRUE	0.00327458	NA	NA	NA	NA	NA	NA	NA	0.0245329
PF3D7_0504900.1	4.94097	5.51215	PF3D7_0504900	conserved protein, unknown function	protein coding	null	PBANKA_1104500	NA	NA	NA	0.833	Mutable in CDS	NA	NA	3.83708	0.139244	NA	NA	NA	NA	NA	NA	NA	NA	NA	NA	NA	NA	NA	NA	NA	NA	NA	NA	NA	NA	2.3623e-17	NA	NA	NA	NA	NA	NA	NA	NA	NA	NA	NA	NA
PF3D7_0505000.1	6.34635	4.51389	PF3D7_0505000	MMS19-like protein, putative	protein coding	null	PBANKA_1104600	NA	NA	NA	-2.825	Non - Mutable in CDS	NA	NA	0.544737	0.499225	NA	NA	NA	NA	NA	NA	NA	NA	NA	NA	NA	NA	NA	NA	NA	NA	NA	NA	NA	NA	NA	NA	NA	NA	NA	NA	NA	NA	NA	NA	NA	NA	NA
PF3D7_0505100.1	111.278	12.717	PF3D7_0505100	trafficking protein particle complex subunit 8, putative	protein coding	TRS85	PBANKA_1104700	3115.4	-519.806	g1	-2.679	Non - Mutable in CDS	0.029	Essential	1.22011	0.464246	NA	NA	NA	NA	NA	NA	NA	NA	NA	NA	NA	NA	7.76801	0.929	0.233	2.63825e-28	NA	NA	NA	NA	2.17604e-27	2.42623e-14	NA	NA	0.00492892	NA	NA	NA	NA	NA	NA	NA	NA
PF3D7_0505200.1	1.06467	0.694444	PF3D7_0505200	actin-like protein, putative	protein coding	ALP2b	PBANKA_1104800	-936.882	983.38	g15	-2.884	Mutable in CDS	0.990566	Dispensable	3.20696	0.267149	NA	NA	NA	NA	NA	NA	NA	NA	NA	NA	NA	NA	NA	NA	NA	NA	NA	NA	NA	NA	NA	NA	NA	NA	NA	NA	NA	NA	NA	NA	NA	NA	NA
PF3D7_0505300.1	1.89193	0.911458	PF3D7_0505300	UDP-N-acetylglucosamine transporter, putative	protein coding	null	PBANKA_1104900	NA	NA	NA	-1.055	Mutable in CDS	0.964861	Dispensable	1.34032	0.314212	NA	NA	NA	NA	NA	NA	NA	NA	NA	NA	NA	NA	NA	NA	NA	NA	NA	NA	NA	NA	NA	NA	NA	NA	NA	NA	NA	NA	NA	NA	NA	NA	NA
PF3D7_0505400.1	206.144	9.93924	PF3D7_0505400	conserved protein, unknown function	protein coding	null	PBANKA_1105000	3091.99	-454.957	g1	-2.905	Non - Mutable in CDS	0.110813	Essential	2.40367	0.310686	NA	NA	NA	NA	3.49791	0.527	0.034	5.11931e-11	NA	NA	NA	NA	8.44462	0.839	0.029	3.04058e-27	NA	NA	NA	NA	6.92031e-12	4.08242e-06	NA	NA	6.15e-05	C1	NA	NA	NA	NA	NA	NA	1.69e-06
PF3D7_0505500.1	19.2209	5.38194	PF3D7_0505500	DNA mismatch repair protein MSH6, putative	protein coding	MSH6	PBANKA_1105100	NA	NA	NA	-2.407	Non - Mutable in CDS	0.112477	Essential	2.8792	0.366815	NA	NA	NA	NA	NA	NA	NA	NA	NA	NA	NA	NA	NA	NA	NA	NA	NA	NA	NA	NA	1.3985e-14	NA	NA	NA	NA	NA	NA	NA	NA	NA	NA	NA	NA
PF3D7_0505600.1	3.57552	3.03819	PF3D7_0505600	conserved protein, unknown function	protein coding	null	PBANKA_1105200	NA	NA	NA	-2.721	Non - Mutable in CDS	0.0305	Essential	1.98806	0.151013	NA	NA	NA	NA	NA	NA	NA	NA	NA	NA	NA	NA	NA	NA	NA	NA	NA	NA	NA	NA	NA	NA	NA	NA	NA	NA	NA	NA	NA	NA	NA	NA	NA
PF3D7_0505700.1	51.7018	13.6719	PF3D7_0505700	conserved Plasmodium membrane protein, unknown function	protein coding	null	NA	NA	NA	NA	1.421	Mutable in CDS	NA	NA	-1.08728	0.353058	NA	NA	NA	NA	NA	NA	NA	NA	NA	NA	NA	NA	NA	NA	NA	NA	NA	NA	NA	NA	NA	NA	NA	NA	0.00805164	NA	NA	NA	NA	NA	NA	NA	NA
PF3D7_0505800.1	0.0112847	0.260417	PF3D7_0505800	small ubiquitin-related modifier	protein coding	SUMO	PBANKA_1105400	NA	NA	NA	-2.803	Non - Mutable in CDS	0.231611	Essential	4.57	0.0588134	NA	NA	NA	NA	NA	NA	NA	NA	NA	NA	NA	NA	NA	NA	NA	NA	NA	NA	NA	NA	NA	NA	NA	NA	NA	NA	NA	NA	NA	NA	NA	NA	NA
PF3D7_0505900.1	0.0855035	0.520833	PF3D7_0505900	mediator of RNA polymerase II transcription subunit 11, putative	protein coding	MED11	PBANKA_1105500	-1054.98	48.7284	g15	-2.634	Non - Mutable in CDS	NA	NA	3.21705	0.232281	NA	NA	NA	NA	NA	NA	NA	NA	NA	NA	NA	NA	NA	NA	NA	NA	NA	NA	NA	NA	NA	NA	NA	NA	NA	NA	NA	NA	NA	NA	NA	NA	NA
PF3D7_0506000.1	1.24436	2.51736	PF3D7_0506000	conserved Plasmodium protein, unknown function	protein coding	null	PBANKA_1105600	NA	NA	NA	-3.387	Non - Mutable in CDS	NA	NA	1.796	0.290757	NA	NA	NA	NA	NA	NA	NA	NA	NA	NA	NA	NA	NA	NA	NA	NA	NA	NA	NA	NA	NA	NA	NA	NA	NA	NA	NA	NA	NA	NA	NA	NA	NA
PF3D7_0506100.1	0.215278	0.78125	PF3D7_0506100	60S ribosomal subunit protein L24, putative	protein coding	null	PBANKA_1105700	-1154.58	148.843	g5	-3.407	Non - Mutable in CDS	NA	NA	3.73529	0.291049	NA	NA	NA	NA	NA	NA	NA	NA	NA	NA	NA	NA	NA	NA	NA	NA	NA	NA	NA	NA	NA	NA	NA	NA	NA	NA	NA	NA	NA	NA	NA	NA	NA
PF3D7_0506200.1	0.859809	0.911458	PF3D7_0506200	TATA-box-binding protein	protein coding	TBP	PBANKA_1105800	-400.061	517.229	g15	-2.784	Non - Mutable in CDS	NA	NA	2.27217	0.312605	NA	NA	NA	NA	NA	NA	NA	NA	NA	NA	NA	NA	NA	NA	NA	NA	NA	NA	NA	NA	NA	NA	NA	NA	NA	NA	NA	NA	NA	NA	NA	NA	NA
PF3D7_0506300.1	8.57465	4.42708	PF3D7_0506300	conserved protein, unknown function	protein coding	null	PBANKA_1105900	NA	NA	NA	-3.308	Non - Mutable in CDS	NA	NA	1.46523	0.239218	NA	NA	NA	4.58651e-09	NA	NA	NA	NA	NA	NA	NA	NA	NA	NA	NA	NA	NA	NA	NA	NA	NA	NA	NA	NA	6.8e-05	C2	NA	NA	NA	NA	NA	NA	NA
PF3D7_0506400.1	7.03733	8.07292	PF3D7_0506400	conserved Plasmodium protein, unknown function	protein coding	null	PBANKA_1106000	NA	NA	NA	-3.113	Non - Mutable in CDS	NA	NA	1.72727	0.155249	NA	NA	NA	NA	NA	NA	NA	NA	NA	NA	NA	NA	NA	NA	NA	NA	NA	NA	NA	NA	NA	NA	NA	NA	NA	NA	NA	NA	NA	NA	NA	NA	NA
PF3D7_0506500.1	245.497	28.2118	PF3D7_0506500	conserved Plasmodium protein, unknown function	protein coding	null	NA	NA	NA	NA	-1.284	Mutable in CDS	NA	NA	-0.148249	0.70748	NA	NA	NA	NA	NA	NA	NA	NA	NA	NA	NA	NA	NA	NA	NA	NA	NA	NA	NA	NA	NA	NA	NA	NA	NA	NA	NA	NA	NA	NA	NA	NA	NA
PF3D7_0506600.1	4.125	3.55903	PF3D7_0506600	histone deacetylase, putative, pseudogene	protein coding	null	NA	NA	NA	NA	-2.229	Mutable in CDS	NA	NA	-0.59322	NA	NA	NA	NA	NA	NA	NA	NA	NA	NA	NA	NA	NA	NA	NA	NA	NA	NA	NA	NA	NA	NA	NA	NA	NA	NA	NA	NA	NA	NA	NA	NA	NA	NA
PF3D7_0506700.1	9.07031	2.60417	PF3D7_0506700	GTPase-activating protein, putative	protein coding	null	PBANKA_1106300	NA	NA	NA	-2.927	Non - Mutable in CDS	0.585244	Slow	0.676005	0.292883	NA	NA	NA	NA	NA	NA	NA	NA	NA	NA	NA	NA	NA	NA	NA	NA	NA	NA	NA	NA	NA	1.06508e-09	NA	NA	NA	NA	NA	NA	NA	NA	NA	NA	NA
PF3D7_0506800.1	162.095	25.0868	PF3D7_0506800	transcription factor 25, putative	protein coding	TCF25	PBANKA_1106400	NA	NA	NA	-1.502	Mutable in CDS	0.908994	Dispensable	2.25847	0.386034	NA	NA	NA	0.0472894	NA	NA	NA	NA	NA	NA	NA	NA	2.10745	0.759	0.252	4.89835e-09	NA	NA	NA	NA	4.91866e-16	2.27218e-07	NA	NA	NA	NA	4.41e-11	C5	NA	NA	NA	NA	NA
PF3D7_0506900.1	173.349	17.1441	PF3D7_0506900	rhomboid protease ROM4	protein coding	ROM4	PBANKA_1106500	2900.17	-856.839	g1	-3.16	Non - Mutable in CDS	0.74072	Slow	2.30526	0.408787	NA	NA	NA	NA	NA	NA	NA	NA	NA	NA	NA	NA	2.75118	0.786	0.301	2.91584e-10	NA	NA	NA	NA	NA	7.91076e-12	5.95346e-08	NA	1.25e-08	C1	NA	NA	NA	NA	NA	NA	0.000937034
PF3D7_0507000.1	18.0512	5.33854	PF3D7_0507000	conserved protein, unknown function	protein coding	null	PBANKA_1106600	1910.89	1944.29	g11	-3.723	Non - Mutable in CDS	NA	NA	3.30189	0.125679	NA	NA	NA	NA	NA	NA	NA	NA	NA	NA	NA	NA	6.64577	0.732	0.01	3.29929e-22	NA	NA	NA	NA	NA	NA	NA	NA	4.8e-13	C2	NA	NA	NA	NA	NA	NA	NA
PF3D7_0507100.1	452.764	11.0243	PF3D7_0507100	60S ribosomal protein L4	protein coding	RPL4	PBANKA_1106700	3131.63	287.293	g1	-2.643	Non - Mutable in CDS	NA	NA	4.309	0.314249	NA	NA	NA	NA	NA	NA	NA	NA	NA	NA	NA	NA	4.24565	0.955	0.845	4.61502e-17	NA	NA	NA	NA	NA	NA	NA	NA	0.0076136	NA	NA	NA	NA	NA	NA	NA	8.86e-07
PF3D7_0507200.1	12.7817	13.0208	PF3D7_0507200	subtilisin-like protease 3	protein coding	SUB3	PBANKA_1106800	NA	NA	NA	0.379	Mutable in CDS	NA	NA	0.340347	0.195688	NA	NA	NA	0.00184818	NA	NA	NA	NA	NA	NA	NA	NA	NA	NA	NA	NA	NA	NA	NA	NA	3.02475e-16	1.19933e-14	NA	NA	NA	NA	0.00211727	NA	NA	NA	NA	NA	NA
PF3D7_0507300.1	124.648	21.4844	PF3D7_0507300	subtilisin-like ookinete protein SOPT	protein coding	SOPT	PBANKA_1106900	2526.37	1517.56	g12	-2.405	Mutable in CDS	1.00827	Dispensable	0.15674	0.510827	NA	NA	NA	NA	NA	NA	NA	NA	NA	NA	NA	NA	NA	NA	NA	NA	NA	NA	NA	NA	NA	NA	NA	NA	2.03e-11	C7	0.00174215	NA	NA	NA	NA	NA	NA
PF3D7_0507400.1	46.6016	13.7587	PF3D7_0507400	conserved Plasmodium protein, unknown function	protein coding	null	PBANKA_1107000	2473.27	1668.66	g12	-0.799	Mutable in CDS	0.938096	Dispensable	1.4359	0.194981	NA	NA	NA	NA	NA	NA	NA	NA	NA	NA	NA	NA	4.48257	0.643	0.117	1.27306e-12	NA	NA	NA	NA	NA	NA	NA	NA	NA	NA	1.19e-08	C5	NA	NA	NA	NA	NA
PF3D7_0507500.1	0.938368	0.694444	PF3D7_0507500	subtilisin-like protease 1	protein coding	SUB1	PBANKA_1107100	-1031.87	1351.07	g14	-2.54	Non - Mutable in CDS	0.0729	Essential	2.14804	0.31254	NA	NA	NA	NA	NA	NA	NA	NA	NA	NA	NA	NA	NA	NA	NA	NA	NA	NA	NA	NA	NA	NA	NA	NA	NA	NA	NA	NA	NA	NA	NA	NA	NA
PF3D7_0507600.1	0.403212	1.6059	PF3D7_0507600	protein CAF40, putative	protein coding	CAF40	PBANKA_1107200	NA	NA	NA	-3.091	Non - Mutable in CDS	0.0571	Essential	1.37206	0.458586	NA	NA	NA	NA	NA	NA	NA	NA	NA	NA	NA	NA	NA	NA	NA	NA	NA	NA	NA	NA	NA	NA	NA	NA	0.00987997	NA	NA	NA	NA	NA	NA	NA	NA
PF3D7_0507700.1	2.45226	1.77951	PF3D7_0507700	nuclear protein localization protein 4, putative	protein coding	NPL4	PBANKA_1107300	NA	NA	NA	-2.935	Non - Mutable in CDS	0.376386	Essential	3.44444	0.255667	NA	NA	NA	NA	NA	NA	NA	NA	NA	NA	NA	NA	NA	NA	NA	NA	NA	NA	NA	NA	NA	NA	NA	NA	NA	NA	NA	NA	NA	NA	NA	NA	NA
PF3D7_0507800.1	51.5681	11.8924	PF3D7_0507800	conserved protein, unknown function	protein coding	null	PBANKA_1107400	NA	NA	NA	-1.716	Mutable in CDS	0.0403	Essential	0.27013	0.357402	NA	NA	NA	2.39004e-10	NA	NA	NA	NA	NA	NA	NA	NA	NA	NA	NA	NA	NA	NA	NA	NA	NA	NA	NA	NA	0.000178481	C6	NA	NA	NA	NA	NA	NA	NA
PF3D7_0507900.1	0.127604	0.390625	PF3D7_0507900	conserved Plasmodium protein, unknown function	protein coding	null	PBANKA_1107500	94.0877	310.805	g10	0	Non - Mutable in CDS	NA	NA	2.46667	0.138106	NA	NA	NA	NA	NA	NA	NA	NA	NA	NA	NA	NA	NA	NA	NA	NA	NA	NA	NA	NA	NA	NA	NA	NA	NA	NA	NA	NA	NA	NA	NA	NA	NA
PF3D7_0508000.1	1.1224	0.303819	PF3D7_0508000	6-cysteine protein	protein coding	P38	PBANKA_1107600	-1807.57	-439.718	g5	-2.938	Non - Mutable in CDS	0.980929	Dispensable	1.90582	0.312237	NA	NA	NA	NA	NA	NA	NA	NA	NA	NA	NA	NA	NA	NA	NA	NA	NA	NA	NA	NA	NA	NA	NA	NA	NA	NA	NA	NA	NA	NA	NA	NA	NA
PF3D7_0508100.1	64.5317	11.3715	PF3D7_0508100	SET domain protein, putative	protein coding	SET9	PBANKA_1107700	123.935	-2927.75	g3	-2.708	Non - Mutable in CDS	0.00329	Essential	2.05456	0.374209	NA	NA	NA	0.0317253	NA	NA	NA	NA	2.17699	0.697	0.187	0.000319206	NA	NA	NA	NA	NA	NA	NA	NA	7.44887e-15	2.32699e-12	0.000635269	NA	NA	NA	NA	NA	NA	NA	NA	NA	NA
PF3D7_0508200.1	0.838976	0.477431	PF3D7_0508200	longevity-assurance (LAG1) protein, putative	protein coding	null	PBANKA_1107800	-552.217	573.478	g15	-2.571	Mutable in CDS	1.07375	Dispensable	3.50696	0.223919	NA	NA	NA	NA	NA	NA	NA	NA	NA	NA	NA	NA	NA	NA	NA	NA	NA	NA	NA	NA	NA	NA	NA	NA	NA	NA	NA	NA	NA	NA	NA	NA	NA
PF3D7_0508300.1	0.154948	0.130208	PF3D7_0508300	triose phosphate transporter	protein coding	TPT	PBANKA_1107900	NA	NA	NA	-3.009	Non - Mutable in CDS	NA	NA	3.78779	0.432453	NA	NA	NA	NA	NA	NA	NA	NA	NA	NA	NA	NA	NA	NA	NA	NA	NA	NA	NA	NA	NA	NA	NA	NA	NA	NA	NA	NA	NA	NA	NA	NA	NA
PF3D7_0508400.1	217.651	7.50868	PF3D7_0508400	conserved protein, unknown function	protein coding	null	PBANKA_1108000	2254.89	1799.18	g12	-2.594	Non - Mutable in CDS	0.976715	Dispensable	2.86802	0.270388	NA	NA	NA	NA	NA	NA	NA	NA	NA	NA	NA	NA	7.0742	0.92	0.243	7.90347e-27	NA	NA	NA	NA	NA	NA	NA	NA	0.00303124	NA	NA	NA	NA	NA	NA	NA	0.00093341
PF3D7_0508500.1	1.69792	2.03993	PF3D7_0508500	guanidine nucleotide exchange factor	protein coding	RCC1	PBANKA_1108100	NA	NA	NA	-2.704	Non - Mutable in CDS	0.10529	Essential	1.86224	0.412844	NA	NA	6.20027e-07	NA	NA	NA	NA	NA	NA	NA	NA	NA	NA	NA	NA	NA	NA	NA	NA	NA	NA	1.86029e-11	NA	NA	NA	NA	NA	NA	NA	NA	NA	NA	NA
PF3D7_0508600.1	0.826823	1.17188	PF3D7_0508600	conserved protein, unknown function	protein coding	null	PBANKA_1108200	NA	NA	NA	-1.874	Mutable in CDS	0.979994	Dispensable	1.99242	0.596067	NA	NA	NA	NA	NA	NA	NA	NA	NA	NA	NA	NA	NA	NA	NA	NA	NA	NA	NA	NA	NA	NA	NA	NA	NA	NA	NA	NA	NA	NA	NA	NA	NA
PF3D7_0508700.1	9.53299	5.90278	PF3D7_0508700	pre-mRNA-processing ATP-dependent RNA helicase PRP5, putative	protein coding	PRP5	PBANKA_1108300	NA	NA	NA	-2.754	Non - Mutable in CDS	0.387129	Essential	2.07814	0.360377	NA	NA	NA	0.0529322	NA	NA	NA	NA	NA	NA	NA	NA	NA	NA	NA	NA	NA	NA	NA	NA	NA	0.000209627	NA	NA	0.00648158	NA	NA	NA	NA	NA	NA	NA	NA
PF3D7_0508800.1	0.0125868	0.0434028	PF3D7_0508800	single-stranded DNA-binding protein	protein coding	SSB	PBANKA_1108400	NA	NA	NA	-2.837	Non - Mutable in CDS	0.192773	Slow	3.28028	0.380541	NA	NA	NA	NA	NA	NA	NA	NA	NA	NA	NA	NA	NA	NA	NA	NA	NA	NA	NA	NA	NA	NA	NA	NA	NA	NA	NA	NA	NA	NA	NA	NA	NA
PF3D7_0508900.1	30.02	6.77083	PF3D7_0508900	conserved Plasmodium protein, unknown function	protein coding	null	NA	115.629	-2914.73	g3	-0.647	Mutable in CDS	NA	NA	0.0270353	0.559645	NA	NA	NA	NA	NA	NA	NA	NA	NA	NA	NA	NA	NA	NA	NA	NA	NA	NA	NA	NA	NA	NA	NA	NA	NA	NA	NA	NA	NA	NA	NA	NA	NA
PF3D7_0509000.1	3.35764	3.47222	PF3D7_0509000	alpha-soluble NSF attachment protein, putative	protein coding	alphaSNAP	PBANKA_1108600	NA	NA	NA	0	Non - Mutable in CDS	0.325467	Essential	4.64094	0.166126	NA	NA	NA	NA	NA	NA	NA	NA	NA	NA	NA	NA	NA	NA	NA	NA	NA	NA	NA	NA	NA	NA	NA	NA	NA	NA	NA	NA	NA	NA	NA	NA	NA
PF3D7_0509100.1	15.9848	4.60069	PF3D7_0509100	structural maintenance of chromosomes protein 4, putative	protein coding	SMC4	PBANKA_1108700	NA	NA	NA	-2.845	Non - Mutable in CDS	NA	NA	2.29223	0.519163	NA	1.02936e-48	NA	NA	NA	NA	NA	NA	NA	NA	NA	NA	NA	NA	NA	NA	NA	NA	NA	NA	1.53157e-22	5.98562e-07	NA	NA	NA	NA	NA	NA	NA	NA	NA	NA	NA
PF3D7_0509200.1	14.8602	6.42361	PF3D7_0509200	leucine-rich repeat protein	protein coding	LRR2	PBANKA_1108800	1862.02	1923.54	g11	-2.94	Mutable in CDS	1.08593	Dispensable	2.75691	0.292983	NA	4.2956e-17	5.9429e-20	NA	NA	NA	NA	NA	NA	NA	NA	NA	NA	NA	NA	NA	NA	NA	NA	NA	NA	NA	NA	NA	4.52e-13	C2	NA	NA	NA	NA	NA	NA	NA
PF3D7_0509300.1	0.115885	1.17188	PF3D7_0509300	conserved Plasmodium protein, unknown function	protein coding	null	PBANKA_1108900	NA	NA	NA	-2.688	Non - Mutable in CDS	1.01502	Dispensable	1.61538	0.377627	NA	NA	NA	NA	NA	NA	NA	NA	NA	NA	NA	NA	NA	NA	NA	NA	NA	NA	NA	NA	NA	NA	NA	NA	NA	NA	NA	NA	NA	NA	NA	NA	NA
PF3D7_0509400.1	34.6866	6.2934	PF3D7_0509400	RNA polymerase I	protein coding	RNAPI	PBANKA_1109000	950.75	-1040.97	g10	-2.929	Non - Mutable in CDS	0.0472	Essential	2.34432	0.42191	NA	NA	NA	0.318533	NA	NA	NA	NA	NA	NA	NA	NA	NA	NA	NA	NA	NA	NA	NA	NA	NA	NA	NA	NA	NA	NA	0.00770714	NA	NA	NA	NA	NA	NA
PF3D7_0509500.1	2.4592	2.82118	PF3D7_0509500	ERCC4 domain-containing protein, putative	protein coding	null	PBANKA_1109100	NA	NA	NA	-3.048	Non - Mutable in CDS	0.235898	Slow	1.18304	0.371035	NA	NA	NA	NA	NA	NA	NA	NA	NA	NA	NA	NA	NA	NA	NA	NA	NA	NA	NA	NA	NA	NA	NA	NA	NA	NA	NA	NA	NA	NA	NA	NA	NA
PF3D7_0509600.1	4.21094	3.21181	PF3D7_0509600	asparagine--tRNA ligase	protein coding	AsnRS	PBANKA_1109200	NA	NA	NA	-3.018	Non - Mutable in CDS	NA	NA	NA	0.437351	NA	NA	NA	NA	NA	NA	NA	NA	NA	NA	NA	NA	NA	NA	NA	NA	NA	NA	NA	NA	NA	NA	NA	NA	NA	NA	NA	NA	NA	NA	NA	NA	NA
PF3D7_0509700.1	1.55512	2.34375	PF3D7_0509700	conserved Plasmodium protein, unknown function	protein coding	null	PBANKA_1109300	NA	NA	NA	-2.914	Non - Mutable in CDS	1.03021	Dispensable	1.23301	0.455072	5.67323e-80	NA	NA	NA	NA	NA	NA	NA	NA	NA	NA	NA	NA	NA	NA	NA	NA	NA	NA	NA	NA	NA	NA	NA	NA	NA	NA	NA	NA	NA	NA	NA	NA
PF3D7_0509800.1	46	18.8368	PF3D7_0509800	phosphatidylinositol 4-kinase	protein coding	PI4K	PBANKA_1109400	NA	NA	NA	-3.011	Non - Mutable in CDS	0.0595	Essential	1.97849	0.33178	NA	NA	NA	NA	NA	NA	NA	NA	NA	NA	NA	NA	NA	NA	NA	NA	NA	NA	NA	NA	6.88296e-24	1.08999e-15	2.4932e-10	NA	NA	NA	5.79e-07	C5	NA	NA	NA	NA	NA
PF3D7_0509900.1	0.592882	1.12847	PF3D7_0509900	conserved protein, unknown function	protein coding	null	PBANKA_1109500	NA	NA	NA	-3.412	Non - Mutable in CDS	0.206753	Essential	2.66764	0.218081	NA	NA	NA	NA	NA	NA	NA	NA	NA	NA	NA	NA	NA	NA	NA	NA	NA	NA	NA	NA	NA	NA	NA	NA	NA	NA	NA	NA	NA	NA	NA	NA	NA
PF3D7_0510000.1	4.93707	3.51562	PF3D7_0510000	conserved Plasmodium protein, unknown function	protein coding	null	PBANKA_1109600	NA	NA	NA	-0.587	Mutable in CDS	0.981134	Dispensable	1.47898	0.311793	NA	NA	NA	NA	NA	NA	NA	NA	NA	NA	NA	NA	NA	NA	NA	NA	NA	NA	NA	NA	0.000133249	NA	NA	NA	NA	NA	NA	NA	NA	NA	NA	NA	NA
PF3D7_0510100.1	3.44444	2.69097	PF3D7_0510100	conserved protein, unknown function	protein coding	null	PBANKA_1109700	-1175.72	-2688.24	g4	-2.606	Non - Mutable in CDS	0.0244	Essential	0.185027	0.412428	NA	NA	NA	NA	NA	NA	NA	NA	NA	NA	NA	NA	NA	NA	NA	NA	NA	NA	NA	NA	8.20289e-28	8.22652e-15	5.01872e-09	NA	NA	NA	NA	NA	NA	NA	NA	NA	NA
PF3D7_0510200.1	0.661458	0.78125	PF3D7_0510200	peptidyl-prolyl cis-trans isomerase	protein coding	CYP87	PBANKA_1109800	NA	NA	NA	-2.598	Non - Mutable in CDS	0.521032	Slow	3.38383	0.289174	NA	NA	NA	NA	NA	NA	NA	NA	NA	NA	NA	NA	NA	NA	NA	NA	NA	NA	NA	NA	NA	NA	NA	NA	NA	NA	NA	NA	NA	NA	NA	NA	NA
PF3D7_0510300.1	1.69271	2.56076	PF3D7_0510300	stripes inner membrane complex protein, putative	protein coding	SIP	PBANKA_1109900	NA	NA	NA	-2.919	Non - Mutable in CDS	1.05076	Dispensable	3.43725	0.144659	NA	NA	6.02239e-39	NA	NA	NA	NA	NA	NA	NA	NA	NA	NA	NA	NA	NA	NA	NA	NA	NA	NA	NA	NA	NA	NA	NA	NA	NA	NA	NA	NA	NA	NA
PF3D7_0510400.1	1.25955	1.04167	PF3D7_0510400	PDCD2 domain-containing protein, putative	protein coding	null	PBANKA_1110000	587.679	1497.5	g11	-2.816	Non - Mutable in CDS	NA	NA	2.96009	0.492441	NA	NA	NA	NA	NA	NA	NA	NA	NA	NA	NA	NA	NA	NA	NA	NA	NA	NA	NA	NA	NA	NA	NA	NA	NA	NA	NA	NA	NA	NA	NA	NA	NA
PF3D7_0510500.1	5.90321	4.25347	PF3D7_0510500	topoisomerase I	protein coding	TopoI	PBANKA_1110100	NA	NA	NA	-3.151	Non - Mutable in CDS	NA	NA	3.5028	0.308898	NA	NA	NA	NA	NA	NA	NA	NA	NA	NA	NA	NA	NA	NA	NA	NA	NA	NA	NA	NA	1.98652e-22	NA	NA	NA	NA	NA	NA	NA	NA	NA	NA	NA	NA
PF3D7_0510600.1	0	0	PF3D7_0510600	tRNA Leucine	tRNA encoding	null	NA	NA	NA	NA	NA	NA	NA	NA	NA	NA	NA	NA	NA	NA	NA	NA	NA	NA	NA	NA	NA	NA	NA	NA	NA	NA	NA	NA	NA	NA	NA	NA	NA	NA	NA	NA	NA	NA	NA	NA	NA	NA	NA
PF3D7_0510700.1	18.3694	3.125	PF3D7_0510700	conserved Plasmodium protein, unknown function	protein coding	null	PBANKA_1110200	523.684	-94.464	g10	-1.251	Mutable in CDS	NA	NA	1.03846	0.321328	1.2846e-71	NA	NA	NA	NA	NA	NA	NA	NA	NA	NA	NA	NA	NA	NA	NA	NA	NA	NA	NA	NA	NA	NA	NA	NA	NA	NA	NA	NA	NA	NA	NA	NA
PF3D7_0510800.1	4.86328	2.86458	PF3D7_0510800	WD repeat-containing protein, putative	protein coding	null	PBANKA_1110300	537.368	-34.5963	g10	-0.933	Mutable in CDS	NA	NA	3.58851	0.386208	NA	3.2568e-14	NA	NA	NA	NA	NA	NA	NA	NA	NA	NA	NA	NA	NA	NA	NA	NA	NA	NA	NA	NA	NA	NA	NA	NA	NA	NA	NA	NA	NA	NA	NA
PF3D7_0510900.1	16.1675	5.03472	PF3D7_0510900	small nucleolar RNA snoR04	snoRNA encoding	null	NA	NA	NA	NA	NA	NA	NA	NA	NA	NA	NA	NA	NA	NA	NA	NA	NA	NA	NA	NA	NA	NA	NA	NA	NA	NA	NA	NA	NA	NA	NA	NA	NA	NA	0.00626691	NA	NA	NA	NA	NA	NA	NA	NA
PF3D7_0511000.1	0.719618	1.08507	PF3D7_0511000	translationally-controlled tumor protein homolog	protein coding	TCTP	PBANKA_1110500	NA	NA	NA	0.283	Mutable in CDS	0.810945	Slow	4.76023	0.315216	NA	NA	NA	NA	NA	NA	NA	NA	NA	NA	NA	NA	NA	NA	NA	NA	NA	NA	NA	NA	NA	1.62017e-06	NA	NA	NA	NA	NA	NA	NA	NA	NA	NA	NA
PF3D7_0511100.1	0.463976	1.38889	PF3D7_0511100	conserved Plasmodium protein, unknown function	protein coding	null	PBANKA_1110600	NA	NA	NA	-3.168	Mutable in CDS	0.905825	Dispensable	2.82927	0.282283	2.72605e-89	NA	NA	NA	NA	NA	NA	NA	NA	NA	NA	NA	NA	NA	NA	NA	NA	NA	NA	NA	NA	NA	NA	NA	NA	NA	NA	NA	NA	NA	NA	NA	NA
PF3D7_0511200.1	19.7595	10.4167	PF3D7_0511200	stearoyl-CoA desaturase	protein coding	SCD	PBANKA_1110700	NA	NA	NA	-1.018	Mutable in CDS	NA	NA	3.74685	0.38973	NA	NA	NA	2.15625e-11	NA	NA	NA	NA	NA	NA	NA	NA	NA	NA	NA	NA	NA	NA	NA	NA	NA	1.35297e-09	NA	TRUE	NA	NA	2.62e-07	C5	NA	NA	NA	NA	NA
PF3D7_0511300.1	13.8681	5.59896	PF3D7_0511300	MORN repeat protein, putative	protein coding	null	PBANKA_1110800	NA	NA	NA	-2.558	Mutable in CDS	0.859072	Dispensable	1.83367	0.430313	NA	NA	NA	0.0577734	NA	NA	NA	NA	NA	NA	NA	NA	NA	NA	NA	NA	NA	NA	NA	NA	NA	NA	NA	NA	NA	NA	NA	NA	NA	NA	NA	NA	NA
PF3D7_0511400.1	120.079	19.8351	PF3D7_0511400	conserved Plasmodium protein, unknown function	protein coding	null	PBANKA_1110900	1877.99	-167.7	g13	-1.094	Mutable in CDS	1.04765	Dispensable	-0.668908	0.636729	NA	NA	NA	2.02987e-09	NA	NA	NA	NA	NA	NA	NA	NA	NA	NA	NA	NA	NA	NA	NA	NA	NA	NA	NA	NA	NA	NA	NA	NA	NA	NA	NA	NA	NA
PF3D7_0511500.1	338.862	33.8542	PF3D7_0511500	RNA pseudouridylate synthase, putative	protein coding	null	NA	1238.73	-2362.66	g3	-1.927	Mutable in CDS	0.907119	Dispensable	1.16499	0.457921	NA	NA	NA	NA	NA	NA	NA	NA	NA	NA	NA	NA	NA	NA	NA	NA	NA	NA	NA	NA	NA	NA	NA	NA	3.55e-08	C7	5.33e-08	C6	NA	NA	NA	NA	0.0256009
PF3D7_0511600.1	0.897569	0.868056	PF3D7_0511600	apical rhoptry neck protein	protein coding	ARNP	PBANKA_1111200	NA	NA	NA	-3.068	Non - Mutable in CDS	NA	NA	1.02871	0.22085	NA	NA	NA	NA	NA	NA	NA	NA	NA	NA	NA	NA	NA	NA	NA	NA	NA	NA	NA	NA	NA	NA	NA	NA	NA	NA	NA	NA	NA	NA	NA	NA	NA
PF3D7_0511700.1	0.000434028	0.0434028	PF3D7_0511700	EKC/KEOPS complex subunit CGI121	protein coding	CGI121	NA	-1310.48	938.618	g15	-3.581	Non - Mutable in CDS	NA	NA	NA	0.261675	NA	NA	NA	NA	NA	NA	NA	NA	NA	NA	NA	NA	NA	NA	NA	NA	NA	NA	NA	NA	NA	NA	NA	NA	NA	NA	NA	NA	NA	NA	NA	NA	NA
PF3D7_0511800.1	27.1319	6.98785	PF3D7_0511800	inositol-3-phosphate synthase	protein coding	INO1	PBANKA_1111400	NA	NA	NA	0.93	Mutable in CDS	NA	NA	3.80263	0.230844	5.07416e-29	0.856728	NA	NA	2.63789	0.982	0.569	3.88282e-19	NA	NA	NA	NA	NA	NA	NA	NA	NA	NA	NA	NA	1.12937e-27	1.31571e-13	NA	NA	NA	NA	NA	NA	NA	NA	NA	NA	NA
PF3D7_0511900.1	0.210938	0.390625	PF3D7_0511900	conserved Plasmodium protein, unknown function	protein coding	null	PBANKA_1111500	-263.349	161.842	g15	-2.777	Non - Mutable in CDS	NA	NA	1.46011	0.339945	NA	NA	NA	NA	NA	NA	NA	NA	NA	NA	NA	NA	NA	NA	NA	NA	NA	NA	NA	NA	NA	NA	NA	NA	NA	NA	NA	NA	NA	NA	NA	NA	NA
PF3D7_0512000.1	26.401	15.0608	PF3D7_0512000	prefoldin subunit 6, putative	protein coding	null	PBANKA_1111600	NA	NA	NA	0	Non - Mutable in CDS	NA	NA	3.88235	0.0428239	NA	NA	NA	NA	NA	NA	NA	NA	NA	NA	NA	NA	NA	NA	NA	NA	NA	NA	NA	NA	5.39725e-05	NA	NA	NA	NA	NA	1.33e-05	C5	NA	NA	NA	NA	NA
PF3D7_0512100.1	2.96354	9.28819	PF3D7_0512100	conserved protein, unknown function	protein coding	null	PBANKA_1111700	NA	NA	NA	-3.471	Non - Mutable in CDS	NA	NA	3.32824	0.321736	NA	NA	NA	NA	NA	NA	NA	NA	NA	NA	NA	NA	NA	NA	NA	NA	NA	NA	NA	NA	NA	NA	NA	NA	NA	NA	NA	NA	NA	NA	NA	NA	NA
PF3D7_0512200.1	0.823351	0.477431	PF3D7_0512200	glutathione synthetase	protein coding	GS	PBANKA_1111800	-345.757	874.175	g15	-2.816	Non - Mutable in CDS	0.830056	Dispensable	2.54829	0.403209	NA	NA	NA	NA	NA	NA	NA	NA	NA	NA	NA	NA	NA	NA	NA	NA	NA	NA	NA	NA	NA	NA	NA	NA	NA	NA	NA	NA	NA	NA	NA	NA	NA
PF3D7_0512300.1	0.992622	0.434028	PF3D7_0512300	CDK-activating kinase assembly factor MAT1	protein coding	MAT1	PBANKA_1111900	-273.554	1098.76	g15	-2.78	Non - Mutable in CDS	0.209841	Essential	4.37692	0.266871	NA	NA	NA	NA	NA	NA	NA	NA	NA	NA	NA	NA	NA	NA	NA	NA	NA	NA	NA	NA	NA	NA	NA	NA	NA	NA	NA	NA	NA	NA	NA	NA	NA
PF3D7_0512400.1	471.143	14.2361	PF3D7_0512400	conserved Plasmodium protein, unknown function	protein coding	null	NA	2456.57	1302.29	g12	-3.021	Non - Mutable in CDS	1.0393	Dispensable	0.979424	0.328416	NA	NA	NA	NA	NA	NA	NA	NA	NA	NA	NA	NA	NA	NA	NA	NA	NA	NA	NA	NA	NA	NA	NA	NA	6.37e-17	C1	2.27e-29	C1	NA	NA	NA	NA	9.94e-13
PF3D7_0512450.1	1.37326	2.17014	PF3D7_0512450	conserved Plasmodium protein, unknown function, pseudogene	protein coding	null	NA	NA	NA	NA	-2.956	Mutable in CDS	0.878486	Dispensable	NA	NA	NA	NA	NA	NA	NA	NA	NA	NA	NA	NA	NA	NA	NA	NA	NA	NA	NA	NA	NA	NA	NA	NA	NA	NA	NA	NA	NA	NA	NA	NA	NA	NA	NA
PF3D7_0512500.1	2.6224	3.0816	PF3D7_0512500	conserved Plasmodium protein, unknown function	protein coding	null	PBANKA_1112200	NA	NA	NA	-3.29	Non - Mutable in CDS	NA	NA	2.57775	0.357482	NA	NA	NA	NA	NA	NA	NA	NA	NA	NA	NA	NA	NA	NA	NA	NA	NA	NA	NA	NA	NA	NA	NA	NA	NA	NA	NA	NA	NA	NA	NA	NA	NA
PF3D7_0512600.1	0.588108	2.77778	PF3D7_0512600	ras-related protein Rab-1B	protein coding	RAB1b	PBANKA_1112300	NA	NA	NA	-3.249	Non - Mutable in CDS	NA	NA	4.885	0.248089	2.2536e-20	NA	0.000423958	NA	NA	NA	NA	NA	NA	NA	NA	NA	NA	NA	NA	NA	NA	NA	NA	NA	NA	1.25852e-05	0.000111012	NA	NA	NA	NA	NA	NA	NA	NA	NA	NA
PF3D7_0512700.1	0.284288	0.173611	PF3D7_0512700	orotate phosphoribosyltransferase	protein coding	OPRT	PBANKA_1112400	-796.159	878.297	g15	-3.229	Non - Mutable in CDS	NA	NA	NA	0.516316	NA	NA	NA	NA	NA	NA	NA	NA	NA	NA	NA	NA	NA	NA	NA	NA	NA	NA	NA	NA	NA	NA	NA	NA	NA	NA	NA	NA	NA	NA	NA	NA	NA
PF3D7_0512800.1	7.11589	4.51389	PF3D7_0512800	conserved Plasmodium protein, unknown function	protein coding	null	PBANKA_1112500	NA	NA	NA	-3.039	Non - Mutable in CDS	0.0299	Essential	0.495026	0.41752	NA	NA	1.85588e-20	NA	NA	NA	NA	NA	NA	NA	NA	NA	NA	NA	NA	NA	NA	NA	NA	NA	NA	NA	NA	NA	4.33e-06	C2	NA	NA	NA	NA	NA	NA	NA
PF3D7_0512900.1	1.44661	2.73438	PF3D7_0512900	AKAP-like protein	protein coding	AKAL	PBANKA_1112600	NA	NA	NA	0.666	Mutable in CDS	NA	NA	2.67658	0.291657	NA	NA	0.00121009	NA	NA	NA	NA	NA	NA	NA	NA	NA	NA	NA	NA	NA	NA	NA	NA	NA	NA	NA	NA	NA	0.00152985	NA	NA	NA	NA	NA	NA	NA	NA
PF3D7_0513000.1	19.8776	4.55729	PF3D7_0513000	conserved protein, unknown function	protein coding	null	PBANKA_1112700	988.042	-674.188	g10	-3.279	Non - Mutable in CDS	0.945495	Dispensable	3.66914	0.362058	3.38487e-80	NA	NA	NA	NA	NA	NA	NA	NA	NA	NA	NA	NA	NA	NA	NA	NA	NA	NA	NA	NA	NA	NA	NA	NA	NA	NA	NA	NA	NA	NA	NA	NA
PF3D7_0513100.1	2.79688	4.7309	PF3D7_0513100	conserved protein, unknown function	protein coding	null	PBANKA_1112800	NA	NA	NA	-3.081	Non - Mutable in CDS	NA	NA	4.17131	0.254301	NA	NA	NA	NA	NA	NA	NA	NA	NA	NA	NA	NA	NA	NA	NA	NA	NA	NA	NA	NA	NA	NA	NA	NA	NA	NA	NA	NA	NA	NA	NA	NA	NA
PF3D7_0513200.1	11.2674	7.8559	PF3D7_0513200	conserved Plasmodium protein, unknown function	protein coding	null	PBANKA_1112900	NA	NA	NA	-3.081	Non - Mutable in CDS	0.0187	Essential	1.16361	0.409474	NA	NA	2.71502e-22	NA	NA	NA	NA	NA	NA	NA	NA	NA	NA	NA	NA	NA	NA	NA	NA	NA	2.49689e-09	NA	NA	NA	NA	NA	NA	NA	NA	NA	NA	NA	NA
PF3D7_0513300.1	0.185764	1.30208	PF3D7_0513300	purine nucleoside phosphorylase	protein coding	PNP	PBANKA_1113000	961.345	1898.53	g11	-2.123	Mutable in CDS	0.1	Essential	4.24898	0.47542	NA	NA	NA	NA	NA	NA	NA	NA	NA	NA	NA	NA	NA	NA	NA	NA	NA	NA	NA	NA	NA	NA	NA	NA	NA	NA	NA	NA	NA	NA	NA	NA	NA
PF3D7_0513400.1	2.73394	4.12326	PF3D7_0513400	GTP-binding protein, putative	protein coding	null	PBANKA_1113100	NA	NA	NA	-2.922	Non - Mutable in CDS	NA	NA	NA	0.37469	NA	NA	NA	NA	NA	NA	NA	NA	NA	NA	NA	NA	NA	NA	NA	NA	NA	NA	NA	NA	NA	NA	NA	NA	0.000785047	C2	NA	NA	NA	NA	NA	NA	NA
PF3D7_0513500.1	0.628472	1.08507	PF3D7_0513500	mitochondrial import inner membrane translocase subunit TIM16, putative	protein coding	PAM16	PBANKA_1113200	822.867	1876.1	g11	-3.364	Non - Mutable in CDS	0.298959	Essential	4.14516	0.127707	NA	NA	NA	NA	NA	NA	NA	NA	NA	NA	NA	NA	NA	NA	NA	NA	NA	NA	NA	NA	NA	NA	NA	NA	NA	NA	NA	NA	NA	NA	NA	NA	NA
PF3D7_0513600.1	20.799	7.03125	PF3D7_0513600	deoxyribodipyrimidine photo-lyase, putative	protein coding	null	PBANKA_1113300	NA	NA	NA	-2.883	Non - Mutable in CDS	0.814268	Slow	1.00973	0.402046	NA	NA	NA	NA	NA	NA	NA	NA	NA	NA	NA	NA	NA	NA	NA	NA	NA	NA	NA	NA	4.26431e-16	0.000595214	NA	NA	1.36e-09	C2	NA	NA	NA	NA	NA	NA	NA
PF3D7_0513700.1	5.24262	3.51562	PF3D7_0513700	secreted ookinete protein, putative	protein coding	PSOP12	PBANKA_1113400	NA	NA	NA	-3.141	Non - Mutable in CDS	1.02082	Dispensable	2.10336	0.329062	3.50847e-50	NA	NA	NA	NA	NA	NA	NA	NA	NA	NA	NA	NA	NA	NA	NA	NA	NA	NA	NA	NA	NA	NA	NA	NA	NA	NA	NA	NA	NA	NA	NA	NA
PF3D7_0513800.1	13.622	6.46701	PF3D7_0513800	ras-related protein Rab-1A	protein coding	RAB1a	PBANKA_1113500	NA	NA	NA	-2.589	Non - Mutable in CDS	0.1	Essential	4.50242	0.230844	8.19996e-83	NA	NA	NA	NA	NA	NA	NA	NA	NA	NA	NA	NA	NA	NA	NA	NA	NA	NA	NA	5.09152e-16	NA	NA	NA	NA	NA	NA	NA	NA	NA	NA	NA	NA
PF3D7_0513900.1	1.15625	1.77951	PF3D7_0513900	conserved protein, unknown function	protein coding	null	PBANKA_1113600	NA	NA	NA	-2.943	Non - Mutable in CDS	NA	NA	3.249	0.194553	NA	NA	1.0834e-18	NA	NA	NA	NA	NA	NA	NA	NA	NA	NA	NA	NA	NA	NA	NA	NA	NA	NA	NA	NA	NA	NA	NA	NA	NA	NA	NA	NA	NA	NA
PF3D7_0514000.1	5.62977	4.03646	PF3D7_0514000	tubulin--tyrosine ligase, putative	protein coding	TTL	PBANKA_1113700	NA	NA	NA	-2.672	Mutable in CDS	0.965466	Dispensable	4.04698	0.264759	NA	NA	NA	NA	NA	NA	NA	NA	NA	NA	NA	NA	NA	NA	NA	NA	NA	NA	NA	NA	NA	NA	NA	NA	NA	NA	NA	NA	NA	NA	NA	NA	NA
PF3D7_0514100.1	9.06858	4.6441	PF3D7_0514100	ATP-dependent DNA helicase UvrD	protein coding	UvrD	PBANKA_1113800	NA	NA	NA	-1.856	Mutable in CDS	0.958711	Dispensable	1.11362	0.369483	NA	NA	NA	2.53622e-11	NA	NA	NA	NA	NA	NA	NA	NA	NA	NA	NA	NA	NA	NA	NA	NA	7.83438e-14	6.42421e-11	4.78632e-05	NA	NA	NA	NA	NA	NA	NA	NA	NA	NA
PF3D7_0514200.1	0.121528	0.564236	PF3D7_0514200	conserved Plasmodium protein, unknown function	protein coding	null	PBANKA_1113900	NA	NA	NA	-2.411	Mutable in CDS	0.0937	Essential	0.703579	0.415967	NA	NA	NA	NA	NA	NA	NA	NA	NA	NA	NA	NA	NA	NA	NA	NA	NA	NA	NA	NA	8.07321e-05	2.98284e-10	NA	NA	NA	NA	NA	NA	NA	NA	NA	NA	NA
PF3D7_0514300.1	1.90148	2.64757	PF3D7_0514300	aspartate--tRNA ligase, putative	protein coding	null	PBANKA_1114000	NA	NA	NA	-2.8	Non - Mutable in CDS	NA	NA	1.32999	0.384233	NA	NA	NA	NA	NA	NA	NA	NA	NA	NA	NA	NA	NA	NA	NA	NA	NA	NA	NA	NA	NA	NA	NA	NA	NA	NA	NA	NA	NA	NA	NA	NA	NA
PF3D7_0514400.1	0	0	PF3D7_0514400	tRNA Phenylalanine	tRNA encoding	null	NA	NA	NA	NA	NA	NA	NA	NA	NA	NA	NA	NA	NA	NA	NA	NA	NA	NA	NA	NA	NA	NA	NA	NA	NA	NA	NA	NA	NA	NA	NA	NA	NA	NA	NA	NA	NA	NA	NA	NA	NA	NA	NA
PF3D7_0514500.1	3.89714	8.63715	PF3D7_0514500	conserved Plasmodium membrane protein, unknown function	protein coding	null	PBANKA_1114100	NA	NA	NA	0.596	Mutable in CDS	NA	NA	3.26047	0.266446	NA	NA	NA	NA	NA	NA	NA	NA	NA	NA	NA	NA	NA	NA	NA	NA	NA	NA	NA	NA	NA	NA	NA	NA	NA	NA	NA	NA	NA	NA	NA	NA	NA
PF3D7_0514600.1	0.0946181	0.78125	PF3D7_0514600	ribose-5-phosphate isomerase, putative	protein coding	null	PBANKA_1114200	-377.22	645.435	g15	-3.134	Non - Mutable in CDS	0.149366	Essential	3.81933	0.0947317	NA	NA	NA	NA	NA	NA	NA	NA	NA	NA	NA	NA	NA	NA	NA	NA	NA	NA	NA	NA	NA	NA	NA	NA	NA	NA	NA	NA	NA	NA	NA	NA	NA
PF3D7_0514700.1	2.00911	2.30035	PF3D7_0514700	MORN repeat protein, putative	protein coding	null	PBANKA_1114300	NA	NA	NA	-2.145	Mutable in CDS	0.847441	Dispensable	0.683988	0.472636	NA	NA	NA	NA	NA	NA	NA	NA	NA	NA	NA	NA	NA	NA	NA	NA	NA	NA	NA	NA	NA	NA	NA	NA	NA	NA	NA	NA	NA	NA	NA	NA	NA
PF3D7_0514800.1	1.88628	1.47569	PF3D7_0514800	inositol polyphosphate multikinase, putative	protein coding	null	PBANKA_1114400	NA	NA	NA	-3.316	Non - Mutable in CDS	0.833	Dispensable	0.483989	0.47465	NA	NA	NA	NA	NA	NA	NA	NA	NA	NA	NA	NA	NA	NA	NA	NA	NA	NA	NA	NA	NA	NA	NA	NA	NA	NA	NA	NA	NA	NA	NA	NA	NA
PF3D7_0514900.1	2.73438	2.95139	PF3D7_0514900	conserved Plasmodium protein, unknown function	protein coding	null	PBANKA_1114500	NA	NA	NA	-3.054	Non - Mutable in CDS	0.0497	Essential	1.0943	0.403429	NA	NA	NA	NA	NA	NA	NA	NA	NA	NA	NA	NA	NA	NA	NA	NA	NA	NA	NA	NA	NA	NA	NA	NA	NA	NA	NA	NA	NA	NA	NA	NA	NA
PF3D7_0515000.1	1.40278	1.90972	PF3D7_0515000	pre-mRNA-splicing factor CWC2, putative	protein coding	CWC2	PBANKA_1114600	NA	NA	NA	-2.274	Mutable in CDS	0.136001	Essential	0.748578	0.424271	NA	NA	NA	NA	NA	NA	NA	NA	NA	NA	NA	NA	NA	NA	NA	NA	NA	NA	NA	NA	NA	4.14332e-06	NA	NA	9.39e-05	C3	NA	NA	NA	NA	NA	NA	NA
PF3D7_0515100.1	0.363715	1.64931	PF3D7_0515100	rhomboid protease ROM9	protein coding	ROM9	PBANKA_1114700	NA	NA	NA	-2.688	Non - Mutable in CDS	0.971087	Dispensable	1.41651	0.27699	1.18338e-31	NA	NA	NA	NA	NA	NA	NA	NA	NA	NA	NA	NA	NA	NA	NA	NA	NA	NA	NA	NA	NA	NA	NA	NA	NA	NA	NA	NA	NA	NA	NA	NA
PF3D7_0515200.1	0.107639	0.954861	PF3D7_0515200	conserved Plasmodium protein, unknown function	protein coding	null	NA	NA	NA	NA	-3.442	Mutable in CDS	NA	NA	2.46939	0.239412	NA	NA	NA	NA	NA	NA	NA	NA	NA	NA	NA	NA	NA	NA	NA	NA	NA	NA	NA	NA	NA	NA	NA	NA	NA	NA	NA	NA	NA	NA	NA	NA	NA
PF3D7_0515300.1	88.2305	8.11632	PF3D7_0515300	phosphatidylinositol 3-kinase	protein coding	PI3K	PBANKA_1114900	NA	NA	NA	-2.674	Non - Mutable in CDS	0.0768	Essential	1.07029	0.530284	NA	NA	NA	0.000171601	2.4488	1	0.707	1.06962e-18	NA	NA	NA	NA	NA	NA	NA	NA	NA	NA	NA	NA	5.81437e-25	6.61966e-14	NA	NA	NA	NA	1.36e-05	C2	NA	NA	NA	NA	NA
PF3D7_0515400.1	10.4744	5.03472	PF3D7_0515400	conserved protein, unknown function	protein coding	null	PBANKA_1115000	NA	NA	NA	-2.668	Mutable in CDS	0.926004	Dispensable	1.61548	0.375074	NA	NA	NA	NA	NA	NA	NA	NA	NA	NA	NA	NA	NA	NA	NA	NA	NA	NA	NA	NA	NA	NA	3.01645e-09	NA	NA	NA	0.00155794	NA	NA	NA	NA	NA	NA
PF3D7_0515500.1	5.33811	4.42708	PF3D7_0515500	amino acid transporter, putative	protein coding	null	PBANKA_1115100	NA	NA	NA	-0.338	Mutable in CDS	0.969091	Dispensable	2.3279	0.630774	NA	1.9985e-26	NA	NA	NA	NA	NA	NA	NA	NA	NA	NA	NA	NA	NA	NA	NA	NA	NA	NA	NA	NA	NA	NA	NA	NA	NA	NA	NA	NA	NA	NA	NA
PF3D7_0515600.1	23.3403	8.07292	PF3D7_0515600	conserved Plasmodium protein, unknown function	protein coding	null	PBANKA_1115200	2147.51	-785.531	g9	-1.945	Mutable in CDS	0.969527	Dispensable	1.67291	0.509286	NA	9.82765e-26	NA	NA	NA	NA	NA	NA	NA	NA	NA	NA	NA	NA	NA	NA	NA	NA	NA	NA	NA	NA	NA	NA	1.31e-16	C2	NA	NA	NA	NA	NA	NA	NA
PF3D7_0515700.1	1.90365	0.911458	PF3D7_0515700	glideosome-associated protein 40, putative	protein coding	GAP40	PBANKA_1115300	-2275.24	-1903.14	g4	-1.939	Non - Mutable in CDS	0.156571	Essential	4.27983	0.561263	NA	NA	NA	NA	NA	NA	NA	NA	NA	NA	NA	NA	NA	NA	NA	NA	NA	NA	NA	NA	NA	NA	NA	NA	0.00699719	NA	0.000235205	NA	NA	NA	NA	NA	NA
PF3D7_0515800.1	0.00607639	0.0868056	PF3D7_0515800	BolA-like protein, putative	protein coding	null	PBANKA_1115400	-562.47	398.654	g15	-3.944	Non - Mutable in CDS	NA	NA	4.38095	0.145971	NA	NA	NA	NA	NA	NA	NA	NA	NA	NA	NA	NA	NA	NA	NA	NA	NA	NA	NA	NA	NA	NA	NA	NA	NA	NA	NA	NA	NA	NA	NA	NA	NA
PF3D7_0515900.1	0.894965	0.694444	PF3D7_0515900	NLI interacting factor-like phosphatase, putative	protein coding	NIF2	PBANKA_1115500	NA	NA	NA	-2.94	Mutable in CDS	0.224385	Slow	NA	0.17266	NA	NA	NA	NA	NA	NA	NA	NA	NA	NA	NA	NA	NA	NA	NA	NA	NA	NA	NA	NA	NA	NA	0.000954413	NA	NA	NA	NA	NA	NA	NA	NA	NA	NA
PF3D7_0516000.1	1.51866	2.69097	PF3D7_0516000	RAP protein, putative	protein coding	null	PBANKA_1230900	NA	NA	NA	-3.091	Non - Mutable in CDS	NA	NA	1.35353	0.236883	NA	NA	NA	NA	NA	NA	NA	NA	NA	NA	NA	NA	NA	NA	NA	NA	NA	NA	NA	NA	NA	NA	NA	NA	NA	NA	NA	NA	NA	NA	NA	NA	NA
PF3D7_0516100.1	1.34592	1.90972	PF3D7_0516100	cation-transporting ATPase 1	protein coding	ATPase1	NA	NA	NA	NA	-1.696	Mutable in CDS	NA	NA	NA	0.482022	NA	NA	NA	NA	NA	NA	NA	NA	NA	NA	NA	NA	NA	NA	NA	NA	NA	NA	NA	NA	NA	NA	NA	NA	NA	NA	NA	NA	NA	NA	NA	NA	NA
PF3D7_0516200.1	0.0177951	0.347222	PF3D7_0516200	40S ribosomal protein S11	protein coding	RPS11	PBANKA_1231000	NA	NA	NA	-3.08	Non - Mutable in CDS	0.200982	Essential	4.95364	0.169065	NA	NA	NA	NA	NA	NA	NA	NA	NA	NA	NA	NA	NA	NA	NA	NA	NA	NA	NA	NA	NA	NA	NA	NA	NA	NA	NA	NA	NA	NA	NA	NA	NA
PF3D7_0516300.1	2.22873	1.86632	PF3D7_0516300	tRNA pseudouridine synthase, putative	protein coding	null	PBANKA_1231100	272.002	-54.8943	g10	-2.549	Mutable in CDS	0.239289	Slow	1.08714	0.372816	7.93468e-26	NA	NA	NA	NA	NA	NA	NA	NA	NA	NA	NA	NA	NA	NA	NA	NA	NA	NA	NA	NA	NA	NA	NA	NA	NA	NA	NA	NA	NA	NA	NA	NA
PF3D7_0516400.1	3.07422	2.64757	PF3D7_0516400	phosducin-like protein 1, putative	protein coding	PhLP1	PBANKA_1231200	NA	NA	NA	-2.827	Non - Mutable in CDS	NA	NA	2.97033	0.226549	1.16135e-35	NA	9.03488e-07	NA	NA	NA	NA	NA	NA	NA	NA	NA	NA	NA	NA	NA	NA	NA	NA	NA	NA	NA	NA	NA	NA	NA	NA	NA	NA	NA	NA	NA	NA
PF3D7_0516500.1	2.73047	3.25521	PF3D7_0516500	major facilitator superfamily domain-containing protein, putative	protein coding	MFS1	PBANKA_1231300	NA	NA	NA	1.215	Mutable in CDS	NA	NA	4.18326	0.177963	NA	NA	NA	NA	NA	NA	NA	NA	NA	NA	NA	NA	NA	NA	NA	NA	NA	NA	NA	NA	NA	NA	NA	NA	NA	NA	NA	NA	NA	NA	NA	NA	NA
PF3D7_0516600.1	3.80469	1.69271	PF3D7_0516600	sporozoite surface antigen MB2	protein coding	MB2	PBANKA_1231400	NA	NA	NA	-3.064	Non - Mutable in CDS	NA	NA	NA	0.350935	NA	NA	NA	NA	NA	NA	NA	NA	NA	NA	NA	NA	NA	NA	NA	NA	NA	NA	NA	NA	5.85102e-11	NA	NA	NA	NA	NA	NA	NA	NA	NA	NA	NA	NA
PF3D7_0516700.1	7.74957	2.69097	PF3D7_0516700	ubiquitin carboxyl-terminal hydrolase 2, putative	protein coding	null	PBANKA_1231500	NA	NA	NA	-1.588	Mutable in CDS	0.828979	Slow	2.66075	0.316203	NA	NA	NA	NA	NA	NA	NA	NA	NA	NA	NA	NA	NA	NA	NA	NA	NA	NA	NA	NA	NA	4.97289e-07	1.70413e-09	NA	NA	NA	NA	NA	NA	NA	NA	NA	NA
PF3D7_0516800.1	46.5655	6.2066	PF3D7_0516800	AP2 domain transcription factor AP2-O2, putative	protein coding	ApiAP2	NA	-44.0369	-2881.21	g3	-1.215	Mutable in CDS	0.840433	Dispensable	0.523308	0.569238	NA	NA	NA	NA	NA	NA	NA	NA	NA	NA	NA	NA	NA	NA	NA	NA	NA	NA	NA	NA	NA	NA	NA	NA	NA	NA	NA	NA	NA	NA	NA	NA	NA
PF3D7_0516900.1	22.3303	6.68403	PF3D7_0516900	60S ribosomal protein L2	protein coding	RPL2	PBANKA_1231700	-107.37	-2905.75	g3	-1.816	Non - Mutable in CDS	NA	NA	NA	0.149181	NA	NA	NA	NA	NA	NA	NA	NA	NA	NA	NA	NA	NA	NA	NA	NA	NA	NA	NA	NA	4.15215e-16	NA	NA	NA	NA	NA	NA	NA	NA	NA	NA	NA	NA
PF3D7_0517000.1	1.39149	1.82292	PF3D7_0517000	60S ribosomal protein L12, putative	protein coding	null	PBANKA_1231800	NA	NA	NA	0	Non - Mutable in CDS	0.0787	Essential	4.78182	0.177371	NA	NA	NA	NA	NA	NA	NA	NA	NA	NA	NA	NA	NA	NA	NA	NA	NA	NA	NA	NA	NA	NA	NA	NA	NA	NA	NA	NA	NA	NA	NA	NA	NA
PF3D7_0517100.1	1.96962	3.03819	PF3D7_0517100	conserved protein, unknown function	protein coding	null	PBANKA_1231900	NA	NA	NA	-3.189	Non - Mutable in CDS	0.0551	Essential	1.54	0.377282	NA	NA	NA	NA	NA	NA	NA	NA	NA	NA	NA	NA	NA	NA	NA	NA	NA	NA	NA	NA	NA	NA	NA	NA	NA	NA	NA	NA	NA	NA	NA	NA	NA
PF3D7_0517200.1	136.074	9.89583	PF3D7_0517200	conserved Plasmodium protein, unknown function	protein coding	null	PBANKA_1232000	2571.23	1507.95	g12	-2.667	Mutable in CDS	1.08195	Dispensable	1.21739	0.331742	NA	NA	4.02377e-66	NA	NA	NA	NA	NA	NA	NA	NA	NA	3.24478	0.902	0.796	2.63762e-09	NA	NA	NA	NA	0.000338779	NA	NA	NA	4.16e-06	C2	NA	NA	NA	NA	NA	NA	NA
PF3D7_0517300.1	1.4987	1.21528	PF3D7_0517300	serine/arginine-rich splicing factor 1	protein coding	SR1	PBANKA_1232100	NA	NA	NA	-2.528	Non - Mutable in CDS	NA	NA	3.95283	0.0810099	NA	NA	NA	NA	NA	NA	NA	NA	NA	NA	NA	NA	NA	NA	NA	NA	NA	NA	NA	NA	NA	NA	NA	NA	NA	NA	NA	NA	NA	NA	NA	NA	NA
PF3D7_0517400.1	207.462	13.4115	PF3D7_0517400	FACT complex subunit SPT16, putative	protein coding	FACT-L	PBANKA_1232200	3056.55	-577.804	g1	-2.94	Non - Mutable in CDS	0.102546	Essential	3.81223	0.675869	NA	NA	NA	NA	2.48939	0.909	0.181	4.30298e-19	NA	NA	NA	NA	7.33483	0.92	0.107	4.19469e-30	NA	NA	NA	NA	1.9421e-19	6.42829e-05	NA	NA	NA	NA	NA	NA	NA	NA	NA	NA	0.0320754
PF3D7_0517500.1	3.00868	1.99653	PF3D7_0517500	UTP--glucose-1-phosphate uridylyltransferase, putative	protein coding	null	PBANKA_1232300	NA	NA	NA	-1.555	Mutable in CDS	0.979191	Dispensable	2.20735	0.386034	6.24089e-64	NA	NA	NA	NA	NA	NA	NA	NA	NA	NA	NA	NA	NA	NA	NA	NA	NA	NA	NA	NA	NA	NA	NA	NA	NA	NA	NA	NA	NA	NA	NA	NA
PF3D7_0517600.1	1.1276	1.08507	PF3D7_0517600	F-actin-capping protein subunit beta, putative	protein coding	CPbeta	PBANKA_1232400	-244.178	610.763	g15	-0.154	Mutable in CDS	1.01168	Dispensable	2.96452	0.341134	NA	NA	NA	NA	NA	NA	NA	NA	NA	NA	NA	NA	NA	NA	NA	NA	NA	NA	NA	NA	NA	NA	NA	NA	NA	NA	NA	NA	NA	NA	NA	NA	NA
PF3D7_0517700.1	5.03733	2.38715	PF3D7_0517700	eukaryotic translation initiation factor 3 subunit B, putative	protein coding	EIF3B	PBANKA_1232500	NA	NA	NA	-2.861	Non - Mutable in CDS	0.103392	Essential	4.56704	0.311793	NA	NA	NA	NA	NA	NA	NA	NA	NA	NA	NA	NA	NA	NA	NA	NA	NA	NA	NA	NA	NA	NA	NA	NA	NA	NA	NA	NA	NA	NA	NA	NA	NA
PF3D7_0517800.1	7.09983	2.95139	PF3D7_0517800	apicortin, putative	protein coding	DCX	PBANKA_1232600	548.198	26.0836	g10	-2.461	Non - Mutable in CDS	NA	NA	0.916667	0.305616	5.34899e-70	NA	NA	NA	NA	NA	NA	NA	NA	NA	NA	NA	NA	NA	NA	NA	NA	NA	NA	NA	NA	NA	NA	NA	NA	NA	NA	NA	NA	NA	NA	NA	NA
PF3D7_0517900.1	16.9158	5.64236	PF3D7_0517900	zinc finger protein, putative	protein coding	null	PBANKA_1232700	NA	NA	NA	-2.923	Non - Mutable in CDS	0.1	Essential	3.63715	0.319056	NA	NA	1.49469e-06	NA	NA	NA	NA	NA	NA	NA	NA	NA	NA	NA	NA	NA	NA	NA	NA	NA	NA	2.34041e-11	NA	NA	NA	NA	NA	NA	NA	NA	NA	NA	0.0245329
PF3D7_0518000.1	4.97352	4.34028	PF3D7_0518000	NOSIP domain-containing protein, putative	protein coding	null	PBANKA_1232800	NA	NA	NA	0.42	Mutable in CDS	1.04406	Dispensable	3.86667	0.31185	NA	NA	2.18032e-08	NA	NA	NA	NA	NA	NA	NA	NA	NA	NA	NA	NA	NA	NA	NA	NA	NA	NA	NA	NA	NA	0.00341785	NA	NA	NA	NA	NA	NA	NA	NA
PF3D7_0518100.1	8.28299	6.59722	PF3D7_0518100	protein AMR2	protein coding	AMR2	PBANKA_1232900	NA	NA	NA	-2.261	Mutable in CDS	0.0463	Essential	1.18605	0.557867	NA	NA	NA	7.17497e-06	NA	NA	NA	NA	NA	NA	NA	NA	NA	NA	NA	NA	NA	NA	NA	NA	NA	NA	NA	NA	2.8e-09	C2	NA	NA	NA	NA	NA	NA	NA
PF3D7_0518200.1	0.355903	0.694444	PF3D7_0518200	SWIB/MDM2 domain-containing protein	protein coding	MDM2	PBANKA_1233000	NA	NA	NA	0	Non - Mutable in CDS	NA	NA	3.32824	0.217769	1.40074e-24	NA	NA	NA	NA	NA	NA	NA	NA	NA	NA	NA	NA	NA	NA	NA	NA	NA	NA	NA	NA	0.000177953	NA	NA	NA	NA	NA	NA	NA	NA	NA	NA	NA
PF3D7_0518300.1	0.094184	0.173611	PF3D7_0518300	proteasome subunit beta type-1, putative	protein coding	null	PBANKA_1233100	NA	NA	NA	-3.04	Non - Mutable in CDS	0.1	Essential	4.16942	0.121521	NA	NA	NA	NA	NA	NA	NA	NA	NA	NA	NA	NA	NA	NA	NA	NA	NA	NA	NA	NA	NA	NA	NA	NA	NA	NA	NA	NA	NA	NA	NA	NA	NA
PF3D7_0518400.1	0.37283	0.260417	PF3D7_0518400	cyclin, putative	protein coding	CYC3	PBANKA_1233200	-963.503	623.648	g15	0.493	Mutable in CDS	1.05552	Dispensable	3.32751	0.225388	NA	NA	NA	NA	NA	NA	NA	NA	NA	NA	NA	NA	NA	NA	NA	NA	NA	NA	NA	NA	NA	NA	NA	NA	NA	NA	NA	NA	NA	NA	NA	NA	NA
PF3D7_0518500.1	6.66797	2.60417	PF3D7_0518500	ATP-dependent RNA helicase DDX23, putative	protein coding	DDX23	PBANKA_1233300	NA	NA	NA	-2.462	Non - Mutable in CDS	0.101119	Essential	2.23327	0.315231	NA	NA	NA	NA	NA	NA	NA	NA	NA	NA	NA	NA	NA	NA	NA	NA	NA	NA	NA	NA	0.000198902	NA	NA	NA	NA	NA	NA	NA	NA	NA	NA	NA	NA
PF3D7_0518600.1	11.9648	5.81597	PF3D7_0518600	WD repeat-containing protein 26, putative	protein coding	WDR26	PBANKA_1233400	NA	NA	NA	-2.345	Mutable in CDS	1.04303	Dispensable	1.55057	0.462276	NA	NA	NA	0.9912	NA	NA	NA	NA	NA	NA	NA	NA	NA	NA	NA	NA	NA	NA	NA	NA	8.13766e-16	1.17337e-06	NA	NA	NA	NA	NA	NA	NA	NA	NA	NA	NA
PF3D7_0518700.1	86.7079	11.7622	PF3D7_0518700	mRNA-binding protein PUF1	protein coding	PUF1	NA	2851.3	244.242	g2	-1.712	Mutable in CDS	NA	NA	0.000523834	0.386034	NA	NA	NA	NA	NA	NA	NA	NA	NA	NA	NA	NA	NA	NA	NA	NA	NA	NA	NA	NA	NA	NA	NA	NA	2.13e-09	C2	NA	NA	NA	NA	NA	NA	NA
PF3D7_0518800.1	60.559	9.93924	PF3D7_0518800	secreted ookinete protein, putative	protein coding	PSOP13	PBANKA_1233600	2152.03	-889.671	g9	-2.538	Non - Mutable in CDS	0.977949	Dispensable	2.39048	0.299488	1.27417e-83	NA	NA	NA	NA	NA	NA	NA	NA	NA	NA	NA	NA	NA	NA	NA	NA	NA	NA	NA	NA	NA	NA	NA	NA	NA	NA	NA	NA	NA	NA	NA	NA
PF3D7_0518900.1	96.24	10.026	PF3D7_0518900	conserved protein, unknown function	protein coding	null	PBANKA_1233700	2385.82	1016.77	g12	-2.703	Non - Mutable in CDS	NA	NA	2.04225	0.230844	NA	NA	NA	NA	NA	NA	NA	NA	NA	NA	NA	NA	NA	NA	NA	NA	NA	NA	NA	NA	NA	NA	NA	NA	1.28e-10	C2	5.16e-30	C1	0.044049	NA	NA	NA	NA
PF3D7_0519000.1	1.2678	0.911458	PF3D7_0519000	histone RNA hairpin-binding protein, putative	protein coding	SLBP	NA	413.386	159.418	g10	-3.207	Non - Mutable in CDS	0.654403	Slow	2.25667	0.282601	NA	NA	NA	NA	NA	NA	NA	NA	NA	NA	NA	NA	NA	NA	NA	NA	NA	NA	NA	NA	NA	NA	NA	NA	NA	NA	2.11e-05	C4	NA	NA	NA	NA	NA
PF3D7_0519100.1	0.0664062	0.520833	PF3D7_0519100	50S ribosomal protein L14, mitochondrial, putative	protein coding	null	PBANKA_1233900	NA	NA	NA	-2.673	Non - Mutable in CDS	NA	NA	NA	0.0921999	NA	NA	NA	NA	NA	NA	NA	NA	NA	NA	NA	NA	NA	NA	NA	NA	NA	NA	NA	NA	NA	NA	NA	NA	NA	NA	0.00200263	NA	NA	NA	NA	NA	NA
PF3D7_0519200.1	17.9718	19.5747	PF3D7_0519200	V-type proton ATPase 16 kDa proteolipid subunit	protein coding	null	PBANKA_1234000	NA	NA	NA	0	Non - Mutable in CDS	0.0501	Essential	4.4	0.365552	NA	NA	NA	NA	NA	NA	NA	NA	NA	NA	NA	NA	NA	NA	NA	NA	NA	NA	NA	NA	NA	NA	NA	NA	NA	NA	NA	NA	NA	NA	NA	NA	NA
PF3D7_0519300.1	1.13368	0.824653	PF3D7_0519300	protoheme IX farnesyltransferase, putative	protein coding	COX10	PBANKA_1234100	NA	NA	NA	-3.179	Non - Mutable in CDS	NA	NA	1.68	0.461845	NA	NA	NA	NA	NA	NA	NA	NA	NA	NA	NA	NA	NA	NA	NA	NA	NA	NA	NA	NA	NA	NA	NA	NA	NA	NA	NA	NA	NA	NA	NA	NA	NA
PF3D7_0519400.1	0.259115	0.260417	PF3D7_0519400	40S ribosomal protein S24	protein coding	RPS24	PBANKA_1234200	NA	NA	NA	-2.297	Non - Mutable in CDS	0.0217	Essential	4.52632	0.188795	NA	NA	NA	NA	NA	NA	NA	NA	NA	NA	NA	NA	NA	NA	NA	NA	NA	NA	NA	NA	NA	NA	NA	NA	NA	NA	NA	NA	NA	NA	NA	NA	NA
PF3D7_0519500.1	5.77214	3.68924	PF3D7_0519500	CCR4 domain-containing protein 1, putative	protein coding	CCR4-1	PBANKA_1234300	NA	NA	NA	-2.086	Mutable in CDS	0.883549	Dispensable	0.366838	0.412428	NA	NA	NA	NA	NA	NA	NA	NA	NA	NA	NA	NA	NA	NA	NA	NA	NA	NA	NA	NA	NA	NA	NA	NA	NA	NA	NA	NA	NA	NA	NA	NA	NA
PF3D7_0519600.1	1.08377	0.651042	PF3D7_0519600	zinc finger protein, putative	protein coding	null	NA	NA	NA	NA	-2.545	Non - Mutable in CDS	NA	NA	1.04269	0.344507	NA	NA	NA	NA	NA	NA	NA	NA	NA	NA	NA	NA	NA	NA	NA	NA	NA	NA	NA	NA	NA	NA	NA	NA	NA	NA	NA	NA	NA	NA	NA	NA	NA
PF3D7_0519700.1	2.11111	6.46701	PF3D7_0519700	FoP domain-containing protein, putative	protein coding	null	PBANKA_1234500	NA	NA	NA	-2.421	Non - Mutable in CDS	NA	NA	3.40206	0.279383	NA	NA	NA	0.00198253	NA	NA	NA	NA	NA	NA	NA	NA	NA	NA	NA	NA	NA	NA	NA	NA	NA	NA	NA	NA	NA	NA	NA	NA	NA	NA	NA	NA	NA
PF3D7_0519800.1	780.12	30.816	PF3D7_0519800	EELM2 domain-containing protein, putative	protein coding	null	NA	3131.87	180.495	g1	-2.562	Non - Mutable in CDS	0.1	Essential	1.19775	0.301197	NA	NA	NA	NA	NA	NA	NA	NA	NA	NA	NA	NA	NA	NA	NA	NA	NA	NA	NA	NA	NA	NA	NA	NA	NA	NA	NA	NA	1.64e-05	1.15e-05	0.00292103	1.6e-05	NA
PF3D7_0519900.1	0.317274	0.520833	PF3D7_0519900	conserved protein, unknown function	protein coding	null	PBANKA_1234700	NA	NA	NA	-2.945	Non - Mutable in CDS	NA	NA	1.17724	0.51062	NA	NA	NA	NA	NA	NA	NA	NA	NA	NA	NA	NA	NA	NA	NA	NA	NA	NA	NA	NA	NA	NA	NA	NA	NA	NA	NA	NA	NA	NA	NA	NA	NA
PF3D7_0520000.1	0.944444	0.651042	PF3D7_0520000	40S ribosomal protein S9, putative	protein coding	RPS9	PBANKA_1234800	NA	NA	NA	-2.999	Non - Mutable in CDS	NA	NA	4.74603	0.175963	NA	NA	NA	NA	NA	NA	NA	NA	NA	NA	NA	NA	NA	NA	NA	NA	NA	NA	NA	NA	NA	NA	NA	NA	NA	NA	NA	NA	NA	NA	NA	NA	NA
PF3D7_0520100.1	2.34549	2.30035	PF3D7_0520100	protein phosphatase PPM9, putative	protein coding	PPM9	PBANKA_1234900	NA	NA	NA	-3.017	Non - Mutable in CDS	1.00039	Dispensable	2.43075	0.365244	NA	5.97561e-14	NA	NA	NA	NA	NA	NA	NA	NA	NA	NA	NA	NA	NA	NA	NA	NA	NA	NA	NA	NA	NA	NA	NA	NA	NA	NA	NA	NA	NA	NA	NA
PF3D7_0520200.1	1.55859	0.651042	PF3D7_0520200	mediator of RNA polymerase II transcription subunit 17, putative	protein coding	MED17	PBANKA_1235000	-1093.98	-407.035	g5	-3.005	Non - Mutable in CDS	NA	NA	2.14144	0.263789	NA	NA	NA	NA	NA	NA	NA	NA	NA	NA	NA	NA	NA	NA	NA	NA	NA	NA	NA	NA	NA	NA	NA	NA	NA	NA	NA	NA	NA	NA	NA	NA	NA
PF3D7_0520300.1	0.762587	2.77778	PF3D7_0520300	U6 snRNA-associated Sm-like protein LSm2, putative	protein coding	LSM2	NA	NA	NA	NA	0	Non - Mutable in CDS	0.0985	Essential	4.56731	0.0636978	NA	NA	NA	NA	NA	NA	NA	NA	NA	NA	NA	NA	NA	NA	NA	NA	NA	NA	NA	NA	NA	NA	NA	NA	NA	NA	NA	NA	NA	NA	NA	NA	NA
PF3D7_0520400.1	0.168403	0.173611	PF3D7_0520400	single-stranded DNA-binding protein, putative	protein coding	null	PBANKA_1235200	-694.856	688.61	g15	-3.049	Mutable in CDS	NA	NA	2.89206	0.274906	NA	NA	NA	NA	NA	NA	NA	NA	NA	NA	NA	NA	NA	NA	NA	NA	NA	NA	NA	NA	NA	NA	NA	NA	NA	NA	NA	NA	NA	NA	NA	NA	NA
PF3D7_0520500.1	4.14844	2.12674	PF3D7_0520500	phosphomethylpyrimidine kinase, putative	protein coding	null	NA	NA	NA	NA	-0.277	Mutable in CDS	NA	NA	NA	0.215229	NA	NA	NA	NA	NA	NA	NA	NA	NA	NA	NA	NA	NA	NA	NA	NA	NA	NA	NA	NA	NA	NA	NA	NA	NA	NA	NA	NA	NA	NA	NA	NA	NA
PF3D7_0520600.1	0.108941	0.520833	PF3D7_0520600	bis(5'-nucleosyl)-tetraphosphatase [asymmetrical]	protein coding	Ap4AH	PBANKA_1235300	NA	NA	NA	-3.063	Non - Mutable in CDS	NA	NA	3.17308	0.365936	NA	NA	NA	NA	NA	NA	NA	NA	NA	NA	NA	NA	NA	NA	NA	NA	NA	NA	NA	NA	NA	NA	NA	NA	NA	NA	NA	NA	NA	NA	NA	NA	NA
PF3D7_0520700.1	0.432292	0.78125	PF3D7_0520700	CDC73 domain-containing protein, putative	protein coding	null	PBANKA_1235400	NA	NA	NA	-2.795	Mutable in CDS	NA	NA	1.54722	0.414021	NA	NA	NA	NA	NA	NA	NA	NA	NA	NA	NA	NA	NA	NA	NA	NA	NA	NA	NA	NA	NA	NA	NA	NA	NA	NA	NA	NA	NA	NA	NA	NA	NA
PF3D7_0520800.1	2.93229	1.5191	PF3D7_0520800	conserved protein, unknown function	protein coding	null	PBANKA_1235500	NA	NA	NA	-2.898	Non - Mutable in CDS	0.062	Essential	1.82678	0.476983	NA	NA	NA	NA	NA	NA	NA	NA	NA	NA	NA	NA	NA	NA	NA	NA	NA	NA	NA	NA	4.44594e-28	6.72534e-08	NA	NA	NA	NA	NA	NA	NA	NA	NA	NA	NA
PF3D7_0520900.1	1.64887	0.868056	PF3D7_0520900	adenosylhomocysteinase	protein coding	SAHH	PBANKA_1235600	-1448.52	-2288.58	g4	-2.678	Non - Mutable in CDS	0.778164	Slow	4.55	0.22356	NA	NA	NA	NA	NA	NA	NA	NA	NA	NA	NA	NA	NA	NA	NA	NA	NA	NA	NA	NA	6.50247e-17	1.34435e-05	NA	NA	NA	NA	NA	NA	NA	NA	NA	NA	NA
PF3D7_0521000.1	9.89366	4.29688	PF3D7_0521000	conserved Plasmodium protein, unknown function	protein coding	null	NA	NA	NA	NA	-1.355	Mutable in CDS	NA	NA	NA	0.490521	NA	NA	NA	NA	NA	NA	NA	NA	NA	NA	NA	NA	NA	NA	NA	NA	NA	NA	NA	NA	NA	NA	NA	NA	NA	NA	NA	NA	NA	NA	NA	NA	NA
PF3D7_0521100.1	1.04297	1.25868	PF3D7_0521100	conserved Plasmodium protein, unknown function	protein coding	null	PBANKA_1235700	-53.3357	-400.842	g7	-1.791	Mutable in CDS	NA	NA	2.50192	0.440832	NA	0.0775637	NA	NA	NA	NA	NA	NA	NA	NA	NA	NA	NA	NA	NA	NA	NA	NA	NA	NA	NA	NA	NA	NA	NA	NA	NA	NA	NA	NA	NA	NA	NA
PF3D7_0521200.1	3.70269	3.1684	PF3D7_0521200	conserved protein, unknown function	protein coding	null	PBANKA_1235800	559.277	-107.046	g10	-3.168	Non - Mutable in CDS	NA	NA	2.93215	0.298746	NA	NA	NA	NA	2.85524	0.636	0.267	2.68212e-06	NA	NA	NA	NA	NA	NA	NA	NA	NA	NA	NA	NA	NA	NA	NA	NA	NA	NA	NA	NA	NA	NA	NA	NA	NA
PF3D7_0521300.1	37.5543	13.5417	PF3D7_0521300	zinc finger protein, putative	protein coding	null	PBANKA_1235900	NA	NA	NA	-1.514	Mutable in CDS	0.740957	Slow	1.24518	0.440873	NA	NA	NA	4.47753e-05	NA	NA	NA	NA	NA	NA	NA	NA	NA	NA	NA	NA	NA	NA	NA	NA	2.12733e-06	NA	NA	NA	NA	NA	NA	NA	NA	NA	NA	NA	NA
PF3D7_0521400.1	0.986545	0.651042	PF3D7_0521400	conserved protein, unknown function	protein coding	null	PBANKA_1236000	NA	NA	NA	-3.297	Non - Mutable in CDS	NA	NA	2.48239	0.307955	NA	NA	NA	NA	NA	NA	NA	NA	NA	NA	NA	NA	NA	NA	NA	NA	NA	NA	NA	NA	NA	NA	NA	NA	NA	NA	NA	NA	NA	NA	NA	NA	NA
PF3D7_0521500.1	6.50477	2.51736	PF3D7_0521500	ribosomal large subunit pseudouridylate synthase, putative	protein coding	null	PBANKA_1236100	768.957	-415.235	g10	-3.016	Non - Mutable in CDS	NA	NA	2.84601	0.319221	NA	NA	NA	NA	4.74843	0.745	0.017	5.50375e-21	NA	NA	NA	NA	NA	NA	NA	NA	NA	NA	NA	NA	NA	NA	NA	NA	NA	NA	NA	NA	NA	NA	NA	NA	NA
PF3D7_0521600.1	0.16059	1.12847	PF3D7_0521600	conserved Plasmodium protein, unknown function	protein coding	null	PBANKA_1236200	NA	NA	NA	-0.993	Mutable in CDS	NA	NA	1.73737	0.402747	NA	NA	NA	NA	NA	NA	NA	NA	NA	NA	NA	NA	NA	NA	NA	NA	NA	NA	NA	NA	NA	NA	NA	NA	NA	NA	NA	NA	NA	NA	NA	NA	NA
PF3D7_0521700.1	15.0751	2.95139	PF3D7_0521700	ATP-dependent RNA helicase DDX1, putative	protein coding	DDX1	PBANKA_1236300	541.344	-190.787	g10	-1.064	Mutable in CDS	NA	NA	3.27315	0.230844	NA	NA	NA	NA	NA	NA	NA	NA	NA	NA	NA	NA	NA	NA	NA	NA	NA	NA	NA	NA	NA	NA	NA	NA	0.00787423	NA	NA	NA	NA	NA	NA	NA	NA
PF3D7_0521800.1	0.0980903	0.260417	PF3D7_0521800	AFG1-like ATPase, putative	protein coding	null	PBANKA_1236400	NA	NA	NA	-2.685	Non - Mutable in CDS	0.838345	Dispensable	3.14529	0.31765	NA	NA	NA	NA	NA	NA	NA	NA	NA	NA	NA	NA	NA	NA	NA	NA	NA	NA	NA	NA	NA	NA	NA	NA	NA	NA	NA	NA	NA	NA	NA	NA	NA
PF3D7_0521900.1	6.85243	3.42882	PF3D7_0521900	conserved Plasmodium protein, unknown function	protein coding	null	NA	NA	NA	NA	-1.109	Mutable in CDS	NA	NA	0.634595	0.279866	NA	NA	NA	NA	NA	NA	NA	NA	NA	NA	NA	NA	NA	NA	NA	NA	NA	NA	NA	NA	NA	NA	NA	NA	NA	NA	2.62e-06	C4	NA	NA	NA	NA	NA
PF3D7_0522000.1	0.299479	1.30208	PF3D7_0522000	conserved Plasmodium protein, unknown function	protein coding	null	NA	NA	NA	NA	-2.964	Non - Mutable in CDS	NA	NA	2.74074	0.374856	NA	NA	NA	NA	NA	NA	NA	NA	NA	NA	NA	NA	NA	NA	NA	NA	NA	NA	NA	NA	NA	NA	NA	NA	NA	NA	NA	NA	NA	NA	NA	NA	NA
PF3D7_0522100.1	1.13585	0.477431	PF3D7_0522100	conserved Plasmodium protein, unknown function	protein coding	null	PBANKA_1236800	NA	NA	NA	-2.356	Non - Mutable in CDS	NA	NA	1.3486	0.373337	NA	NA	NA	NA	NA	NA	NA	NA	NA	NA	NA	NA	NA	NA	NA	NA	NA	NA	NA	NA	NA	NA	NA	NA	NA	NA	NA	NA	NA	NA	NA	NA	NA
PF3D7_0522200.1	0.0533854	0.564236	PF3D7_0522200	transcription initiation factor TFIID subunit 10, putative	protein coding	TAF10	PBANKA_1236900	NA	NA	NA	-0.499	Mutable in CDS	0.0599	Essential	3.04274	0.192623	NA	NA	NA	NA	NA	NA	NA	NA	NA	NA	NA	NA	NA	NA	NA	NA	NA	NA	NA	NA	NA	NA	NA	NA	NA	NA	NA	NA	NA	NA	NA	NA	NA
PF3D7_0522300.1	0.130208	0.390625	PF3D7_0522300	18S rRNA (guanine-N(7))-methyltransferase, putative	protein coding	null	PBANKA_1237000	-782.312	-72.0232	g15	-2.456	Non - Mutable in CDS	NA	NA	4.43066	0.477049	NA	NA	NA	NA	NA	NA	NA	NA	NA	NA	NA	NA	NA	NA	NA	NA	NA	NA	NA	NA	NA	NA	NA	NA	NA	NA	NA	NA	NA	NA	NA	NA	NA
PF3D7_0522400.1	19.3507	5.98958	PF3D7_0522400	conserved Plasmodium protein, unknown function	protein coding	null	PBANKA_1237100	134.636	-2850.45	g3	-2.985	Mutable in CDS	NA	NA	1.48943	0.632884	NA	NA	NA	NA	NA	NA	NA	NA	NA	NA	NA	NA	NA	NA	NA	NA	NA	NA	NA	NA	NA	6.50435e-11	4.43392e-06	NA	NA	NA	0.000259054	NA	NA	NA	NA	NA	NA
PF3D7_0522500.1	0.145399	0.303819	PF3D7_0522500	50S ribosomal protein L17, apicoplast, putative	protein coding	RPL17	PBANKA_1237200	NA	NA	NA	-3.131	Non - Mutable in CDS	0.0786	Essential	3.80723	0.225864	NA	NA	NA	NA	NA	NA	NA	NA	NA	NA	NA	NA	NA	NA	NA	NA	NA	NA	NA	NA	NA	NA	NA	NA	NA	NA	NA	NA	NA	NA	NA	NA	NA
PF3D7_0522600.1	13.0716	2.56076	PF3D7_0522600	inner membrane complex protein	protein coding	null	PBANKA_1237300	-2263.41	-1922.81	g4	-2.62	Non - Mutable in CDS	0.955317	Dispensable	4.33333	0.403699	NA	NA	NA	NA	NA	NA	NA	NA	NA	NA	NA	NA	NA	NA	NA	NA	NA	NA	NA	NA	5.87011e-06	4.50984e-11	NA	NA	NA	NA	NA	NA	NA	NA	NA	NA	NA
PF3D7_0522700.1	0.750434	1.04167	PF3D7_0522700	iron-sulfur assembly protein	protein coding	SufA	NA	NA	NA	NA	-3.728	Non - Mutable in CDS	NA	NA	NA	0.298048	NA	NA	NA	NA	NA	NA	NA	NA	NA	NA	NA	NA	NA	NA	NA	NA	NA	NA	NA	NA	NA	NA	NA	NA	NA	NA	NA	NA	NA	NA	NA	NA	NA
PF3D7_0522800.1	0.266927	0.694444	PF3D7_0522800	pre-mRNA-splicing factor BUD31, putative	protein coding	BUD31	PBANKA_1237500	NA	NA	NA	-1.984	Non - Mutable in CDS	0.119237	Essential	5.06803	0.197659	NA	NA	NA	NA	NA	NA	NA	NA	NA	NA	NA	NA	NA	NA	NA	NA	NA	NA	NA	NA	NA	NA	NA	NA	NA	NA	NA	NA	NA	NA	NA	NA	NA
PF3D7_0522900.1	63.9227	9.89583	PF3D7_0522900	zinc finger protein, putative	protein coding	null	NA	2110.4	1676.04	g12	-2.057	Mutable in CDS	NA	NA	0.710677	0.473259	NA	NA	NA	NA	NA	NA	NA	NA	NA	NA	NA	NA	NA	NA	NA	NA	NA	NA	NA	NA	NA	NA	NA	NA	1.68e-10	C2	NA	NA	NA	NA	NA	NA	0.000208555
PF3D7_0523000.1	3.17101	2.30035	PF3D7_0523000	multidrug resistance protein 1	protein coding	MDR1	PBANKA_1237800	NA	NA	NA	-2.943	Non - Mutable in CDS	0.386797	Essential	3.56875	0.490442	9.75497e-80	NA	NA	NA	NA	NA	NA	NA	NA	NA	NA	NA	NA	NA	NA	NA	NA	NA	NA	NA	NA	NA	NA	NA	NA	NA	NA	NA	NA	NA	NA	NA	NA
PF3D7_0523100.1	0.246094	0.217014	PF3D7_0523100	mitochondrial-processing peptidase subunit alpha, putative	protein coding	null	PBANKA_1237900	NA	NA	NA	-2.983	Non - Mutable in CDS	NA	NA	4.47015	0.341752	NA	NA	NA	NA	NA	NA	NA	NA	NA	NA	NA	NA	NA	NA	NA	NA	NA	NA	NA	NA	NA	NA	NA	NA	NA	NA	NA	NA	NA	NA	NA	NA	NA
PF3D7_0523200.1	1.71788	0.954861	PF3D7_0523200	heptatricopeptide repeat-containing protein, putative	protein coding	null	PBANKA_1238000	NA	NA	NA	-3.115	Non - Mutable in CDS	0.107542	Essential	1.33749	0.430348	NA	NA	NA	NA	NA	NA	NA	NA	NA	NA	NA	NA	NA	NA	NA	NA	NA	NA	NA	NA	NA	NA	NA	NA	NA	NA	NA	NA	NA	NA	NA	NA	NA
PF3D7_0523300.1	2.3355	2.60417	PF3D7_0523300	cytochrome c oxidase subunit ApiCOX18, putative	protein coding	null	PBANKA_1238100	NA	NA	NA	-2.916	Non - Mutable in CDS	NA	NA	4.66923	0.284004	NA	NA	NA	NA	NA	NA	NA	NA	NA	NA	NA	NA	NA	NA	NA	NA	NA	NA	NA	NA	NA	NA	NA	NA	NA	NA	NA	NA	NA	NA	NA	NA	NA
PF3D7_0523400.1	51.8112	13.8889	PF3D7_0523400	DnaJ protein, putative	protein coding	null	PBANKA_1238200	NA	NA	NA	-2.787	Non - Mutable in CDS	NA	NA	NA	0.201612	NA	NA	NA	0.0524449	NA	NA	NA	NA	NA	NA	NA	NA	NA	NA	NA	NA	NA	NA	NA	NA	4.14219e-18	7.40263e-06	NA	NA	NA	NA	0.000396873	NA	NA	NA	NA	NA	NA
PF3D7_0523500.1	1.64149	1.95312	PF3D7_0523500	dynein light chain Tctex-type, putative	protein coding	null	NA	NA	NA	NA	-0.879	Mutable in CDS	1.08438	Dispensable	3.00826	0.0988085	NA	NA	NA	NA	NA	NA	NA	NA	NA	NA	NA	NA	NA	NA	NA	NA	NA	NA	NA	NA	NA	NA	NA	NA	NA	NA	NA	NA	NA	NA	NA	NA	NA
PF3D7_0523600.1	0	0	PF3D7_0523600	conserved protein, unknown function	protein coding	null	PBANKA_1238400	-1042.85	929.195	g15	-3.406	Non - Mutable in CDS	NA	NA	4.57971	0.19587	NA	NA	NA	NA	NA	NA	NA	NA	NA	NA	NA	NA	NA	NA	NA	NA	NA	NA	NA	NA	NA	NA	NA	NA	NA	NA	NA	NA	NA	NA	NA	NA	NA
PF3D7_0523700.1	3.67752	2.38715	PF3D7_0523700	conserved Plasmodium membrane protein, unknown function	protein coding	null	PBANKA_1238500	NA	NA	NA	-3.189	Non - Mutable in CDS	NA	NA	1.59643	0.417906	NA	NA	NA	NA	NA	NA	NA	NA	NA	NA	NA	NA	NA	NA	NA	NA	NA	NA	NA	NA	NA	NA	NA	NA	NA	NA	3.42e-06	C4	NA	NA	NA	NA	NA
PF3D7_0523800.1	1.2678	1.21528	PF3D7_0523800	divalent metal transporter, putative	protein coding	null	PBANKA_1238600	NA	NA	NA	-3.016	Non - Mutable in CDS	NA	NA	2.29958	0.566997	NA	NA	NA	NA	NA	NA	NA	NA	NA	NA	NA	NA	NA	NA	NA	NA	NA	NA	NA	NA	NA	NA	NA	NA	NA	NA	NA	NA	NA	NA	NA	NA	NA
PF3D7_0523900.1	4.15495	5.03472	PF3D7_0523900	MerC domain-containing protein, putative	protein coding	null	PBANKA_1238700	NA	NA	NA	-2.243	Non - Mutable in CDS	NA	NA	0.839662	0.287505	NA	NA	0.0198639	NA	NA	NA	NA	NA	NA	NA	NA	NA	NA	NA	NA	NA	NA	NA	NA	NA	NA	4.01238e-11	NA	NA	NA	NA	NA	NA	NA	NA	NA	NA	NA
PF3D7_0524000.1	7.23958	1.99653	PF3D7_0524000	karyopherin beta	protein coding	KASbeta	PBANKA_1238800	NA	NA	NA	-2.943	Non - Mutable in CDS	0.791913	Dispensable	4.34813	0.304525	NA	NA	NA	NA	NA	NA	NA	NA	NA	NA	NA	NA	NA	NA	NA	NA	2.74237	0.004	0.156	0.000262208	NA	0.000505084	NA	NA	3.72e-08	C6	NA	NA	NA	NA	NA	NA	NA
PF3D7_0524100.1	4.14236	3.1684	PF3D7_0524100	conserved Plasmodium protein, unknown function	protein coding	null	PBANKA_1238900	NA	NA	NA	-2.809	Non - Mutable in CDS	NA	NA	0.627093	0.42525	NA	NA	NA	NA	NA	NA	NA	NA	NA	NA	NA	NA	NA	NA	NA	NA	NA	NA	NA	NA	NA	NA	NA	NA	NA	NA	NA	NA	NA	NA	NA	NA	NA
PF3D7_0524200.1	0.0802951	0.0868056	PF3D7_0524200	conserved Plasmodium membrane protein, unknown function	protein coding	null	PBANKA_1239000	-1107.23	1070.1	g15	0	Non - Mutable in CDS	NA	NA	1.9026	0.298836	NA	NA	NA	NA	NA	NA	NA	NA	NA	NA	NA	NA	NA	NA	NA	NA	NA	NA	NA	NA	NA	NA	NA	NA	NA	NA	NA	NA	NA	NA	NA	NA	NA
PF3D7_0524300.1	2.35677	1.90972	PF3D7_0524300	conserved Plasmodium protein, unknown function	protein coding	null	PBANKA_1239100	NA	NA	NA	-2.445	Non - Mutable in CDS	NA	NA	1.66042	0.377178	NA	1.79111e-09	NA	NA	NA	NA	NA	NA	NA	NA	NA	NA	NA	NA	NA	NA	NA	NA	NA	NA	NA	NA	NA	NA	NA	NA	NA	NA	NA	NA	NA	NA	NA
PF3D7_0524400.1	0.107205	0.173611	PF3D7_0524400	ribosome-interacting GTPase 1, putative	protein coding	RBG1	PBANKA_1239200	-842.938	13.0216	g5	-2.942	Non - Mutable in CDS	NA	NA	4.96438	0.188779	NA	NA	NA	NA	NA	NA	NA	NA	NA	NA	NA	NA	NA	NA	NA	NA	NA	NA	NA	NA	NA	NA	NA	NA	NA	NA	NA	NA	NA	NA	NA	NA	NA
PF3D7_0524500.1	0.00434028	0.130208	PF3D7_0524500	conserved Plasmodium protein, unknown function	protein coding	null	PBANKA_1239300	-1062.15	123.666	g15	-3.171	Non - Mutable in CDS	NA	NA	2.02381	0.158523	NA	NA	NA	NA	NA	NA	NA	NA	NA	NA	NA	NA	NA	NA	NA	NA	NA	NA	NA	NA	NA	NA	NA	NA	NA	NA	NA	NA	NA	NA	NA	NA	NA
PF3D7_0524600.1	0.398872	0.303819	PF3D7_0524600	50S ribosomal protein L12, apicoplast, putative	protein coding	null	PBANKA_1239400	NA	NA	NA	-2.957	Non - Mutable in CDS	NA	NA	NA	0.257694	NA	NA	NA	NA	NA	NA	NA	NA	NA	NA	NA	NA	NA	NA	NA	NA	NA	NA	NA	NA	6.03155e-05	NA	NA	NA	NA	NA	NA	NA	NA	NA	NA	NA	NA
PF3D7_0524700.1	0	0	PF3D7_0524700	mitochondrial import receptor subunit TOM22, putative	protein coding	TOM22	PBANKA_1239500	NA	NA	NA	-2.532	Non - Mutable in CDS	0.0548	Essential	1.85714	0.101982	NA	NA	NA	NA	NA	NA	NA	NA	NA	NA	NA	NA	NA	NA	NA	NA	NA	NA	NA	NA	NA	NA	NA	NA	NA	NA	NA	NA	NA	NA	NA	NA	NA
PF3D7_0524800.1	1.29514	0.998264	PF3D7_0524800	ubiquitin fusion degradation protein 1, putative	protein coding	UFD1	PBANKA_1239600	-103.071	-52.6918	g7	-2.389	Mutable in CDS	1.01806	Dispensable	2.66528	0.406149	NA	NA	NA	NA	NA	NA	NA	NA	NA	NA	NA	NA	NA	NA	NA	NA	NA	NA	NA	NA	NA	NA	NA	NA	NA	NA	NA	NA	NA	NA	NA	NA	NA
PF3D7_0524900.1	5.62153	2.43056	PF3D7_0524900	S-adenosyl-L-methionine-dependent tRNA 4-demethylwyosine synthase, putative	protein coding	TYW1	PBANKA_1239700	450.558	-199.454	g10	-2.918	Mutable in CDS	0.237681	Essential	2.07988	0.344286	NA	NA	NA	NA	2.21592	0.455	0.069	8.69947e-06	NA	NA	NA	NA	NA	NA	NA	NA	NA	NA	NA	NA	NA	NA	NA	NA	4.95e-06	C6	NA	NA	NA	NA	NA	NA	NA
PF3D7_0525000.1	6.98307	2.12674	PF3D7_0525000	zinc finger protein, putative	protein coding	null	PBANKA_1239800	NA	NA	NA	-0.466	Mutable in CDS	0.153952	Essential	1.9	0.502771	NA	NA	NA	NA	NA	NA	NA	NA	NA	NA	NA	NA	NA	NA	NA	NA	NA	NA	NA	NA	NA	NA	NA	NA	NA	NA	NA	NA	NA	NA	NA	NA	NA
PF3D7_0525100.1	8.32682	4.47049	PF3D7_0525100	acyl-CoA synthetase	protein coding	ACS10	PBANKA_1239900	NA	NA	NA	-2.96	Non - Mutable in CDS	NA	NA	3.51111	0.74948	NA	NA	NA	NA	NA	NA	NA	NA	NA	NA	NA	NA	NA	NA	NA	NA	NA	NA	NA	NA	NA	NA	NA	NA	NA	NA	NA	NA	NA	NA	NA	NA	NA
PF3D7_0525200.1	9.41623	6.38021	PF3D7_0525200	structural maintenance of chromosomes protein 6, putative	protein coding	SMC6	PBANKA_1240000	NA	NA	NA	-3.082	Non - Mutable in CDS	0.0674	Essential	1.55739	0.353658	NA	NA	NA	NA	NA	NA	NA	NA	NA	NA	NA	NA	NA	NA	NA	NA	NA	NA	NA	NA	1.32123e-17	4.95261e-06	NA	NA	NA	NA	NA	NA	NA	NA	NA	NA	NA
PF3D7_0525300.1	1.11502	2.60417	PF3D7_0525300	conserved protein, unknown function	protein coding	null	PBANKA_1240100	NA	NA	NA	-2.321	Mutable in CDS	NA	NA	1.818	0.275593	NA	NA	1.51066e-24	NA	NA	NA	NA	NA	NA	NA	NA	NA	NA	NA	NA	NA	NA	NA	NA	NA	NA	NA	NA	NA	0.00400716	NA	NA	NA	NA	NA	NA	NA	NA
PF3D7_0525400.1	0.322049	1.08507	PF3D7_0525400	7-helix-1 protein	protein coding	null	PBANKA_1240200	NA	NA	NA	-2.179	Mutable in CDS	0.954495	Dispensable	2.75472	0.247207	NA	NA	NA	NA	NA	NA	NA	NA	NA	NA	NA	NA	NA	NA	NA	NA	NA	NA	NA	NA	NA	NA	NA	NA	NA	NA	NA	NA	NA	NA	NA	NA	NA
PF3D7_0525500.1	2.648	1.82292	PF3D7_0525500	WD repeat-containing protein, putative	protein coding	null	PBANKA_1240300	-65.6535	-130.653	g7	-2.259	Mutable in CDS	NA	NA	0.668557	0.607318	NA	NA	NA	NA	NA	NA	NA	NA	NA	NA	NA	NA	NA	NA	NA	NA	NA	NA	NA	NA	NA	NA	NA	NA	NA	NA	0.000106457	NA	NA	NA	NA	NA	NA
PF3D7_0525600.1	0.269531	0.520833	PF3D7_0525600	RNA methyltransferase, putative	protein coding	null	PBANKA_1240400	NA	NA	NA	-3.225	Non - Mutable in CDS	NA	NA	2.208	0.239772	NA	NA	NA	NA	NA	NA	NA	NA	NA	NA	NA	NA	NA	NA	NA	NA	NA	NA	NA	NA	NA	NA	NA	NA	NA	NA	NA	NA	NA	NA	NA	NA	NA
PF3D7_0525700.1	1.8776	4.07986	PF3D7_0525700	conserved protein, unknown function	protein coding	null	PBANKA_1240500	NA	NA	NA	-3.504	Non - Mutable in CDS	NA	NA	3.46212	0.169682	NA	NA	0.000101221	NA	NA	NA	NA	NA	NA	NA	NA	NA	NA	NA	NA	NA	NA	NA	NA	NA	NA	NA	NA	NA	0.000185242	C2	0.000140562	NA	NA	NA	NA	NA	NA
PF3D7_0525800.1	13.8832	5.25174	PF3D7_0525800	inner membrane complex protein 1g, putative	protein coding	IMC1g	PBANKA_1240600	1931.35	485.255	g13	-2.655	Non - Mutable in CDS	0.272965	Essential	3.43667	0.453711	NA	NA	NA	NA	NA	NA	NA	NA	NA	NA	NA	NA	NA	NA	NA	NA	NA	NA	NA	NA	NA	NA	NA	NA	NA	NA	6.06e-30	C1	NA	NA	NA	NA	NA
PF3D7_0525900.1	6.34549	3.90625	PF3D7_0525900	NIMA related kinase 2	protein coding	NEK2	PBANKA_1240700	788.818	-348.73	g10	0	Non - Mutable in CDS	NA	NA	NA	0.300623	NA	NA	NA	NA	NA	NA	NA	NA	NA	NA	NA	NA	NA	NA	NA	NA	NA	NA	NA	NA	NA	NA	NA	NA	NA	NA	6.33e-08	C1	NA	NA	NA	NA	NA
PF3D7_0526000.1	1.43359	0.998264	PF3D7_0526000	RAP protein, putative	protein coding	null	PBANKA_1240800	NA	NA	NA	-2.945	Non - Mutable in CDS	0.110928	Essential	0.70922	0.35486	NA	NA	NA	NA	NA	NA	NA	NA	NA	NA	NA	NA	NA	NA	NA	NA	NA	NA	NA	NA	NA	NA	NA	NA	NA	NA	NA	NA	NA	NA	NA	NA	NA
PF3D7_0526100.1	1.05859	1.5625	PF3D7_0526100	conserved Plasmodium membrane protein, unknown function	protein coding	null	PBANKA_1240900	NA	NA	NA	-2.96	Non - Mutable in CDS	NA	NA	1.0988	0.359273	NA	NA	NA	NA	NA	NA	NA	NA	NA	NA	NA	NA	NA	NA	NA	NA	NA	NA	NA	NA	NA	NA	NA	NA	NA	NA	NA	NA	NA	NA	NA	NA	NA
PF3D7_0526200.1	0	0	PF3D7_0526200	ADP-ribosylation factor GTPase-activating protein, putative	protein coding	ARF-GAP	NA	NA	NA	NA	NA	NA	0.87847	Dispensable	NA	0.32278	NA	NA	NA	NA	NA	NA	NA	NA	NA	NA	NA	NA	NA	NA	NA	NA	NA	NA	NA	NA	NA	NA	NA	NA	NA	NA	NA	NA	NA	NA	NA	NA	NA
PF3D7_0526200.2	0	0	PF3D7_0526200	ADP-ribosylation factor GTPase-activating protein, putative	protein coding	ARF-GAP	NA	NA	NA	NA	NA	NA	0.87847	Dispensable	NA	0.32278	NA	NA	NA	NA	NA	NA	NA	NA	NA	NA	NA	NA	NA	NA	NA	NA	NA	NA	NA	NA	NA	NA	NA	NA	NA	NA	NA	NA	NA	NA	NA	NA	NA
PF3D7_0526300.1	1.94878	2.21354	PF3D7_0526300	WD repeat-containing protein 55, putative	protein coding	WDR55	PBANKA_1241100	NA	NA	NA	-2.932	Non - Mutable in CDS	NA	NA	NA	0.24724	NA	NA	NA	NA	NA	NA	NA	NA	NA	NA	NA	NA	NA	NA	NA	NA	NA	NA	NA	NA	NA	NA	NA	NA	NA	NA	NA	NA	NA	NA	NA	NA	NA
PF3D7_0526400.1	0.129774	0.303819	PF3D7_0526400	conserved Plasmodium protein, unknown function	protein coding	null	PBANKA_1241200	-161.075	432.868	g15	-3.135	Non - Mutable in CDS	0.969064	Dispensable	2.5672	0.384082	NA	NA	NA	NA	NA	NA	NA	NA	NA	NA	NA	NA	NA	NA	NA	NA	NA	NA	NA	NA	NA	NA	NA	NA	NA	NA	NA	NA	NA	NA	NA	NA	NA
PF3D7_0526500.1	3.45486	2.34375	PF3D7_0526500	conserved Plasmodium protein, unknown function	protein coding	null	PBANKA_1241300	NA	NA	NA	-3.014	Non - Mutable in CDS	NA	NA	1.66171	0.364718	NA	NA	NA	NA	NA	NA	NA	NA	NA	NA	NA	NA	NA	NA	NA	NA	3.81514	0.004	0.156	0.000262208	NA	NA	NA	NA	NA	NA	NA	NA	NA	NA	NA	NA	NA
PF3D7_0526600.1	125.369	16.1458	PF3D7_0526600	conserved Plasmodium protein, unknown function	protein coding	null	NA	3114.4	-490.053	g1	-1.03	Mutable in CDS	NA	NA	NA	0.526989	NA	NA	NA	NA	NA	NA	NA	NA	NA	NA	NA	NA	NA	NA	NA	NA	NA	NA	NA	NA	NA	NA	NA	NA	NA	NA	NA	NA	NA	NA	NA	NA	0.0425947
PF3D7_0526700.1	0.391493	0.651042	PF3D7_0526700	conserved protein, unknown function	protein coding	null	PBANKA_1241500	NA	NA	NA	-1.917	Mutable in CDS	NA	NA	1.39503	0.330869	NA	NA	NA	NA	NA	NA	NA	NA	NA	NA	NA	NA	NA	NA	NA	NA	NA	NA	NA	NA	NA	NA	NA	NA	NA	NA	NA	NA	NA	NA	NA	NA	NA
PF3D7_0526800.1	0.438802	0.607639	PF3D7_0526800	conserved Plasmodium protein, unknown function	protein coding	null	PBANKA_1241600	NA	NA	NA	-2.449	Mutable in CDS	NA	NA	0.45	0.394463	NA	NA	NA	NA	NA	NA	NA	NA	NA	NA	NA	NA	NA	NA	NA	NA	NA	NA	NA	NA	NA	NA	NA	NA	NA	NA	NA	NA	NA	NA	NA	NA	NA
PF3D7_0526900.1	0.271701	0.78125	PF3D7_0526900	transmembrane emp24 domain-containing protein, putative	protein coding	null	PBANKA_1241700	NA	NA	NA	-2.709	Non - Mutable in CDS	NA	NA	3.28505	0.397318	NA	NA	NA	NA	NA	NA	NA	NA	NA	NA	NA	NA	NA	NA	NA	NA	NA	NA	NA	NA	NA	NA	NA	NA	NA	NA	NA	NA	NA	NA	NA	NA	NA
PF3D7_0527000.1	11.3902	3.38542	PF3D7_0527000	DNA replication licensing factor MCM3, putative	protein coding	MCM3	PBANKA_1241800	-1124.42	-2697.64	g4	-2.514	Non - Mutable in CDS	0.0614	Essential	4.39378	0.336052	NA	NA	NA	NA	NA	NA	NA	NA	NA	NA	NA	NA	NA	NA	NA	NA	NA	NA	NA	NA	NA	NA	NA	NA	NA	NA	NA	NA	NA	NA	NA	NA	NA
PF3D7_0527100.1	0.00737847	0.260417	PF3D7_0527100	ubiquitin-conjugating enzyme E2 N, putative	protein coding	UBC13	PBANKA_1241900	NA	NA	NA	-3.121	Non - Mutable in CDS	0.064	Essential	4.875	0.0918143	NA	NA	NA	NA	NA	NA	NA	NA	NA	NA	NA	NA	NA	NA	NA	NA	NA	NA	NA	NA	NA	NA	NA	NA	NA	NA	NA	NA	NA	NA	NA	NA	NA
PF3D7_0527200.1	3.5408	1.73611	PF3D7_0527200	ubiquitin carboxyl-terminal hydrolase 14	protein coding	USP14	PBANKA_1242000	NA	NA	NA	-2.737	Non - Mutable in CDS	0.867212	Dispensable	2.72652	0.321385	NA	NA	NA	NA	NA	NA	NA	NA	NA	NA	NA	NA	NA	NA	NA	NA	NA	NA	NA	NA	NA	4.71953e-11	1.62215e-06	NA	1.02e-05	C6	NA	NA	NA	NA	NA	NA	0.032155
PF3D7_0527300.1	0.0269097	0.217014	PF3D7_0527300	methionine aminopeptidase 1a, putative	protein coding	METAP1a	NA	NA	NA	NA	-1.857	Mutable in CDS	NA	NA	NA	0.401974	NA	NA	NA	NA	NA	NA	NA	NA	NA	NA	NA	NA	NA	NA	NA	NA	NA	NA	NA	NA	NA	NA	NA	NA	NA	NA	NA	NA	NA	NA	NA	NA	NA
PF3D7_0527400.1	11.4848	4.6875	PF3D7_0527400	conserved Plasmodium protein, unknown function	protein coding	null	PBANKA_1242200	NA	NA	NA	-0.567	Mutable in CDS	0.705832	Dispensable	1.16667	0.36217	NA	NA	NA	NA	2.04471	0.673	0.224	3.34189e-06	NA	NA	NA	NA	NA	NA	NA	NA	NA	NA	NA	NA	NA	NA	NA	NA	1.16e-06	C3	NA	NA	NA	NA	NA	NA	NA
PF3D7_0527500.1	3.88411	2.95139	PF3D7_0527500	Hsc70-interacting protein	protein coding	HIP	PBANKA_1242300	NA	NA	NA	-2.619	Non - Mutable in CDS	NA	NA	3.76201	0.267459	NA	NA	NA	NA	NA	NA	NA	NA	NA	NA	NA	NA	NA	NA	NA	NA	NA	NA	NA	NA	NA	NA	NA	NA	NA	NA	NA	NA	NA	NA	NA	NA	NA
PF3D7_0527600.1	4.03255	2.73438	PF3D7_0527600	conserved Plasmodium protein, unknown function	protein coding	null	PBANKA_1242400	NA	NA	NA	0.634	Mutable in CDS	0.896388	Dispensable	1.16024	0.380793	NA	NA	NA	NA	NA	NA	NA	NA	NA	NA	NA	NA	NA	NA	NA	NA	NA	NA	NA	NA	NA	2.38353e-07	3.46789e-05	NA	NA	NA	NA	NA	NA	NA	NA	NA	NA
PF3D7_0527700.1	0	0	PF3D7_0527700	tRNA Glutamic acid	tRNA encoding	null	NA	NA	NA	NA	NA	NA	NA	NA	NA	NA	NA	NA	NA	NA	NA	NA	NA	NA	NA	NA	NA	NA	NA	NA	NA	NA	NA	NA	NA	NA	NA	NA	NA	NA	NA	NA	NA	NA	NA	NA	NA	NA	NA
PF3D7_0527800.1	0.00130208	0.0434028	PF3D7_0527800	tRNA Leucine	tRNA encoding	null	NA	NA	NA	NA	NA	NA	NA	NA	NA	NA	NA	NA	NA	NA	NA	NA	NA	NA	NA	NA	NA	NA	NA	NA	NA	NA	NA	NA	NA	NA	NA	NA	NA	NA	NA	NA	NA	NA	NA	NA	NA	NA	NA
PF3D7_0527900.1	0.113715	0.737847	PF3D7_0527900	ATP-dependent RNA helicase DDX41, putative	protein coding	DDX41	PBANKA_1242500	-765.963	197.908	g15	-2.737	Non - Mutable in CDS	0.174096	Essential	3.8051	0.238148	NA	NA	NA	NA	NA	NA	NA	NA	NA	NA	NA	NA	NA	NA	NA	NA	NA	NA	NA	NA	NA	NA	NA	NA	NA	NA	NA	NA	NA	NA	NA	NA	NA
PF3D7_0528000.1	0.700087	1.30208	PF3D7_0528000	proteasome maturation factor UMP1, putative	protein coding	UMP1	PBANKA_1242600	NA	NA	NA	-3.188	Non - Mutable in CDS	NA	NA	4.01613	0.141265	NA	NA	NA	NA	NA	NA	NA	NA	NA	NA	NA	NA	NA	NA	NA	NA	NA	NA	NA	NA	NA	NA	NA	NA	NA	NA	NA	NA	NA	NA	NA	NA	NA
PF3D7_0528100.1	7.42231	3.125	PF3D7_0528100	AP-1 complex subunit beta, putative	protein coding	null	PBANKA_1242700	NA	NA	NA	-2.959	Non - Mutable in CDS	0.1	Essential	4.16543	0.673061	NA	NA	NA	NA	NA	NA	NA	NA	NA	NA	NA	NA	NA	NA	NA	NA	NA	NA	NA	NA	1.03021e-08	NA	1.48254e-06	NA	NA	NA	NA	NA	NA	NA	NA	NA	NA
PF3D7_0528200.1	0.528646	0.564236	PF3D7_0528200	eukaryotic translation initiation factor 3 subunit E, putative	protein coding	EIF3E	PBANKA_1242800	NA	NA	NA	-3.124	Non - Mutable in CDS	NA	NA	3.91525	0.279406	NA	NA	NA	NA	NA	NA	NA	NA	NA	NA	NA	NA	NA	NA	NA	NA	NA	NA	NA	NA	NA	NA	NA	NA	NA	NA	NA	NA	NA	NA	NA	NA	NA
PF3D7_0528300.1	2.25694	4.47049	PF3D7_0528300	conserved protein, unknown function	protein coding	null	PBANKA_1242900	NA	NA	NA	-2.418	Non - Mutable in CDS	NA	NA	1.48709	0.305992	NA	NA	3.91839e-62	NA	NA	NA	NA	NA	NA	NA	NA	NA	NA	NA	NA	NA	NA	NA	NA	NA	NA	NA	NA	NA	NA	NA	NA	NA	NA	NA	NA	NA	NA
PF3D7_0528400.1	24.934	11.4583	PF3D7_0528400	palmitoyltransferase DHHC7	protein coding	DHHC7	PBANKA_1243000	NA	NA	NA	-2.585	Non - Mutable in CDS	NA	NA	NA	0.277914	NA	NA	NA	NA	NA	NA	NA	NA	NA	NA	NA	NA	NA	NA	NA	NA	NA	NA	NA	NA	NA	NA	NA	NA	NA	NA	0.00659236	NA	NA	NA	NA	NA	NA
PF3D7_0528500.1	5.08333	2.43056	PF3D7_0528500	F-actin-capping protein subunit alpha, putative	protein coding	CPalpha	PBANKA_1243100	NA	NA	NA	-2.403	Mutable in CDS	NA	NA	2.77199	0.267274	NA	NA	NA	NA	NA	NA	NA	NA	NA	NA	NA	NA	NA	NA	NA	NA	2.3959	0.004	0.25	2.87139e-09	NA	NA	NA	NA	NA	NA	NA	NA	NA	NA	NA	NA	NA
PF3D7_0528600.1	9.79644	12.4566	PF3D7_0528600	conserved Plasmodium protein, unknown function	protein coding	null	PBANKA_1243200	NA	NA	NA	-3.225	Non - Mutable in CDS	NA	NA	3	0.276513	NA	NA	NA	0.000179967	NA	NA	NA	NA	NA	NA	NA	NA	NA	NA	NA	NA	NA	NA	NA	NA	NA	0.000496489	NA	NA	0.00245993	NA	0.00274654	NA	NA	NA	NA	NA	NA
PF3D7_0528700.1	0.411024	0.303819	PF3D7_0528700	peptidyl-prolyl cis-trans isomerase	protein coding	CYP23	PBANKA_1243300	-822.352	617.614	g15	-1.833	Mutable in CDS	NA	NA	4.58824	0.25155	NA	NA	NA	NA	NA	NA	NA	NA	NA	NA	NA	NA	NA	NA	NA	NA	NA	NA	NA	NA	NA	NA	NA	NA	NA	NA	NA	NA	NA	NA	NA	NA	NA
PF3D7_0528800.1	1.00347	1.38889	PF3D7_0528800	nucleolar preribosomal GTPase, putative	protein coding	null	PBANKA_1243400	543.84	1694.48	g11	-3.22	Non - Mutable in CDS	0.255145	Essential	2.11511	0.485409	NA	NA	NA	NA	NA	NA	NA	NA	NA	NA	NA	NA	NA	NA	NA	NA	NA	NA	NA	NA	NA	NA	NA	NA	NA	NA	NA	NA	NA	NA	NA	NA	NA
PF3D7_0528900.1	1.91753	3.73264	PF3D7_0528900	conserved protein, unknown function	protein coding	null	PBANKA_1243500	NA	NA	NA	-2.613	Non - Mutable in CDS	NA	NA	3.08051	0.205631	2.0734e-73	NA	NA	NA	NA	NA	NA	NA	NA	NA	NA	NA	NA	NA	NA	NA	NA	NA	NA	NA	NA	NA	NA	NA	NA	NA	NA	NA	NA	NA	NA	NA	NA
PF3D7_0529000.1	19.0898	3.25521	PF3D7_0529000	conserved Plasmodium protein, unknown function	protein coding	null	PBANKA_1243600	NA	NA	NA	-2.901	Non - Mutable in CDS	0.0848	Essential	3.70042	0.627218	NA	NA	NA	NA	NA	NA	NA	NA	NA	NA	NA	NA	NA	NA	NA	NA	NA	NA	NA	NA	4.56561e-05	0.000988445	NA	NA	1.23e-06	C7	NA	NA	NA	NA	NA	NA	NA
PF3D7_0529100.1	0.165365	0.260417	PF3D7_0529100	thioredoxin-like protein, putative	protein coding	ATrx2	PBANKA_1243700	-636.025	432.46	g15	-3.487	Non - Mutable in CDS	0.288345	Essential	2.57635	0.276829	NA	NA	NA	NA	NA	NA	NA	NA	NA	NA	NA	NA	NA	NA	NA	NA	NA	NA	NA	NA	NA	NA	NA	NA	NA	NA	NA	NA	NA	NA	NA	NA	NA
PF3D7_0529200.1	0.705295	1.17188	PF3D7_0529200	sugar transporter, putative	protein coding	null	NA	NA	NA	NA	-2.781	Mutable in CDS	NA	NA	NA	0.365449	NA	NA	NA	NA	NA	NA	NA	NA	NA	NA	NA	NA	NA	NA	NA	NA	NA	NA	NA	NA	NA	NA	NA	NA	NA	NA	NA	NA	NA	NA	NA	NA	NA
PF3D7_0529300.1	0.240451	0.434028	PF3D7_0529300	apicoplast TIC22 protein	protein coding	TIC22	PBANKA_1243800	-1128.07	-44.0496	g5	-2.708	Non - Mutable in CDS	0.91108	Dispensable	2.72695	0.248692	NA	NA	NA	NA	NA	NA	NA	NA	NA	NA	NA	NA	NA	NA	NA	NA	NA	NA	NA	NA	NA	NA	NA	NA	NA	NA	NA	NA	NA	NA	NA	NA	NA
PF3D7_0529400.1	0.921875	1.34549	PF3D7_0529400	conserved Plasmodium protein, unknown function	protein coding	null	NA	-1368.18	-2527.52	g4	NA	NA	0.1	Essential	NA	0.510516	NA	NA	NA	NA	NA	NA	NA	NA	NA	NA	NA	NA	NA	NA	NA	NA	NA	NA	NA	NA	NA	NA	NA	NA	NA	NA	NA	NA	NA	NA	NA	NA	NA
PF3D7_0529400.2	0	0	PF3D7_0529400	conserved Plasmodium protein, unknown function	protein coding	null	NA	NA	NA	NA	NA	NA	0.1	Essential	NA	0.510516	NA	NA	NA	NA	NA	NA	NA	NA	NA	NA	NA	NA	NA	NA	NA	NA	NA	NA	NA	NA	NA	NA	NA	NA	NA	NA	NA	NA	NA	NA	NA	NA	NA
PF3D7_0529500.1	0.00217014	0.0434028	PF3D7_0529500	cell cycle regulator protein, putative	protein coding	null	PBANKA_1244000	-903.196	1012.76	g15	-2.461	Non - Mutable in CDS	0.917392	Dispensable	4.56667	0.179601	NA	NA	NA	NA	NA	NA	NA	NA	NA	NA	NA	NA	NA	NA	NA	NA	NA	NA	NA	NA	NA	NA	NA	NA	NA	NA	NA	NA	NA	NA	NA	NA	NA
PF3D7_0529600.1	0	0	PF3D7_0529600	tRNA Arginine	tRNA encoding	null	NA	NA	NA	NA	NA	NA	NA	NA	NA	NA	NA	NA	NA	NA	NA	NA	NA	NA	NA	NA	NA	NA	NA	NA	NA	NA	NA	NA	NA	NA	NA	NA	NA	NA	NA	NA	NA	NA	NA	NA	NA	NA	NA
PF3D7_0529700.1	0.365451	1.04167	PF3D7_0529700	heptatricopeptide repeat-containing protein, putative	protein coding	null	PBANKA_1244100	NA	NA	NA	-2.815	Non - Mutable in CDS	0.3672	Insufficient data	1.40135	0.321695	5.73262e-09	NA	NA	NA	NA	NA	NA	NA	NA	NA	NA	NA	NA	NA	NA	NA	NA	NA	NA	NA	NA	NA	NA	NA	NA	NA	NA	NA	NA	NA	NA	NA	NA
PF3D7_0529800.1	18.6597	5.55556	PF3D7_0529800	conserved Plasmodium protein, unknown function	protein coding	null	PBANKA_1244200	NA	NA	NA	-2.7	Mutable in CDS	NA	NA	1.20183	0.45787	NA	NA	NA	NA	NA	NA	NA	NA	NA	NA	NA	NA	NA	NA	NA	NA	NA	NA	NA	NA	5.19969e-21	6.94565e-07	8.88035e-05	NA	0.00825802	NA	NA	NA	NA	NA	NA	NA	NA
PF3D7_0529900.1	330.4	43.75	PF3D7_0529900	RING zinc finger protein, putative	protein coding	null	PBANKA_1244300	NA	NA	NA	-2.773	Mutable in CDS	0.997817	Dispensable	4.71127	0.224209	NA	NA	NA	NA	NA	NA	NA	NA	NA	NA	NA	NA	NA	NA	NA	NA	NA	NA	NA	NA	3.19897e-09	NA	3.68703e-06	NA	NA	NA	1.44e-06	C2	NA	NA	NA	NA	NA
PF3D7_0530000.1	0.723958	1.47569	PF3D7_0530000	conserved Plasmodium protein, unknown function	protein coding	null	NA	NA	NA	NA	-2.303	Non - Mutable in CDS	1.05686	Dispensable	1.7732	0.255774	NA	NA	NA	NA	NA	NA	NA	NA	NA	NA	NA	NA	NA	NA	NA	NA	NA	NA	NA	NA	NA	NA	NA	NA	NA	NA	NA	NA	NA	NA	NA	NA	NA
PF3D7_0530100.1	0.462674	0.998264	PF3D7_0530100	SNARE protein, putative	protein coding	SYN6	PBANKA_1244500	NA	NA	NA	-3.125	Non - Mutable in CDS	0.189034	Essential	3.56444	0.225207	NA	NA	NA	NA	NA	NA	NA	NA	NA	NA	NA	NA	NA	NA	NA	NA	NA	NA	NA	NA	NA	NA	NA	NA	NA	NA	NA	NA	NA	NA	NA	NA	NA
PF3D7_0530200.1	12.451	2.90799	PF3D7_0530200	phosphoenolpyruvate/phosphate translocator	protein coding	PPT	PBANKA_1244600	NA	NA	NA	-3.138	Mutable in CDS	0.137466	Essential	3.10417	0.230844	NA	NA	NA	NA	NA	NA	NA	NA	NA	NA	NA	NA	NA	NA	NA	NA	NA	NA	NA	NA	NA	NA	NA	NA	9.03e-05	C2	NA	NA	NA	NA	NA	NA	0.0345985
PF3D7_0530300.1	2.14453	3.1684	PF3D7_0530300	conserved Plasmodium membrane protein, unknown function	protein coding	null	PBANKA_1244700	NA	NA	NA	-0.452	Mutable in CDS	NA	NA	1.23686	0.368926	1.66e-30	NA	NA	NA	NA	NA	NA	NA	NA	NA	NA	NA	NA	NA	NA	NA	NA	NA	NA	NA	1.42727e-12	NA	NA	NA	NA	NA	NA	NA	NA	NA	NA	NA	NA
PF3D7_0530400.1	0.463542	0.564236	PF3D7_0530400	conserved Plasmodium protein, unknown function	protein coding	null	PBANKA_1244800	NA	NA	NA	-3.034	Non - Mutable in CDS	0.210881	Essential	1.26445	0.38509	NA	0.198401	NA	NA	NA	NA	NA	NA	NA	NA	NA	NA	NA	NA	NA	NA	NA	NA	NA	NA	NA	0.000113189	NA	NA	NA	NA	NA	NA	NA	NA	NA	NA	NA
PF3D7_0530500.1	1.9349	4.77431	PF3D7_0530500	conserved Plasmodium membrane protein, unknown function	protein coding	null	PBANKA_1244900	NA	NA	NA	1.423	Mutable in CDS	1.00215	Dispensable	2.12389	0.35872	5.59176e-31	0.146488	NA	NA	NA	NA	NA	NA	NA	NA	NA	NA	NA	NA	NA	NA	NA	NA	NA	NA	NA	NA	NA	NA	0.00742642	NA	NA	NA	NA	NA	NA	NA	NA
PF3D7_0530600.1	10.3828	4.55729	PF3D7_0530600	XAP-5 DNA binding protein, putative	protein coding	null	PBANKA_1245000	980.918	-553.66	g10	-2.653	Non - Mutable in CDS	NA	NA	2.86353	0.378955	NA	NA	4.09764e-05	NA	2.53698	0.909	0.259	5.87826e-17	NA	NA	NA	NA	NA	NA	NA	NA	NA	NA	NA	NA	NA	NA	NA	NA	0.00272131	NA	NA	NA	NA	NA	NA	NA	NA
PF3D7_0530700.1	9.76562	4.42708	PF3D7_0530700	conserved Plasmodium protein, unknown function	protein coding	null	PBANKA_1245100	NA	NA	NA	-1.009	Mutable in CDS	NA	NA	1.49236	0.342948	1.95369e-56	NA	NA	NA	NA	NA	NA	NA	4.94814	0.727	0.053	3.09478e-10	NA	NA	NA	NA	NA	NA	NA	NA	NA	NA	NA	NA	NA	NA	NA	NA	NA	NA	NA	NA	NA
PF3D7_0530750.1	4.6862	2.64757	PF3D7_0530750	dolichol-phosphate mannosyltransferase subunit 3, putative	protein coding	DPM3	NA	573.559	-153.55	g10	NA	NA	NA	NA	NA	0.257957	NA	NA	NA	NA	NA	NA	NA	NA	NA	NA	NA	NA	NA	NA	NA	NA	NA	NA	NA	NA	NA	NA	NA	NA	NA	NA	NA	NA	NA	NA	NA	NA	NA
PF3D7_0530800.1	15.2135	3.64583	PF3D7_0530800	CPW-WPC family protein	protein coding	null	PBANKA_1245200	857.722	-651.635	g10	1.343	Mutable in CDS	NA	NA	3.59843	0.367962	8.33551e-87	NA	NA	NA	NA	NA	NA	NA	NA	NA	NA	NA	NA	NA	NA	NA	NA	NA	NA	NA	NA	NA	NA	NA	NA	NA	NA	NA	NA	NA	NA	NA	NA
PF3D7_0530900.1	9.7513	3.99306	PF3D7_0530900	formin 1	protein coding	FRM1	PBANKA_1245300	-73.0828	-2713.04	g3	-2.924	Mutable in CDS	NA	NA	1.70714	0.388297	NA	NA	NA	NA	NA	NA	NA	NA	NA	NA	NA	NA	NA	NA	NA	NA	NA	NA	NA	NA	4.97662e-07	2.67288e-09	0.000786586	NA	NA	NA	NA	NA	NA	NA	NA	NA	NA
PF3D7_0531000.1	26.6636	7.50868	PF3D7_0531000	SURF1 domain-containing protein, putative	protein coding	null	PBANKA_1245400	NA	NA	NA	-3.156	Non - Mutable in CDS	NA	NA	2.22145	0.307495	NA	NA	NA	0.00233823	NA	NA	NA	NA	NA	NA	NA	NA	NA	NA	NA	NA	NA	NA	NA	NA	NA	NA	NA	NA	0.00731606	NA	NA	NA	NA	NA	NA	NA	NA
PF3D7_0531100.1	6.09679	3.125	PF3D7_0531100	conserved Plasmodium protein, unknown function	protein coding	null	PBANKA_1245500	NA	NA	NA	-0.184	Mutable in CDS	NA	NA	0.598618	0.412428	6.44823e-69	NA	NA	NA	NA	NA	NA	NA	5.86728	0.818	0.053	6.23641e-13	NA	NA	NA	NA	NA	NA	NA	NA	6.18844e-06	NA	NA	NA	NA	NA	NA	NA	NA	NA	NA	NA	NA
PF3D7_0531200.1	0.361111	0.651042	PF3D7_0531200	ribosomal protein S16, mitochondrial, putative	protein coding	null	PBANKA_1245600	NA	NA	NA	-2.9	Non - Mutable in CDS	NA	NA	4.75117	0.281313	NA	NA	NA	NA	NA	NA	NA	NA	NA	NA	NA	NA	NA	NA	NA	NA	NA	NA	NA	NA	NA	NA	NA	NA	NA	NA	NA	NA	NA	NA	NA	NA	NA
PF3D7_0531300.1	0.390625	0.477431	PF3D7_0531300	conserved Plasmodium protein, unknown function	protein coding	null	PBANKA_1245700	NA	NA	NA	-2.266	Non - Mutable in CDS	0.935479	Dispensable	0.340376	0.412428	NA	NA	NA	NA	NA	NA	NA	NA	NA	NA	NA	NA	NA	NA	NA	NA	NA	NA	NA	NA	NA	NA	NA	NA	NA	NA	NA	NA	NA	NA	NA	NA	NA
PF3D7_0531400.1	7.50608	1.82292	PF3D7_0531400	conserved Plasmodium protein, unknown function	protein coding	null	PBANKA_1245800	-702.668	-441.206	g5	-3.207	Non - Mutable in CDS	0.1	Essential	1.86144	0.32917	NA	NA	NA	NA	NA	NA	NA	NA	NA	NA	NA	NA	NA	NA	NA	NA	NA	NA	NA	NA	NA	NA	NA	NA	NA	NA	NA	NA	NA	NA	NA	NA	NA
PF3D7_0531500.1	0.00217014	0.130208	PF3D7_0531500	unspecified product	non protein coding	null	NA	NA	NA	NA	NA	NA	NA	NA	NA	NA	NA	NA	NA	NA	NA	NA	NA	NA	NA	NA	NA	NA	NA	NA	NA	NA	NA	NA	NA	NA	NA	NA	NA	NA	NA	NA	NA	NA	NA	NA	NA	NA	NA
PF3D7_0531600.1	71.3585	17.4479	PF3D7_0531600	18S ribosomal RNA	rRNA encoding	null	NA	NA	NA	NA	NA	NA	NA	NA	NA	NA	NA	NA	NA	NA	NA	NA	NA	NA	NA	NA	NA	NA	NA	NA	NA	NA	NA	NA	NA	NA	NA	NA	NA	NA	NA	NA	4.17e-07	C4	NA	NA	NA	NA	NA
PF3D7_0531700.1	0.0260417	0.217014	PF3D7_0531700	unspecified product	rRNA encoding	null	NA	NA	NA	NA	NA	NA	NA	NA	NA	NA	NA	NA	NA	NA	NA	NA	NA	NA	NA	NA	NA	NA	NA	NA	NA	NA	NA	NA	NA	NA	NA	NA	NA	NA	NA	NA	NA	NA	NA	NA	NA	NA	NA
PF3D7_0531800.1	0.00303819	0.303819	PF3D7_0531800	5.8S ribosomal RNA	rRNA encoding	null	NA	NA	NA	NA	NA	NA	NA	NA	NA	NA	NA	NA	NA	NA	NA	NA	NA	NA	NA	NA	NA	NA	NA	NA	NA	NA	NA	NA	NA	NA	NA	NA	NA	NA	NA	NA	NA	NA	NA	NA	NA	NA	NA
PF3D7_0531900.1	0.551215	2.21354	PF3D7_0531900	unspecified product	rRNA encoding	null	NA	NA	NA	NA	NA	NA	NA	NA	NA	NA	NA	NA	NA	NA	NA	NA	NA	NA	NA	NA	NA	NA	NA	NA	NA	NA	NA	NA	NA	NA	NA	NA	NA	NA	NA	NA	NA	NA	NA	NA	NA	NA	NA
PF3D7_0532000.1	631.187	57.2917	PF3D7_0532000	28S ribosomal RNA	rRNA encoding	null	NA	NA	NA	NA	NA	NA	NA	NA	NA	NA	NA	NA	NA	NA	NA	NA	NA	NA	NA	NA	NA	NA	NA	NA	NA	NA	NA	NA	NA	NA	NA	NA	NA	NA	0.00253748	NA	0.000463491	NA	NA	NA	NA	NA	NA
PF3D7_0532100.1	0.962674	0.651042	PF3D7_0532100	early transcribed membrane protein 5	protein coding	ETRAMP5	NA	-1091	-589.626	g5	-2.57	Non - Mutable in CDS	NA	NA	NA	0.397771	NA	NA	NA	NA	NA	NA	NA	NA	NA	NA	NA	NA	NA	NA	NA	NA	NA	NA	NA	NA	NA	NA	NA	NA	NA	NA	NA	NA	NA	NA	NA	NA	NA
PF3D7_0532200.1	2.06554	2.17014	PF3D7_0532200	Plasmodium exported protein (PHISTc), unknown function	protein coding	null	NA	NA	NA	NA	-2.405	Non - Mutable in CDS	NA	NA	NA	0.300182	NA	NA	NA	NA	NA	NA	NA	NA	NA	NA	NA	NA	NA	NA	NA	NA	NA	NA	NA	NA	NA	NA	NA	NA	NA	NA	NA	NA	NA	NA	NA	NA	NA
PF3D7_0532300.1	1.00477	0.694444	PF3D7_0532300	Plasmodium exported protein (PHISTb), unknown function	protein coding	null	NA	-878.298	163.958	g15	0.751	Mutable in CDS	NA	NA	NA	0.492118	NA	NA	NA	NA	NA	NA	NA	NA	NA	NA	NA	NA	NA	NA	NA	NA	NA	NA	NA	NA	NA	NA	NA	NA	NA	NA	NA	NA	NA	NA	NA	NA	NA
PF3D7_0532400.1	0.0859375	0.0868056	PF3D7_0532400	lysine-rich membrane-associated PHISTb protein	protein coding	LyMP	NA	NA	NA	NA	-1.218	Mutable in CDS	NA	NA	NA	0.281351	NA	NA	NA	NA	NA	NA	NA	NA	NA	NA	NA	NA	NA	NA	NA	NA	NA	NA	NA	NA	NA	NA	NA	NA	NA	NA	NA	NA	NA	NA	NA	NA	NA
PF3D7_0532500.1	0	0	PF3D7_0532500	Plasmodium exported protein, unknown function	protein coding	null	NA	-946.424	254.257	g15	-3.3	Non - Mutable in CDS	NA	NA	NA	0.338704	NA	NA	NA	NA	NA	NA	NA	NA	NA	NA	NA	NA	NA	NA	NA	NA	NA	NA	NA	NA	NA	NA	NA	NA	NA	NA	NA	NA	NA	NA	NA	NA	NA
PF3D7_0532600.1	0	0	PF3D7_0532600	Plasmodium exported protein, unknown function	protein coding	null	NA	NA	NA	NA	-3.222	Non - Mutable in CDS	NA	NA	NA	0.375174	NA	NA	NA	NA	NA	NA	NA	NA	NA	NA	NA	NA	NA	NA	NA	NA	NA	NA	NA	NA	NA	NA	NA	NA	NA	NA	NA	NA	NA	NA	NA	NA	NA
PF3D7_0532700.1	0.0368924	0.260417	PF3D7_0532700	erythrocyte membrane protein 1 (PfEMP1), pseudogene	protein coding	VAR	NA	NA	NA	NA	-2.772	Non - Mutable in CDS	NA	NA	NA	NA	NA	NA	NA	NA	NA	NA	NA	NA	NA	NA	NA	NA	NA	NA	NA	NA	NA	NA	NA	NA	NA	NA	NA	NA	NA	NA	NA	NA	NA	NA	NA	NA	NA
PF3D7_0532800.1	0	0	PF3D7_0532800	stevor, pseudogene	protein coding	null	NA	NA	NA	NA	-2.317	Non - Mutable in CDS	NA	NA	NA	NA	NA	NA	NA	NA	NA	NA	NA	NA	NA	NA	NA	NA	NA	NA	NA	NA	NA	NA	NA	NA	NA	NA	NA	NA	NA	NA	NA	NA	NA	NA	NA	NA	NA
PF3D7_0532900.1	0	0	PF3D7_0532900	rifin	protein coding	RIF	NA	NA	NA	NA	-1.988	Non - Mutable in CDS	NA	NA	NA	NA	NA	NA	NA	NA	NA	NA	NA	NA	NA	NA	NA	NA	NA	NA	NA	NA	NA	NA	NA	NA	NA	NA	NA	NA	NA	NA	NA	NA	NA	NA	NA	NA	NA
PF3D7_0533000.1	0.000868056	0.0434028	PF3D7_0533000	rifin, pseudogene	protein coding	RIF	NA	NA	NA	NA	-2.7	Non - Mutable in CDS	NA	NA	NA	NA	NA	NA	NA	NA	NA	NA	NA	NA	NA	NA	NA	NA	NA	NA	NA	NA	NA	NA	NA	NA	NA	NA	NA	NA	NA	NA	NA	NA	NA	NA	NA	NA	NA
PF3D7_0533100.1	0.182726	0.303819	PF3D7_0533100	erythrocyte membrane protein 1 (PfEMP1), pseudogene	protein coding	VAR1CSA	NA	NA	NA	NA	NA	NA	NA	NA	NA	NA	NA	NA	NA	NA	NA	NA	NA	NA	NA	NA	NA	NA	NA	NA	NA	NA	NA	NA	NA	NA	NA	NA	NA	NA	NA	NA	NA	NA	NA	NA	NA	NA	NA
PF3D7_0600100.1	0	0	PF3D7_0600100	erythrocyte membrane protein 1 (PfEMP1), pseudogene	protein coding	VAR	NA	NA	NA	NA	0	Non - Mutable in CDS	NA	NA	NA	NA	NA	NA	NA	NA	NA	NA	NA	NA	NA	NA	NA	NA	NA	NA	NA	NA	NA	NA	NA	NA	NA	NA	NA	NA	NA	NA	NA	NA	NA	NA	NA	NA	NA
PF3D7_0600200.1	0.411892	0.260417	PF3D7_0600200	erythrocyte membrane protein 1, PfEMP1	protein coding	VAR	NA	NA	NA	NA	-0.779	Mutable in CDS	NA	NA	NA	NA	NA	NA	NA	NA	NA	NA	NA	NA	NA	NA	NA	NA	NA	NA	NA	NA	NA	NA	NA	NA	NA	NA	NA	NA	NA	NA	NA	NA	NA	NA	NA	NA	NA
PF3D7_0600300.1	0.0607639	0.0434028	PF3D7_0600300	rifin	protein coding	RIF	NA	NA	NA	NA	-2.637	Non - Mutable in CDS	NA	NA	NA	NA	NA	NA	NA	NA	NA	NA	NA	NA	NA	NA	NA	NA	NA	NA	NA	NA	NA	NA	NA	NA	NA	NA	NA	NA	NA	NA	NA	NA	NA	NA	NA	NA	NA
PF3D7_0600400.1	0.00260417	0.217014	PF3D7_0600400	erythrocyte membrane protein 1, PfEMP1	protein coding	VAR	NA	NA	NA	NA	-2.601	Mutable in CDS	NA	NA	NA	NA	NA	NA	NA	NA	NA	NA	NA	NA	NA	NA	NA	NA	NA	NA	NA	NA	NA	NA	NA	NA	NA	NA	NA	NA	NA	NA	NA	NA	NA	NA	NA	NA	NA
PF3D7_0600500.1	0.0143229	0.0868056	PF3D7_0600500	rifin	protein coding	RIF	NA	NA	NA	NA	-2.04	Non - Mutable in CDS	NA	NA	NA	NA	NA	NA	NA	NA	NA	NA	NA	NA	NA	NA	NA	NA	NA	NA	NA	NA	NA	NA	NA	NA	NA	NA	NA	NA	NA	NA	NA	NA	NA	NA	NA	NA	NA
PF3D7_0600600.1	0.0251736	0.390625	PF3D7_0600600	erythrocyte membrane protein 1 (PfEMP1), exon 2	protein coding	VAR	NA	NA	NA	NA	-1.962	Non - Mutable in CDS	NA	NA	NA	NA	NA	NA	NA	NA	NA	NA	NA	NA	NA	NA	NA	NA	NA	NA	NA	NA	NA	NA	NA	NA	NA	NA	NA	NA	NA	NA	NA	NA	NA	NA	NA	NA	NA
PF3D7_0600700.1	0.00217014	0.0868056	PF3D7_0600700	rifin	protein coding	RIF	NA	NA	NA	NA	-2.537	Mutable in CDS	NA	NA	NA	NA	NA	NA	NA	NA	NA	NA	NA	NA	NA	NA	NA	NA	NA	NA	NA	NA	NA	NA	NA	NA	NA	NA	NA	NA	NA	NA	NA	NA	NA	NA	NA	NA	NA
PF3D7_0600800.1	0.259983	0.0434028	PF3D7_0600800	rifin, pseudogene	protein coding	RIF	NA	NA	NA	NA	-1.981	Non - Mutable in CDS	NA	NA	NA	NA	NA	NA	NA	NA	NA	NA	NA	NA	NA	NA	NA	NA	NA	NA	NA	NA	NA	NA	NA	NA	NA	NA	NA	NA	NA	NA	NA	NA	NA	NA	NA	NA	NA
PF3D7_0600900.1	0.315972	0.0868056	PF3D7_0600900	rifin, pseudogene	protein coding	RIF	NA	NA	NA	NA	2.109	Mutable in CDS	NA	NA	NA	NA	NA	NA	NA	NA	NA	NA	NA	NA	NA	NA	NA	NA	NA	NA	NA	NA	NA	NA	NA	NA	NA	NA	NA	NA	NA	NA	NA	NA	NA	NA	NA	NA	NA
PF3D7_0601000.1	0.000868056	0.0868056	PF3D7_0601000	exported protein family 4	protein coding	EPF4	NA	NA	NA	NA	-3.167	Non - Mutable in CDS	NA	NA	NA	NA	NA	NA	NA	NA	NA	NA	NA	NA	NA	NA	NA	NA	NA	NA	NA	NA	NA	NA	NA	NA	NA	NA	NA	NA	NA	NA	NA	NA	NA	NA	NA	NA	NA
PF3D7_0601100.1	0.000868056	0.0434028	PF3D7_0601100	exported protein family 3	protein coding	EPF3	NA	NA	NA	NA	-2.914	Non - Mutable in CDS	NA	NA	NA	NA	NA	NA	NA	NA	NA	NA	NA	NA	NA	NA	NA	NA	NA	NA	NA	NA	NA	NA	NA	NA	NA	NA	NA	NA	NA	NA	NA	NA	NA	NA	NA	NA	NA
PF3D7_0601200.1	0.173611	0.651042	PF3D7_0601200	Pfmc-2TM Maurer's cleft two transmembrane protein	protein coding	MC-2TM	NA	-397.104	792.682	g11	-2.11	Mutable in CDS	NA	NA	NA	NA	NA	NA	NA	NA	NA	NA	NA	NA	NA	NA	NA	NA	NA	NA	NA	NA	NA	NA	NA	NA	NA	NA	NA	NA	NA	NA	NA	NA	NA	NA	NA	NA	NA
PF3D7_0601300.1	0	0	PF3D7_0601300	exported protein family 1	protein coding	EPF1	NA	NA	NA	NA	-2.831	Non - Mutable in CDS	NA	NA	NA	NA	NA	NA	NA	NA	NA	NA	NA	NA	NA	NA	NA	NA	NA	NA	NA	NA	NA	NA	NA	NA	NA	NA	NA	NA	NA	NA	NA	NA	NA	NA	NA	NA	NA
PF3D7_0601400.1	0.153212	0.0868056	PF3D7_0601400	erythrocyte membrane protein 1 (PfEMP1), pseudogene	protein coding	VAR	NA	NA	NA	NA	-0.59	Mutable in CDS	NA	NA	NA	NA	NA	NA	NA	NA	NA	NA	NA	NA	NA	NA	NA	NA	NA	NA	NA	NA	NA	NA	NA	NA	NA	NA	NA	NA	NA	NA	NA	NA	NA	NA	NA	NA	NA
PF3D7_0601500.1	0.0499132	0.520833	PF3D7_0601500	Plasmodium exported protein (PHISTb), unknown function	protein coding	null	NA	NA	NA	NA	-1.422	Mutable in CDS	NA	NA	NA	NA	NA	NA	NA	NA	NA	NA	NA	NA	NA	NA	NA	NA	NA	NA	NA	NA	NA	NA	NA	NA	NA	NA	NA	NA	NA	NA	NA	NA	NA	NA	NA	NA	NA
PF3D7_0601600.1	0.00217014	0.0868056	PF3D7_0601600	tetratricopeptide repeat protein, putative	protein coding	null	NA	NA	NA	NA	-2.192	Mutable in CDS	NA	NA	NA	NA	NA	NA	NA	NA	NA	NA	NA	NA	NA	NA	NA	NA	NA	NA	NA	NA	NA	NA	NA	NA	NA	NA	NA	NA	NA	NA	NA	NA	NA	NA	NA	NA	NA
PF3D7_0601700.1	0.0677083	0.477431	PF3D7_0601700	Plasmodium exported protein (PHISTa), unknown function, pseudogene	protein coding	null	NA	NA	NA	NA	-2.212	Mutable in CDS	NA	NA	NA	NA	NA	NA	NA	NA	NA	NA	NA	NA	NA	NA	NA	NA	NA	NA	NA	NA	NA	NA	NA	NA	NA	NA	NA	NA	NA	NA	NA	NA	NA	NA	NA	NA	NA
PF3D7_0601800.1	0	0	PF3D7_0601800	H/ACA snoRNA	snoRNA encoding	null	NA	NA	NA	NA	NA	NA	NA	NA	NA	NA	NA	NA	NA	NA	NA	NA	NA	NA	NA	NA	NA	NA	NA	NA	NA	NA	NA	NA	NA	NA	NA	NA	NA	NA	NA	NA	NA	NA	NA	NA	NA	NA	NA
PF3D7_0601900.1	0.340712	0.78125	PF3D7_0601900	conserved Plasmodium protein, unknown function	protein coding	null	NA	-325.366	597.359	g15	-2.353	Non - Mutable in CDS	NA	NA	NA	0.327386	NA	NA	NA	NA	NA	NA	NA	NA	NA	NA	NA	NA	NA	NA	NA	NA	NA	NA	NA	NA	NA	NA	NA	NA	NA	NA	NA	NA	NA	NA	NA	NA	NA
PF3D7_0602000.1	3.03125	2.56076	PF3D7_0602000	zinc finger protein, putative	protein coding	null	PBANKA_0100800	NA	NA	NA	-2.627	Mutable in CDS	1.00079	Dispensable	1.60026	0.386034	9.58133e-37	3.17901e-19	NA	NA	NA	NA	NA	NA	NA	NA	NA	NA	NA	NA	NA	NA	NA	NA	NA	NA	NA	NA	NA	NA	NA	NA	NA	NA	NA	NA	NA	NA	NA
PF3D7_0602100.1	7.22005	3.21181	PF3D7_0602100	ATP-dependent RNA helicase, putative	protein coding	null	PBANKA_0100900	510.633	-178.754	g10	-3.01	Non - Mutable in CDS	0.225443	Essential	3.21784	0.298668	NA	NA	NA	0.00309053	NA	NA	NA	NA	NA	NA	NA	NA	NA	NA	NA	NA	NA	NA	NA	NA	NA	NA	NA	NA	8.12e-08	C3	NA	NA	NA	NA	NA	NA	NA
PF3D7_0602200.1	0.0112847	0.260417	PF3D7_0602200	MYND-type zinc finger protein, putative	protein coding	null	PBANKA_0101000	-511.987	435.952	g15	-3.003	Non - Mutable in CDS	NA	NA	4.03817	0.206598	NA	NA	NA	NA	NA	NA	NA	NA	NA	NA	NA	NA	NA	NA	NA	NA	NA	NA	NA	NA	NA	NA	NA	NA	NA	NA	NA	NA	NA	NA	NA	NA	NA
PF3D7_0602300.1	0.298611	0.260417	PF3D7_0602300	liver merozoite formation protein, putative	protein coding	PALM	PBANKA_0101100	-200.684	207.841	g15	-3.057	Mutable in CDS	1.00337	Dispensable	2.32615	0.274247	NA	NA	NA	NA	NA	NA	NA	NA	NA	NA	NA	NA	NA	NA	NA	NA	NA	NA	NA	NA	NA	NA	NA	NA	NA	NA	NA	NA	NA	NA	NA	NA	NA
PF3D7_0602400.1	1.07031	1.43229	PF3D7_0602400	elongation factor G	protein coding	EF-G	PBANKA_0101200	NA	NA	NA	-2.705	Non - Mutable in CDS	NA	NA	NA	0.350177	NA	NA	NA	NA	NA	NA	NA	NA	NA	NA	NA	NA	NA	NA	NA	NA	NA	NA	NA	NA	0.00030203	NA	NA	NA	NA	NA	NA	NA	NA	NA	NA	NA	NA
PF3D7_0602500.1	0.0203993	0.0868056	PF3D7_0602500	geranylgeranyl transferase type-2 subunit beta, putative	protein coding	null	PBANKA_0101300	-563.691	250.311	g15	-3.256	Non - Mutable in CDS	0.1	Essential	3.66753	0.368068	NA	NA	NA	NA	NA	NA	NA	NA	NA	NA	NA	NA	NA	NA	NA	NA	NA	NA	NA	NA	NA	NA	NA	NA	NA	NA	NA	NA	NA	NA	NA	NA	NA
PF3D7_0602600.1	0.796007	1.17188	PF3D7_0602600	SAC3 domain-containing protein, putative	protein coding	null	PBANKA_0101400	NA	NA	NA	-2.899	Non - Mutable in CDS	NA	NA	2.22727	0.479528	NA	NA	NA	NA	NA	NA	NA	NA	NA	NA	NA	NA	NA	NA	NA	NA	NA	NA	NA	NA	NA	NA	NA	NA	NA	NA	NA	NA	NA	NA	NA	NA	NA
PF3D7_0602700.1	0.470052	1.6059	PF3D7_0602700	conserved Plasmodium protein, unknown function	protein coding	null	PBANKA_0101500	NA	NA	NA	-0.332	Mutable in CDS	0.999352	Dispensable	0.951172	0.276905	5.16965e-86	NA	NA	NA	NA	NA	NA	NA	NA	NA	NA	NA	NA	NA	NA	NA	NA	NA	NA	NA	NA	NA	NA	NA	NA	NA	NA	NA	NA	NA	NA	NA	NA
PF3D7_0602800.1	1.22917	2.12674	PF3D7_0602800	JmjC domain-containing protein, putative	protein coding	JmjC2	PBANKA_0101600	NA	NA	NA	-1.838	Mutable in CDS	0.855585	Dispensable	2.14869	0.36725	NA	NA	NA	NA	NA	NA	NA	NA	NA	NA	NA	NA	NA	NA	NA	NA	NA	NA	NA	NA	NA	NA	NA	NA	NA	NA	NA	NA	NA	NA	NA	NA	NA
PF3D7_0602900.1	15.441	6.33681	PF3D7_0602900	conserved Plasmodium protein, unknown function	protein coding	null	PBANKA_0101700	NA	NA	NA	-2.983	Mutable in CDS	NA	NA	1.02648	0.478044	NA	NA	NA	NA	2.68814	0.982	0.293	4.58652e-19	NA	NA	NA	NA	NA	NA	NA	NA	NA	NA	NA	NA	NA	7.11056e-05	2.76573e-09	NA	NA	NA	NA	NA	NA	NA	NA	NA	NA
PF3D7_0603000.1	6.17274	2.51736	PF3D7_0603000	conserved Plasmodium protein, unknown function	protein coding	null	PBANKA_0101800	NA	NA	NA	-2.909	Non - Mutable in CDS	NA	NA	0.93575	0.378114	NA	NA	NA	NA	NA	NA	NA	NA	NA	NA	NA	NA	NA	NA	NA	NA	NA	NA	NA	NA	NA	NA	2.40884e-07	NA	NA	NA	NA	NA	NA	NA	NA	NA	NA
PF3D7_0603100.1	29.0877	5.46875	PF3D7_0603100	RNA-binding protein, putative	protein coding	null	PBANKA_0101900	695.562	-2041.6	g8	-2.971	Non - Mutable in CDS	0.418043	Insufficient data	1.59962	0.230844	9.41809e-23	0.277044	NA	NA	2.09808	1	0.5	6.22613e-19	2.21021	0.909	0.213	3.51837e-08	NA	NA	NA	NA	NA	NA	NA	NA	NA	NA	NA	NA	NA	NA	NA	NA	NA	NA	NA	NA	NA
PF3D7_0603200.1	1.56163	0.390625	PF3D7_0603200	mitochondrial chaperone BCS1, putative	protein coding	BCS1	PBANKA_0102000	-557.328	306.255	g15	-2.638	Non - Mutable in CDS	0.146385	Essential	4.01895	0.336539	NA	NA	NA	NA	NA	NA	NA	NA	NA	NA	NA	NA	NA	NA	NA	NA	NA	NA	NA	NA	NA	NA	NA	NA	NA	NA	NA	NA	NA	NA	NA	NA	NA
PF3D7_0603300.1	0.585503	0.260417	PF3D7_0603300	dihydroorotate dehydrogenase	protein coding	DHODH	PBANKA_0102100	-1128.33	-133.74	g5	-3.099	Non - Mutable in CDS	0.196174	Slow	2.36993	0.194553	NA	NA	NA	NA	NA	NA	NA	NA	NA	NA	NA	NA	NA	NA	NA	NA	NA	NA	NA	NA	NA	NA	NA	NA	NA	NA	NA	NA	NA	NA	NA	NA	NA
PF3D7_0603400.1	6.67925	3.38542	PF3D7_0603400	trophozoite exported protein 1	protein coding	TEX1	PBANKA_0102200	NA	NA	NA	-2.087	Mutable in CDS	1.01607	Dispensable	1.31133	0.419561	NA	NA	NA	NA	NA	NA	NA	NA	NA	NA	NA	NA	NA	NA	NA	NA	NA	NA	NA	NA	3.1691e-10	NA	NA	NA	7.12e-05	C7	NA	NA	NA	NA	NA	NA	NA
PF3D7_0603500.1	0.0985243	0.0868056	PF3D7_0603500	cation/H+ antiporter	protein coding	CAX	PBANKA_0102300	-1107.56	-328.604	g5	-2.908	Mutable in CDS	NA	NA	4.20181	0.137021	NA	NA	NA	NA	NA	NA	NA	NA	NA	NA	NA	NA	NA	NA	NA	NA	NA	NA	NA	NA	NA	NA	NA	NA	NA	NA	NA	NA	NA	NA	NA	NA	NA
PF3D7_0603600.1	4.64236	3.64583	PF3D7_0603600	conserved Plasmodium protein, unknown function	protein coding	null	PBANKA_0102400	NA	NA	NA	-1.564	Mutable in CDS	0.984531	Dispensable	0.447251	0.440954	NA	1.77111e-12	NA	NA	NA	NA	NA	NA	NA	NA	NA	NA	NA	NA	NA	NA	NA	NA	NA	NA	NA	NA	NA	NA	NA	NA	NA	NA	NA	NA	NA	NA	NA
PF3D7_0603700.1	0.534288	0.607639	PF3D7_0603700	phenylalanine--tRNA ligase	protein coding	mFRS	PBANKA_0102500	NA	NA	NA	-2.866	Non - Mutable in CDS	NA	NA	2.78661	0.288251	NA	NA	NA	NA	NA	NA	NA	NA	NA	NA	NA	NA	NA	NA	NA	NA	NA	NA	NA	NA	NA	1.18285e-12	NA	NA	NA	NA	NA	NA	NA	NA	NA	NA	NA
PF3D7_0603800.1	14.6189	4.34028	PF3D7_0603800	centrosomal protein CEP76, putative	protein coding	CEP76	PBANKA_0102600	NA	NA	NA	-2.712	Non - Mutable in CDS	0.0356	Essential	3.00733	0.464191	NA	NA	NA	NA	NA	NA	NA	NA	NA	NA	NA	NA	NA	NA	NA	NA	NA	NA	NA	NA	NA	6.29473e-11	NA	NA	NA	NA	NA	NA	NA	NA	NA	NA	NA
PF3D7_0603900.1	0.28559	0.78125	PF3D7_0603900	conserved Plasmodium protein, unknown function	protein coding	null	PBANKA_0102700	154.744	174.747	g10	-1.638	Mutable in CDS	NA	NA	2.54427	0.303329	NA	NA	NA	NA	NA	NA	NA	NA	NA	NA	NA	NA	NA	NA	NA	NA	NA	NA	NA	NA	NA	NA	NA	NA	NA	NA	NA	NA	NA	NA	NA	NA	NA
PF3D7_0604000.1	1.23958	1.04167	PF3D7_0604000	conserved Plasmodium protein, unknown function	protein coding	null	PBANKA_0102800	NA	NA	NA	-2.946	Non - Mutable in CDS	NA	NA	0.495359	0.424271	NA	4.41571e-22	NA	NA	NA	NA	NA	NA	NA	NA	NA	NA	NA	NA	NA	NA	NA	NA	NA	NA	NA	NA	NA	NA	NA	NA	NA	NA	NA	NA	NA	NA	NA
PF3D7_0604100.1	6.64106	1.90972	PF3D7_0604100	AP2 domain transcription factor	protein coding	SIP2	NA	-2216.75	-1932.53	g4	-2.576	Mutable in CDS	0.123222	Essential	0.640523	0.564181	NA	NA	NA	NA	NA	NA	NA	NA	NA	NA	NA	NA	NA	NA	NA	NA	NA	NA	NA	NA	NA	NA	NA	NA	NA	NA	0.00129969	NA	NA	NA	NA	NA	NA
PF3D7_0604200.1	0.0855035	0.260417	PF3D7_0604200	mitochondrial ribosomal protein L41, putative	protein coding	null	PBANKA_0103000	-51.9487	755.195	g15	-3.536	Non - Mutable in CDS	NA	NA	4.50538	0.0635309	NA	NA	NA	NA	NA	NA	NA	NA	NA	NA	NA	NA	NA	NA	NA	NA	NA	NA	NA	NA	NA	NA	NA	NA	NA	NA	NA	NA	NA	NA	NA	NA	NA
PF3D7_0604300.1	2.39583	1.99653	PF3D7_0604300	conserved Plasmodium protein, unknown function	protein coding	null	PBANKA_0103100	NA	NA	NA	-2.697	Mutable in CDS	NA	NA	1.61026	0.378603	NA	NA	NA	NA	NA	NA	NA	NA	NA	NA	NA	NA	NA	NA	NA	NA	NA	NA	NA	NA	NA	NA	NA	NA	NA	NA	NA	NA	NA	NA	NA	NA	NA
PF3D7_0604400.1	11.6128	4.21007	PF3D7_0604400	conserved protein, unknown function	protein coding	null	PBANKA_0103200	NA	NA	NA	-2.574	Non - Mutable in CDS	NA	NA	1.52577	0.358332	1.47693e-74	NA	NA	NA	NA	NA	NA	NA	NA	NA	NA	NA	NA	NA	NA	NA	NA	NA	NA	NA	NA	NA	NA	NA	0.00450193	NA	NA	NA	NA	NA	NA	NA	NA
PF3D7_0604500.1	21.7847	8.81076	PF3D7_0604500	conserved Plasmodium protein, unknown function	protein coding	null	NA	NA	NA	NA	-1.601	Mutable in CDS	0.842541	Dispensable	-0.0761712	0.402553	NA	NA	NA	NA	NA	NA	NA	NA	NA	NA	NA	NA	NA	NA	NA	NA	NA	NA	NA	NA	NA	NA	NA	NA	5.64e-05	C3	NA	NA	NA	NA	NA	NA	NA
PF3D7_0604600.1	14.2036	5.03472	PF3D7_0604600	DNA helicase, putative	protein coding	null	NA	NA	NA	NA	-0.592	Mutable in CDS	NA	NA	NA	0.332721	NA	NA	NA	NA	NA	NA	NA	NA	NA	NA	NA	NA	NA	NA	NA	NA	NA	NA	NA	NA	NA	NA	NA	NA	NA	NA	NA	NA	NA	NA	NA	NA	NA
PF3D7_0604700.1	1.64019	1.99653	PF3D7_0604700	glyoxalase I-like protein GILP	protein coding	GILP	PBANKA_0103400	NA	NA	NA	-2.821	Non - Mutable in CDS	NA	NA	3.21563	0.289884	NA	NA	NA	NA	NA	NA	NA	NA	NA	NA	NA	NA	NA	NA	NA	NA	NA	NA	NA	NA	NA	NA	NA	NA	NA	NA	NA	NA	NA	NA	NA	NA	NA
PF3D7_0604800.1	2.75174	2.43056	PF3D7_0604800	RAP protein, putative	protein coding	null	NA	562.335	-206.101	g10	-3.198	Non - Mutable in CDS	NA	NA	1.24633	0.357323	NA	NA	NA	NA	NA	NA	NA	NA	NA	NA	NA	NA	NA	NA	NA	NA	NA	NA	NA	NA	NA	NA	NA	NA	NA	NA	NA	NA	NA	NA	NA	NA	NA
PF3D7_0604900.1	4.07378	5.55556	PF3D7_0604900	conserved Plasmodium protein, unknown function	protein coding	null	PBANKA_0103700	1614.15	1976.23	g11	-3.295	Non - Mutable in CDS	NA	NA	3.63158	0.269177	NA	NA	NA	3.4764e-08	NA	NA	NA	NA	NA	NA	NA	NA	NA	NA	NA	NA	NA	NA	NA	NA	NA	NA	NA	NA	5.56e-06	C2	NA	NA	NA	NA	NA	NA	NA
PF3D7_0605000.1	8.32335	4.81771	PF3D7_0605000	50S ribosomal protein L24, putative	protein coding	null	PBANKA_0103800	1890.16	2005.24	g11	-2.949	Non - Mutable in CDS	NA	NA	NA	0.226549	NA	NA	NA	NA	NA	NA	NA	NA	NA	NA	NA	NA	NA	NA	NA	NA	NA	NA	NA	NA	NA	NA	NA	NA	1.13e-06	C1	NA	NA	NA	NA	NA	NA	NA
PF3D7_0605100.1	11.0946	4.03646	PF3D7_0605100	RNA-binding protein, putative	protein coding	null	PBANKA_0103900	NA	NA	NA	-2.506	Non - Mutable in CDS	NA	NA	3.10608	0.236306	NA	NA	NA	NA	NA	NA	NA	NA	NA	NA	NA	NA	NA	NA	NA	NA	NA	NA	NA	NA	NA	NA	NA	NA	3.87e-06	C2	NA	NA	NA	NA	NA	NA	NA
PF3D7_0605200.1	0.174913	0.477431	PF3D7_0605200	conserved protein, unknown function	protein coding	null	PBANKA_0104000	NA	NA	NA	0	Non - Mutable in CDS	0.134183	Essential	4.38389	0.137021	NA	NA	NA	NA	NA	NA	NA	NA	NA	NA	NA	NA	NA	NA	NA	NA	NA	NA	NA	NA	NA	NA	NA	NA	NA	NA	NA	NA	NA	NA	NA	NA	NA
PF3D7_0605300.1	0.413628	1.08507	PF3D7_0605300	serine/threonine protein kinase	protein coding	ARK1	PBANKA_0104100	NA	NA	NA	-2.708	Non - Mutable in CDS	NA	NA	5.28612	0.0810099	NA	NA	NA	NA	NA	NA	NA	NA	NA	NA	NA	NA	NA	NA	NA	NA	NA	NA	NA	NA	NA	NA	NA	NA	NA	NA	NA	NA	NA	NA	NA	NA	NA
PF3D7_0605400.1	0.0121528	0.173611	PF3D7_0605400	calcium-binding protein, putative	protein coding	null	PBANKA_0104200	NA	NA	NA	-2.774	Non - Mutable in CDS	NA	NA	3.74375	0.32259	NA	NA	NA	NA	NA	NA	NA	NA	NA	NA	NA	NA	NA	NA	NA	NA	NA	NA	NA	NA	NA	NA	NA	NA	NA	NA	NA	NA	NA	NA	NA	NA	NA
PF3D7_0605500.1	8.38542	4.12326	PF3D7_0605500	cyclin dependent kinase binding protein, putative	protein coding	null	PBANKA_0104300	NA	NA	NA	-1.207	Mutable in CDS	0.913674	Dispensable	1.34426	0.390612	NA	NA	NA	NA	3.13359	0.709	0.086	7.68896e-15	NA	NA	NA	NA	NA	NA	NA	NA	NA	NA	NA	NA	NA	NA	NA	NA	5.53e-05	C2	NA	NA	NA	NA	NA	NA	NA
PF3D7_0605600.1	598.632	17.0573	PF3D7_0605600	nucleoside diphosphate kinase, putative	protein coding	null	PBANKA_0104400	2847.25	279.564	g2	-1.684	Mutable in CDS	NA	NA	1.29702	0.520806	NA	NA	NA	NA	NA	NA	NA	NA	NA	NA	NA	NA	9.55288	0.991	0.097	1.61059e-35	NA	NA	NA	NA	NA	NA	NA	NA	NA	NA	5.59e-24	C4	NA	NA	NA	NA	NA
PF3D7_0605700.1	38.9392	5.81597	PF3D7_0605700	conserved Plasmodium protein, unknown function	protein coding	null	PBANKA_0104500	2080.3	1746.91	g12	-2.086	Mutable in CDS	0.946685	Dispensable	2.05965	0.521521	NA	NA	1.5054e-39	NA	NA	NA	NA	NA	NA	NA	NA	NA	NA	NA	NA	NA	NA	NA	NA	NA	NA	NA	NA	NA	4.68e-11	C2	3.92e-15	C4	NA	NA	NA	NA	NA
PF3D7_0605800.1	5.06641	2.60417	PF3D7_0605800	DNA repair protein RAD50, putative	protein coding	RAD50	PBANKA_0104600	NA	NA	NA	-0.031	Mutable in CDS	0.979627	Dispensable	0.972283	0.4195	NA	2.71243e-16	NA	NA	NA	NA	NA	NA	NA	NA	NA	NA	NA	NA	NA	NA	NA	NA	NA	NA	1.85162e-18	NA	NA	NA	NA	NA	NA	NA	NA	NA	NA	NA	NA
PF3D7_0605900.1	0.695312	1.5191	PF3D7_0605900	long chain polyunsaturated fatty acid elongation enzyme, putative	protein coding	null	PBANKA_0104700	-9.90627	367.984	g11	-2.845	Non - Mutable in CDS	0.831218	Dispensable	3.31058	0.186578	NA	NA	NA	NA	NA	NA	NA	NA	NA	NA	NA	NA	NA	NA	NA	NA	NA	NA	NA	NA	NA	NA	NA	NA	NA	NA	NA	NA	NA	NA	NA	NA	NA
PF3D7_0606000.1	14.875	4.99132	PF3D7_0606000	conserved Plasmodium protein, unknown function	protein coding	null	PBANKA_0104800	NA	NA	NA	-2.925	Mutable in CDS	0.0404	Essential	0.783496	0.404714	NA	NA	NA	NA	NA	NA	NA	NA	NA	NA	NA	NA	NA	NA	NA	NA	NA	NA	NA	NA	1.70254e-05	1.0069e-05	NA	NA	NA	NA	NA	NA	NA	NA	NA	NA	NA
PF3D7_0606100.1	3.50825	2.64757	PF3D7_0606100	RNA-binding protein, putative	protein coding	null	PBANKA_0104900	NA	NA	NA	-0.572	Mutable in CDS	0.360714	Slow	1.77073	0.271241	NA	NA	NA	NA	NA	NA	NA	NA	NA	NA	NA	NA	NA	NA	NA	NA	NA	NA	NA	NA	NA	NA	NA	NA	0.00134619	NA	NA	NA	NA	NA	NA	NA	NA
PF3D7_0606200.1	0.144097	0.694444	PF3D7_0606200	ubiquitin-conjugating enzyme E2 PEX4, putative	protein coding	PEX4	PBANKA_0105000	NA	NA	NA	-2.908	Non - Mutable in CDS	NA	NA	4.52258	0.507678	NA	NA	NA	NA	NA	NA	NA	NA	NA	NA	NA	NA	NA	NA	NA	NA	NA	NA	NA	NA	NA	NA	NA	NA	NA	NA	NA	NA	NA	NA	NA	NA	NA
PF3D7_0606300.1	0.205295	0.303819	PF3D7_0606300	conserved Plasmodium protein, unknown function	protein coding	null	NA	NA	NA	NA	0.146	Mutable in CDS	NA	NA	NA	0.0865734	NA	NA	NA	NA	NA	NA	NA	NA	NA	NA	NA	NA	NA	NA	NA	NA	NA	NA	NA	NA	NA	NA	NA	NA	NA	NA	NA	NA	NA	NA	NA	NA	NA
PF3D7_0606400.1	0.953559	6.46701	PF3D7_0606400	conserved Plasmodium protein, unknown function	protein coding	null	PBANKA_0105100	NA	NA	NA	-3.026	Non - Mutable in CDS	1.05192	Dispensable	2.896	0.232862	3.90599e-66	NA	NA	NA	NA	NA	NA	NA	NA	NA	NA	NA	NA	NA	NA	NA	NA	NA	NA	NA	NA	NA	NA	NA	NA	NA	NA	NA	NA	NA	NA	NA	NA
PF3D7_0606500.1	0.963542	1.38889	PF3D7_0606500	polypyrimidine tract-binding protein, putative	protein coding	PTB	PBANKA_0105200	848.295	2038.84	g11	-2.487	Mutable in CDS	0.861072	Dispensable	2.67799	0.418563	NA	NA	9.20231e-08	NA	NA	NA	NA	NA	NA	NA	NA	NA	NA	NA	NA	NA	NA	NA	NA	NA	NA	NA	NA	NA	NA	NA	NA	NA	NA	NA	NA	NA	NA
PF3D7_0606600.1	90.9887	9.46181	PF3D7_0606600	conserved Plasmodium protein, unknown function	protein coding	null	PBANKA_0105300	3164.11	-194.115	g1	-1.271	Mutable in CDS	0.901845	Dispensable	0.383246	0.451997	NA	NA	1.20289e-45	NA	NA	NA	NA	NA	NA	NA	NA	NA	NA	NA	NA	NA	NA	NA	NA	NA	NA	NA	NA	NA	NA	NA	NA	NA	NA	NA	NA	NA	NA
PF3D7_0606700.1	44.5165	9.80903	PF3D7_0606700	coatomer alpha subunit, putative	protein coding	null	PBANKA_0105400	NA	NA	NA	-3.102	Non - Mutable in CDS	0.0392	Essential	2.83041	0.39538	NA	NA	NA	NA	NA	NA	NA	NA	NA	NA	NA	NA	NA	NA	NA	NA	NA	NA	NA	NA	4.31648e-13	1.0062e-08	4.04244e-07	NA	NA	NA	0.000116943	NA	NA	NA	NA	NA	NA
PF3D7_0606800.1	3.03646	2.95139	PF3D7_0606800	VFT protein	protein coding	VFT1	NA	NA	NA	NA	-2.931	Non - Mutable in CDS	NA	NA	NA	0.307004	NA	NA	NA	NA	NA	NA	NA	NA	NA	NA	NA	NA	NA	NA	NA	NA	NA	NA	NA	NA	NA	NA	NA	NA	NA	NA	NA	NA	NA	NA	NA	NA	NA
PF3D7_0606900.1	0.240017	4.51389	PF3D7_0606900	glutaredoxin-like protein	protein coding	GLP2	PBANKA_0105500	-925.53	-72.0371	g15	-3.051	Non - Mutable in CDS	0.23034	Slow	3.36073	0.191793	NA	NA	NA	NA	NA	NA	NA	NA	NA	NA	NA	NA	NA	NA	NA	NA	NA	NA	NA	NA	NA	NA	NA	NA	NA	NA	NA	NA	NA	NA	NA	NA	NA
PF3D7_0607000.1	16.5707	5.77257	PF3D7_0607000	translation initiation factor IF-2, putative	protein coding	null	PBANKA_0105600	NA	NA	NA	-2.74	Non - Mutable in CDS	0.109799	Essential	3.67996	0.24481	NA	NA	NA	NA	NA	NA	NA	NA	NA	NA	NA	NA	NA	NA	NA	NA	NA	NA	NA	NA	6.80511e-23	2.0388e-08	NA	NA	NA	NA	NA	NA	NA	NA	NA	NA	NA
PF3D7_0607100.1	3.3316	2.03993	PF3D7_0607100	MYND-type zinc finger protein, putative	protein coding	null	PBANKA_0105700	36.2356	-308.5	g7	-1.895	Mutable in CDS	0.968014	Dispensable	3.31172	0.303457	NA	NA	NA	NA	NA	NA	NA	NA	NA	NA	NA	NA	NA	NA	NA	NA	NA	NA	NA	NA	NA	NA	NA	NA	NA	NA	NA	NA	NA	NA	NA	NA	NA
PF3D7_0607200.1	4.72396	3.68924	PF3D7_0607200	RING zinc finger protein, putative	protein coding	null	PBANKA_0105800	NA	NA	NA	-0.102	Mutable in CDS	0.979667	Dispensable	2.34033	0.447567	1.13309e-29	0.60626	NA	NA	NA	NA	NA	NA	NA	NA	NA	NA	NA	NA	NA	NA	NA	NA	NA	NA	NA	NA	NA	NA	NA	NA	NA	NA	NA	NA	NA	NA	NA
PF3D7_0607300.1	0.569878	0.911458	PF3D7_0607300	uroporphyrinogen III decarboxylase	protein coding	UROD	PBANKA_0105900	-230.31	94.3744	g15	-2.261	Mutable in CDS	0.770171	Dispensable	3.31829	0.219191	NA	NA	NA	NA	NA	NA	NA	NA	NA	NA	NA	NA	NA	NA	NA	NA	NA	NA	NA	NA	NA	NA	NA	NA	NA	NA	NA	NA	NA	NA	NA	NA	NA
PF3D7_0607400.1	11.0295	5.77257	PF3D7_0607400	G-protein associated signal transduction protein, putative	protein coding	null	PBANKA_0106000	NA	NA	NA	-3.105	Non - Mutable in CDS	0.819535	Dispensable	4.32859	0.263036	NA	NA	NA	0.00451543	NA	NA	NA	NA	NA	NA	NA	NA	NA	NA	NA	NA	NA	NA	NA	NA	NA	NA	NA	NA	NA	NA	NA	NA	NA	NA	NA	NA	NA
PF3D7_0607500.1	0.440104	0.520833	PF3D7_0607500	4-hydroxybenzoate polyprenyltransferase, putative	protein coding	COQ2	PBANKA_0106100	NA	NA	NA	-3.119	Non - Mutable in CDS	0.088	Essential	1.75895	0.4129	NA	NA	NA	NA	NA	NA	NA	NA	NA	NA	NA	NA	NA	NA	NA	NA	NA	NA	NA	NA	NA	NA	NA	NA	NA	NA	NA	NA	NA	NA	NA	NA	NA
PF3D7_0607600.1	1.25304	0.694444	PF3D7_0607600	spindle assembly abnormal protein 6, putative	protein coding	SAS6	PBANKA_0106200	NA	NA	NA	-1.782	Mutable in CDS	1.01696	Dispensable	2.05549	0.387423	NA	2.98743e-14	NA	NA	NA	NA	NA	NA	NA	NA	NA	NA	NA	NA	NA	NA	NA	NA	NA	NA	NA	6.91137e-11	NA	NA	NA	NA	NA	NA	NA	NA	NA	NA	NA
PF3D7_0607700.1	19.6081	5.94618	PF3D7_0607700	conserved Plasmodium protein, unknown function	protein coding	null	PBANKA_0106300	-72.4928	-2771.28	g3	-0.978	Mutable in CDS	0.795965	Slow	0.465763	0.479801	NA	NA	NA	NA	NA	NA	NA	NA	NA	NA	NA	NA	NA	NA	NA	NA	NA	NA	NA	NA	1.84128e-13	3.00003e-11	NA	NA	NA	NA	NA	NA	NA	NA	NA	NA	NA
PF3D7_0607800.1	5.88368	3.38542	PF3D7_0607800	GTP-binding protein, putative	protein coding	null	PBANKA_0106400	1171.5	1880.52	g11	-0.733	Mutable in CDS	0.095	Essential	1.56579	0.390571	NA	NA	2.50763e-64	NA	NA	NA	NA	NA	NA	NA	NA	NA	NA	NA	NA	NA	NA	NA	NA	NA	NA	NA	NA	NA	4.11e-05	C2	NA	NA	NA	NA	NA	NA	NA
PF3D7_0607900.1	116.293	11.6319	PF3D7_0607900	conserved Plasmodium protein, unknown function	protein coding	null	PBANKA_0106500	2892.23	266.89	g2	-2.932	Non - Mutable in CDS	NA	NA	1.62655	0.256267	NA	NA	5.31605e-95	NA	2.53305	0.709	0.112	3.87038e-12	3.37442	0.879	0.133	2.41258e-11	2.63734	0.893	0.99	2.37177e-08	NA	NA	NA	NA	NA	NA	NA	NA	3.98e-10	C2	NA	NA	NA	NA	NA	NA	NA
PF3D7_0608000.1	2.82943	6.90104	PF3D7_0608000	diphthine methyltransferase, putative	protein coding	DPH7	PBANKA_0106600	NA	NA	NA	-2.733	Non - Mutable in CDS	0.822784	Slow	3.38352	0.349273	NA	NA	NA	NA	NA	NA	NA	NA	NA	NA	NA	NA	NA	NA	NA	NA	NA	NA	NA	NA	NA	NA	NA	NA	NA	NA	NA	NA	NA	NA	NA	NA	NA
PF3D7_0608100.1	50.826	9.80903	PF3D7_0608100	conserved Plasmodium protein, unknown function	protein coding	null	PBANKA_0106700	3044.89	599.259	g1	-2.851	Non - Mutable in CDS	0.132902	Essential	1.0959	0.467131	NA	NA	2.17316e-48	NA	NA	NA	NA	NA	NA	NA	NA	NA	NA	NA	NA	NA	NA	NA	NA	NA	1.16632e-07	NA	NA	NA	3.22e-06	C1	NA	NA	NA	NA	NA	NA	NA
PF3D7_0608200.1	0.153212	0.868056	PF3D7_0608200	conserved Plasmodium protein, unknown function	protein coding	null	PBANKA_0106800	NA	NA	NA	-3.072	Non - Mutable in CDS	NA	NA	3.77215	0.218504	NA	NA	NA	NA	NA	NA	NA	NA	NA	NA	NA	NA	NA	NA	NA	NA	NA	NA	NA	NA	NA	NA	NA	NA	NA	NA	NA	NA	NA	NA	NA	NA	NA
PF3D7_0608300.1	4.54297	4.51389	PF3D7_0608300	heptatricopeptide repeat-containing protein, putative	protein coding	null	NA	NA	NA	NA	-3.232	Non - Mutable in CDS	NA	NA	NA	0.418864	NA	NA	NA	NA	NA	NA	NA	NA	NA	NA	NA	NA	NA	NA	NA	NA	NA	NA	NA	NA	NA	NA	NA	NA	NA	NA	NA	NA	NA	NA	NA	NA	NA
PF3D7_0608310.1	0.0985243	0.217014	PF3D7_0608310	sorting assembly machinery 50 kDa subunit, putative	protein coding	SAM50	NA	-904.15	-52.0612	g5	-3.28	Non - Mutable in CDS	NA	NA	NA	0.32728	NA	NA	NA	NA	NA	NA	NA	NA	NA	NA	NA	NA	NA	NA	NA	NA	NA	NA	NA	NA	NA	NA	NA	NA	NA	NA	NA	NA	NA	NA	NA	NA	NA
PF3D7_0608400.1	0.659722	2.21354	PF3D7_0608400	conserved Plasmodium protein, unknown function	protein coding	null	PBANKA_0107000	NA	NA	NA	-2.256	Non - Mutable in CDS	0.162364	Essential	2.32075	0.206562	NA	NA	NA	NA	NA	NA	NA	NA	NA	NA	NA	NA	NA	NA	NA	NA	NA	NA	NA	NA	NA	NA	NA	NA	NA	NA	NA	NA	NA	NA	NA	NA	NA
PF3D7_0608500.1	1.1428	0.78125	PF3D7_0608500	proteasome subunit alpha type-2, putative	protein coding	null	PBANKA_0107100	NA	NA	NA	-3.1	Non - Mutable in CDS	NA	NA	4.75745	0.155238	NA	NA	NA	NA	NA	NA	NA	NA	NA	NA	NA	NA	NA	NA	NA	NA	NA	NA	NA	NA	NA	0.000328362	NA	NA	NA	NA	NA	NA	NA	NA	NA	NA	NA
PF3D7_0608600.1	1.67188	1.77951	PF3D7_0608600	conserved Plasmodium protein, unknown function	protein coding	null	NA	NA	NA	NA	-3.114	Non - Mutable in CDS	NA	NA	NA	0.219331	NA	NA	NA	NA	NA	NA	NA	NA	NA	NA	NA	NA	NA	NA	NA	NA	NA	NA	NA	NA	NA	NA	NA	NA	NA	NA	NA	NA	NA	NA	NA	NA	NA
PF3D7_0608700.1	6.70616	2.12674	PF3D7_0608700	T-complex protein 1 subunit zeta	protein coding	CCT6	PBANKA_0107300	760.023	-304.677	g10	-2.844	Non - Mutable in CDS	0.633021	Slow	4.53591	0.192349	NA	NA	NA	NA	NA	NA	NA	NA	NA	NA	NA	NA	NA	NA	NA	NA	NA	NA	NA	NA	NA	NA	NA	NA	NA	NA	NA	NA	NA	NA	NA	NA	NA
PF3D7_0608800.1	99.8112	7.37847	PF3D7_0608800	ornithine aminotransferase	protein coding	OAT	PBANKA_0107400	-70.3989	-2869.02	g3	-2.496	Mutable in CDS	0.941239	Dispensable	4.64493	0.508177	NA	NA	NA	NA	2.85808	1	0.345	1.05138e-23	NA	NA	NA	NA	NA	NA	NA	NA	NA	NA	NA	NA	2.93208e-25	7.92093e-12	NA	NA	0.000145669	C1	7.03e-11	C1	NA	NA	NA	NA	NA
PF3D7_0608900.1	2.43229	2.12674	PF3D7_0608900	conserved Plasmodium protein, unknown function	protein coding	null	PBANKA_0107500	NA	NA	NA	-3.01	Non - Mutable in CDS	NA	NA	0.632129	0.559247	NA	NA	NA	NA	NA	NA	NA	NA	NA	NA	NA	NA	NA	NA	NA	NA	NA	NA	NA	NA	1.03316e-09	NA	NA	NA	NA	NA	NA	NA	NA	NA	NA	NA	NA
PF3D7_0609000.1	58.4744	11.1111	PF3D7_0609000	nucleoporin NUP637, putative	protein coding	NUP637	PBANKA_0107600	219.886	-2915.71	g3	-3.061	Mutable in CDS	NA	NA	1.81743	0.489424	NA	NA	NA	1.3659e-13	NA	NA	NA	NA	NA	NA	NA	NA	NA	NA	NA	NA	NA	NA	NA	NA	7.8841e-29	6.19406e-12	2.21656e-09	NA	0.00668086	NA	3.38e-07	C5	NA	NA	NA	NA	NA
PF3D7_0609100.1	3.06641	5.46875	PF3D7_0609100	zinc transporter ZIP1, putative	protein coding	ZIP1	PBANKA_0107700	NA	NA	NA	-2.268	Non - Mutable in CDS	0.418923	Slow	2.81285	0.514878	NA	NA	2.73759e-31	NA	NA	NA	NA	NA	NA	NA	NA	NA	NA	NA	NA	NA	NA	NA	NA	NA	NA	NA	NA	NA	0.000902925	C1	NA	NA	NA	NA	NA	NA	NA
PF3D7_0609200.1	1.06207	0.651042	PF3D7_0609200	citrate synthase-like protein, putative	protein coding	null	PBANKA_0107800	NA	NA	NA	-3.049	Non - Mutable in CDS	0.175987	Essential	1.51775	0.252215	NA	NA	NA	NA	NA	NA	NA	NA	NA	NA	NA	NA	NA	NA	NA	NA	NA	NA	NA	NA	NA	NA	NA	NA	NA	NA	NA	NA	NA	NA	NA	NA	NA
PF3D7_0609300.1	7.91146	5.46875	PF3D7_0609300	conserved Plasmodium protein, unknown function	protein coding	null	PBANKA_0107900	NA	NA	NA	-2.771	Non - Mutable in CDS	0.131612	Essential	0.210267	0.281813	NA	NA	NA	NA	NA	NA	NA	NA	NA	NA	NA	NA	NA	NA	NA	NA	NA	NA	NA	NA	NA	NA	NA	NA	NA	NA	NA	NA	NA	NA	NA	NA	NA
PF3D7_0609400.1	5.15321	3.77604	PF3D7_0609400	mitochondrial cardiolipin synthase, putative	protein coding	CLS	PBANKA_0108000	NA	NA	NA	-2.943	Non - Mutable in CDS	NA	NA	2.81073	0.249057	NA	NA	NA	3.1784e-05	NA	NA	NA	NA	NA	NA	NA	NA	NA	NA	NA	NA	NA	NA	NA	NA	NA	NA	NA	NA	NA	NA	NA	NA	NA	NA	NA	NA	NA
PF3D7_0609500.1	1.12066	0.78125	PF3D7_0609500	conserved Plasmodium protein, unknown function	protein coding	null	PBANKA_0108100	14.3622	114.509	g7	-2.682	Mutable in CDS	NA	NA	2.82706	0.581853	NA	NA	NA	NA	NA	NA	NA	NA	NA	NA	NA	NA	NA	NA	NA	NA	NA	NA	NA	NA	NA	NA	NA	NA	NA	NA	NA	NA	NA	NA	NA	NA	NA
PF3D7_0609600.1	18.4627	7.42188	PF3D7_0609600	conserved Plasmodium protein, unknown function	protein coding	null	NA	NA	NA	NA	-2.731	Mutable in CDS	NA	NA	NA	0.47276	NA	NA	NA	NA	NA	NA	NA	NA	NA	NA	NA	NA	NA	NA	NA	NA	NA	NA	NA	NA	NA	NA	NA	NA	3.49e-05	C5	NA	NA	NA	NA	NA	NA	NA
PF3D7_0609700.1	131.437	25.1302	PF3D7_0609700	conserved Plasmodium protein, unknown function	protein coding	null	PBANKA_0108200	NA	NA	NA	-2.368	Mutable in CDS	0.560067	Slow	1.04162	0.46458	NA	NA	NA	NA	NA	NA	NA	NA	NA	NA	NA	NA	5.54064	0.929	0.194	3.67817e-27	NA	NA	NA	NA	NA	NA	1.95221e-06	NA	NA	NA	2.11e-07	C5	NA	NA	NA	NA	NA
PF3D7_0609800.1	0.467448	4.16667	PF3D7_0609800	palmitoyltransferase DHHC2, putative	protein coding	DHHC2	PBANKA_0108300	NA	NA	NA	-2.491	Non - Mutable in CDS	NA	NA	NA	0.113596	NA	NA	NA	NA	NA	NA	NA	NA	NA	NA	NA	NA	NA	NA	NA	NA	NA	NA	NA	NA	NA	NA	NA	NA	NA	NA	NA	NA	NA	NA	NA	NA	NA
PF3D7_0609900.1	1.54731	1.69271	PF3D7_0609900	conserved Plasmodium protein, unknown function	protein coding	null	PBANKA_0108400	NA	NA	NA	-2.986	Non - Mutable in CDS	NA	NA	1.34063	0.283314	NA	NA	NA	NA	NA	NA	NA	NA	NA	NA	NA	NA	NA	NA	NA	NA	NA	NA	NA	NA	NA	NA	NA	NA	NA	NA	NA	NA	NA	NA	NA	NA	NA
PF3D7_0610000.1	1.87196	1.12847	PF3D7_0610000	mitochondrial ribosomal protein L19 precursor, putative	protein coding	null	PBANKA_0108500	NA	NA	NA	-2.88	Non - Mutable in CDS	NA	NA	4.55521	0.127707	NA	NA	NA	NA	NA	NA	NA	NA	NA	NA	NA	NA	NA	NA	NA	NA	NA	NA	NA	NA	NA	NA	NA	NA	NA	NA	NA	NA	NA	NA	NA	NA	NA
PF3D7_0610100.1	2.71701	2.56076	PF3D7_0610100	pre-mRNA-splicing factor SLU7, putative	protein coding	SLU7	PBANKA_0108600	NA	NA	NA	-2.921	Non - Mutable in CDS	NA	NA	3.75446	0.426209	NA	NA	NA	NA	NA	NA	NA	NA	NA	NA	NA	NA	NA	NA	NA	NA	NA	NA	NA	NA	NA	NA	NA	NA	NA	NA	NA	NA	NA	NA	NA	NA	NA
PF3D7_0610200.1	9.78212	7.94271	PF3D7_0610200	RNA-binding protein 25, putative	protein coding	RBM25	PBANKA_0108700	NA	NA	NA	-1.642	Mutable in CDS	0.31704	Slow	0.775	0.294214	NA	NA	NA	NA	NA	NA	NA	NA	NA	NA	NA	NA	NA	NA	NA	NA	NA	NA	NA	NA	1.39726e-06	1.17199e-07	NA	NA	0.00497204	NA	NA	NA	NA	NA	NA	NA	NA
PF3D7_0610300.1	0.112847	0.260417	PF3D7_0610300	unspecified product	non protein coding	null	NA	NA	NA	NA	NA	NA	NA	NA	NA	NA	NA	NA	NA	NA	NA	NA	NA	NA	NA	NA	NA	NA	NA	NA	NA	NA	NA	NA	NA	NA	NA	NA	NA	NA	NA	NA	NA	NA	NA	NA	NA	NA	NA
PF3D7_0610400.1	0.0855035	1.43229	PF3D7_0610400	histone H3	protein coding	H3	PBANKA_0108800	NA	NA	NA	-2.61	Non - Mutable in CDS	NA	NA	NA	NA	NA	NA	NA	NA	NA	NA	NA	NA	NA	NA	NA	NA	NA	NA	NA	NA	NA	NA	NA	NA	NA	NA	NA	TRUE	NA	NA	NA	NA	NA	NA	NA	NA	NA
PF3D7_0610500.1	0.00564236	0.0868056	PF3D7_0610500	peptidyl-tRNA hydrolase PTRHD1, putative	protein coding	null	PBANKA_0108900	NA	NA	NA	-3.033	Non - Mutable in CDS	1.04414	Dispensable	4.31707	0.215109	NA	NA	NA	NA	NA	NA	NA	NA	NA	NA	NA	NA	NA	NA	NA	NA	NA	NA	NA	NA	NA	NA	NA	NA	NA	NA	NA	NA	NA	NA	NA	NA	NA
PF3D7_0610600.1	1.84245	1.08507	PF3D7_0610600	calcium-dependent protein kinase 2	protein coding	CDPK2	NA	NA	NA	NA	-1.197	Mutable in CDS	NA	NA	NA	0.111485	NA	NA	NA	NA	NA	NA	NA	NA	NA	NA	NA	NA	NA	NA	NA	NA	NA	NA	NA	NA	NA	NA	NA	NA	NA	NA	NA	NA	NA	NA	NA	NA	NA
PF3D7_0610700.1	1.51389	3.64583	PF3D7_0610700	conserved Plasmodium protein, unknown function	protein coding	null	NA	NA	NA	NA	-2.902	Non - Mutable in CDS	NA	NA	3.57471	0.0538848	NA	NA	NA	NA	NA	NA	NA	NA	NA	NA	NA	NA	NA	NA	NA	NA	NA	NA	NA	NA	NA	NA	NA	NA	0.00136086	NA	NA	NA	NA	NA	NA	NA	NA
PF3D7_0610800.1	5.3112	1.30208	PF3D7_0610800	transketolase	protein coding	TK	PBANKA_0109100	NA	NA	NA	-2.533	Non - Mutable in CDS	0.0662	Essential	4.26746	0.269177	NA	NA	NA	NA	NA	NA	NA	NA	NA	NA	NA	NA	NA	NA	NA	NA	NA	NA	NA	NA	NA	NA	NA	NA	NA	NA	NA	NA	NA	NA	NA	NA	NA
[truncated: 4,390 more rows]
[truncated: 11 more columns]
