# Supplementary material for: A single-cell atlas of Plasmodium falciparum transmission through the mosquito
Source: Nat Commun. 2021 May 27;12:3196. doi: 10.1038/s41467-021-23434-z (PMC8159942; doi:10.1038/s41467-021-23434-z)
Supplement: Supplementary file 7 — Supplementary Data 4 [file 41467_2021_23434_MOESM7_ESM.xls]

## Sheet: TopGOterms_Genegraph
GO term enrichment analysis; CC = cellular component; BP = biological process
ID	Name	Bgd count	Result count	Result gene list	Pct of bgd	Fold enrichment	Odds ratio	P-value	Benjamini	Bonferroni	Cluster
GO:0005634	nucleus	1395	41	PF3D7_0204200,PF3D7_0205900,PF3D7_0218000,PF3D7_0308100,PF3D7_0405400,PF3D7_0409200,PF3D7_0418300,PF3D7_0420300,PF3D7_0504800,PF3D7_0505100,PF3D7_0507100,PF3D7_0517400,PF3D7_0519800,PF3D7_0606600,PF3D7_0613700,PF3D7_0613900,PF3D7_0615400,PF3D7_0617800,PF3D7_0622900,PF3D7_0717600,PF3D7_0802000,PF3D7_0804900,PF3D7_0817600,PF3D7_0929400,PF3D7_0934800,PF3D7_1018200,PF3D7_1021800,PF3D7_1025900,PF3D7_1…	2.9	2.05	3.86	7.3e-08	9.93e-06	9.93e-06	g1	CC
GO:0007018	microtubule-based movement	23	4	PF3D7_0724900,PF3D7_0806600,PF3D7_1025500,PF3D7_1211000,	17.4	17.86	23.45	6.06e-05	0.0103626	0.0144168	g2	BP
GO:0005634	nucleus	1395	44	PF3D7_0303200,PF3D7_0310200,PF3D7_0310400,PF3D7_0407800,PF3D7_0508100,PF3D7_0508900,PF3D7_0511500,PF3D7_0516800,PF3D7_0516900,PF3D7_0609000,PF3D7_0612200,PF3D7_0622800,PF3D7_0624600,PF3D7_0708400,PF3D7_0810300,PF3D7_0818900,PF3D7_0819600,PF3D7_0827900,PF3D7_0919900,PF3D7_1014600,PF3D7_1027800,PF3D7_1029900,PF3D7_1035100,PF3D7_1108600,PF3D7_1222300,PF3D7_1223100,PF3D7_1239200,PF3D7_1239800,PF3D7_1…	3.2	1.94	3.34	2.64e-07	2.63e-05	4.09e-05	g3	CC
GO:1903561	extracellular vesicle	75	12	PF3D7_0207600,PF3D7_0302500,PF3D7_0619400,PF3D7_0905400,PF3D7_0917900,PF3D7_0918000,PF3D7_0930300,PF3D7_1035700,PF3D7_1228600,PF3D7_1252100,PF3D7_1306400,PF3D7_1343000,	16	10.38	14.44	8.38e-10	1.11e-07	1.11e-07	g4	CC
GO:0043231	intracellular membrane-bounded organelle	2128	108	PF3D7_0105200,PF3D7_0107400,PF3D7_0202000,PF3D7_0204500,PF3D7_0207500,PF3D7_0215700,PF3D7_0306500,PF3D7_0308200,PF3D7_0308500,PF3D7_0315100,PF3D7_0315800,PF3D7_0320300,PF3D7_0320800,PF3D7_0401800,PF3D7_0500800,PF3D7_0501000,PF3D7_0508000,PF3D7_0520200,PF3D7_0524400,PF3D7_0529300,PF3D7_0603300,PF3D7_0603500,PF3D7_0608310,PF3D7_0611300,PF3D7_0622700,PF3D7_0624000,PF3D7_0703700,PF3D7_0716300,PF3D7_0…	5.1	1.43	2.31	1.94e-07	4.03e-05	4.03e-05	g5	CC
GO:0009056	catabolic process	154	18	PF3D7_0624000,PF3D7_0722100,PF3D7_0814300,PF3D7_0915400,PF3D7_0916500,PF3D7_1015900,PF3D7_1022500,PF3D7_1216200,PF3D7_1308200,PF3D7_1320400,PF3D7_1353800,PF3D7_1367000,PF3D7_1407800,PF3D7_1408000,PF3D7_1425200,PF3D7_1462800,PF3D7_1468500,PF3D7_1474800,	11.7	3.28	3.9	6.61e-06	0.00240694	0.00365742	g5	BP
GO:0020008	rhoptry	50	13	PF3D7_0214900,PF3D7_0220800,PF3D7_0405900,PF3D7_0501500,PF3D7_0501600,PF3D7_0707300,PF3D7_0722200,PF3D7_0817700,PF3D7_1116000,PF3D7_1410400,PF3D7_1430200,PF3D7_1452000,PF3D7_1463900,	26	21.77	37.76	5.66e-15	6.79e-13	6.79e-13	g6	CC
GO:0044409	entry into host	77	10	PF3D7_0214900,PF3D7_0404700,PF3D7_0501600,PF3D7_0707300,PF3D7_0722200,PF3D7_1035900,PF3D7_1116000,PF3D7_1321600,PF3D7_1430200,PF3D7_1431400,	13	10.88	14.87	1.5e-08	1.55e-06	3.1e-06	g6	BP
GO:0007018	microtubule-based movement	23	5	PF3D7_0729800,PF3D7_0905300,PF3D7_1122900,PF3D7_1245600,PF3D7_1475700,	21.7	11.38	15.06	5.83e-05	0.0138617	0.0173023	g7	BP
GO:0030286	dynein complex	18	4	PF3D7_0718000,PF3D7_0729900,PF3D7_1023100,PF3D7_1465800,	22.2	16.25	21.93	8.43e-05	0.00559393	0.0108697	g8	CC
GO:0007127	meiosis I	2	2	PF3D7_0816800,PF3D7_1206500,	100	115.15	inf	7.35e-05	0.00224847	0.0157393	g9	BP
GO:0044312	crystalloid	11	9	PF3D7_0109100,PF3D7_0418800,PF3D7_0825700,PF3D7_0903800,PF3D7_1407000,PF3D7_1451600,PF3D7_1453500,PF3D7_1455800,PF3D7_1475500,	81.8	24.96	141.12	1.8e-12	2.46e-10	2.46e-10	g10	CC
GO:0042000	translocation of peptides or proteins into host	14	6	PF3D7_0101300,PF3D7_0114100,PF3D7_0700800,PF3D7_0701600,PF3D7_1039700,PF3D7_1100800,	42.9	18.28	33.01	3.73e-07	3.11e-05	0.000124545	g11	BP
GO:0020039	pellicle	55	7	PF3D7_0518900,PF3D7_0805200,PF3D7_0816500,PF3D7_0929600,PF3D7_1028900,PF3D7_1351700,PF3D7_1447500,	12.7	6.17	7.4	0.000114988	0.0147185	0.0147185	g12	CC
GO:0009986	cell surface	137	16	PF3D7_0104000,PF3D7_0104100,PF3D7_0212600,PF3D7_0304600,PF3D7_0408600,PF3D7_0408700,PF3D7_0511400,PF3D7_0629300,PF3D7_0718300,PF3D7_0812300,PF3D7_1017500,PF3D7_1137800,PF3D7_1208200,PF3D7_1335900,PF3D7_1342500,PF3D7_1475400,	11.7	10.99	17.97	2.09e-13	1.26e-11	1.26e-11	g13	CC
GO:0030522	intracellular receptor signaling pathway	4	3	PF3D7_0718300,PF3D7_1208200,PF3D7_1475400,	75	70.59	297.93	4.47e-06	0.000384456	0.000384456	g13	BP
GO:0045177	apical part of cell	126	9	PF3D7_0414900,PF3D7_0507500,PF3D7_1206000,PF3D7_1243400,PF3D7_1321900,PF3D7_1335300,PF3D7_1335400,PF3D7_1366100,PF3D7_1412000,	7.1	5.39	6.55	3.36e-05	0.00325962	0.00325962	g14	CC
GO:0018995	host	692	113	PF3D7_0100400,PF3D7_0101000,PF3D7_0102200,PF3D7_0102300,PF3D7_0112800,PF3D7_0115600,PF3D7_0201600,PF3D7_0201700,PF3D7_0201800,PF3D7_0202100,PF3D7_0219900,PF3D7_0220300,PF3D7_0220700,PF3D7_0221700,PF3D7_0223400,PF3D7_0301400,PF3D7_0301500,PF3D7_0401600,PF3D7_0401900,PF3D7_0424400,PF3D7_0424500,PF3D7_0424600,PF3D7_0425800,PF3D7_0501100,PF3D7_0501300,PF3D7_0508200,PF3D7_0532300,PF3D7_0532500,PF3D7_0…	16.3	1.8	2.32	1.42e-11	7.16e-10	3.58e-09	g15	CC
GO:0051186	cofactor metabolic process	92	21	PF3D7_0318800,PF3D7_0512200,PF3D7_0514600,PF3D7_0607300,PF3D7_0616000,PF3D7_0621200,PF3D7_0724300,PF3D7_0810800,PF3D7_0831800,PF3D7_1037100,PF3D7_1113700,PF3D7_1214900,PF3D7_1324900,PF3D7_1361600,PF3D7_1364900,PF3D7_1419300,PF3D7_1435000,PF3D7_1443700,PF3D7_1446400,PF3D7_1446800,PF3D7_1454500,	22.8	2.52	3.08	4.97e-05	0.0316909	0.0394895	g15	BP

## Sheet: g12
GO term enrichment analysis; CC = cellular component; BP = biological process; Benjamini adjusted p-values < 0.05)
ID	Name	Bgd count	Result count	Result gene list	Pct of bgd	Fold enrichment	Odds ratio	P-value	Benjamini	Bonferroni
GO:0020039	pellicle	55	7	PF3D7_0518900,PF3D7_0805200,PF3D7_0816500,PF3D7_0929600,PF3D7_1028900,PF3D7_1351700,PF3D7_1447500,	12.7	6.17	7.4	0.000114988	0.0147185	0.0147185	CC
GO:0020007	apical complex	95	8	PF3D7_0315200,PF3D7_0613300,PF3D7_0801300,PF3D7_0828800,PF3D7_1116800,PF3D7_1252200,PF3D7_1312450,PF3D7_1404300,	8.4	4.08	4.68	0.000678187	0.0294439	0.0868079	CC
GO:0070258	inner membrane pellicle complex	53	6	PF3D7_0518900,PF3D7_0805200,PF3D7_0816500,PF3D7_1028900,PF3D7_1351700,PF3D7_1447500,	11.3	5.49	6.4	0.000690092	0.0294439	0.0883318	CC
GO:0020009	microneme	39	5	PF3D7_0315200,PF3D7_0801300,PF3D7_0828800,PF3D7_1252200,PF3D7_1404300,	12.8	6.22	7.32	0.00110993	0.0355176	0.14207	CC

## Sheet: g15
GO term enrichment analysis; CC = cellular component; BP = biological process; Benjamini adjusted p-values < 0.05)
ID	Name	Bgd count	Result count	Result gene list	Pct of bgd	Fold enrichment	Odds ratio	P-value	Benjamini	Bonferroni
GO:0051186	cofactor metabolic process	92	21	PF3D7_0318800,PF3D7_0512200,PF3D7_0514600,PF3D7_0607300,PF3D7_0616000,PF3D7_0621200,PF3D7_0724300,PF3D7_0810800,PF3D7_0831800,PF3D7_1037100,PF3D7_1113700,PF3D7_1214900,PF3D7_1324900,PF3D7_1361600,PF3D7_1364900,PF3D7_1419300,PF3D7_1435000,PF3D7_1443700,PF3D7_1446400,PF3D7_1446800,PF3D7_1454500,	22.8	2.52	3.08	4.97e-05	0.0316909	0.0394895	BP
GO:1901362	organic cyclic compound biosynthetic process	176	32	PF3D7_0206600,PF3D7_0303300,PF3D7_0318800,PF3D7_0506200,PF3D7_0514600,PF3D7_0607300,PF3D7_0616000,PF3D7_0621200,PF3D7_0629000,PF3D7_0708100,PF3D7_0715500,PF3D7_0810800,PF3D7_0922400,PF3D7_0923000,PF3D7_1023200,PF3D7_1037100,PF3D7_1037700,PF3D7_1104700,PF3D7_1134700,PF3D7_1214900,PF3D7_1304900,PF3D7_1324900,PF3D7_1342700,PF3D7_1357900,PF3D7_1364900,PF3D7_1415200,PF3D7_1435000,PF3D7_1443700,PF3D7_1…	18.2	2.01	2.33	7.97e-05	0.0316909	0.0633819	BP
GO:0018130	heterocycle biosynthetic process	173	31	PF3D7_0206600,PF3D7_0303300,PF3D7_0318800,PF3D7_0506200,PF3D7_0514600,PF3D7_0607300,PF3D7_0616000,PF3D7_0621200,PF3D7_0629000,PF3D7_0708100,PF3D7_0715500,PF3D7_0810800,PF3D7_0923000,PF3D7_1023200,PF3D7_1037100,PF3D7_1037700,PF3D7_1104700,PF3D7_1134700,PF3D7_1214900,PF3D7_1304900,PF3D7_1324900,PF3D7_1342700,PF3D7_1357900,PF3D7_1364900,PF3D7_1415200,PF3D7_1435000,PF3D7_1443700,PF3D7_1446400,PF3D7_1…	17.9	1.98	2.29	0.00013667	0.0362177	0.108653	BP
GO:0044215	other organism	692	113	PF3D7_0100400,PF3D7_0101000,PF3D7_0102200,PF3D7_0102300,PF3D7_0112800,PF3D7_0115600,PF3D7_0201600,PF3D7_0201700,PF3D7_0201800,PF3D7_0202100,PF3D7_0219900,PF3D7_0220300,PF3D7_0220700,PF3D7_0221700,PF3D7_0223400,PF3D7_0301400,PF3D7_0301500,PF3D7_0401600,PF3D7_0401900,PF3D7_0424400,PF3D7_0424500,PF3D7_0424600,PF3D7_0425800,PF3D7_0501100,PF3D7_0501300,PF3D7_0508200,PF3D7_0532300,PF3D7_0532500,PF3D7_0…	16.3	1.8	2.32	1.42e-11	7.16e-10	3.58e-09	CC
GO:0043657	host cell	692	113	PF3D7_0100400,PF3D7_0101000,PF3D7_0102200,PF3D7_0102300,PF3D7_0112800,PF3D7_0115600,PF3D7_0201600,PF3D7_0201700,PF3D7_0201800,PF3D7_0202100,PF3D7_0219900,PF3D7_0220300,PF3D7_0220700,PF3D7_0221700,PF3D7_0223400,PF3D7_0301400,PF3D7_0301500,PF3D7_0401600,PF3D7_0401900,PF3D7_0424400,PF3D7_0424500,PF3D7_0424600,PF3D7_0425800,PF3D7_0501100,PF3D7_0501300,PF3D7_0508200,PF3D7_0532300,PF3D7_0532500,PF3D7_0…	16.3	1.8	2.32	1.42e-11	7.16e-10	3.58e-09	CC
GO:0044217	other organism part	692	113	PF3D7_0100400,PF3D7_0101000,PF3D7_0102200,PF3D7_0102300,PF3D7_0112800,PF3D7_0115600,PF3D7_0201600,PF3D7_0201700,PF3D7_0201800,PF3D7_0202100,PF3D7_0219900,PF3D7_0220300,PF3D7_0220700,PF3D7_0221700,PF3D7_0223400,PF3D7_0301400,PF3D7_0301500,PF3D7_0401600,PF3D7_0401900,PF3D7_0424400,PF3D7_0424500,PF3D7_0424600,PF3D7_0425800,PF3D7_0501100,PF3D7_0501300,PF3D7_0508200,PF3D7_0532300,PF3D7_0532500,PF3D7_0…	16.3	1.8	2.32	1.42e-11	7.16e-10	3.58e-09	CC
GO:0018995	host	692	113	PF3D7_0100400,PF3D7_0101000,PF3D7_0102200,PF3D7_0102300,PF3D7_0112800,PF3D7_0115600,PF3D7_0201600,PF3D7_0201700,PF3D7_0201800,PF3D7_0202100,PF3D7_0219900,PF3D7_0220300,PF3D7_0220700,PF3D7_0221700,PF3D7_0223400,PF3D7_0301400,PF3D7_0301500,PF3D7_0401600,PF3D7_0401900,PF3D7_0424400,PF3D7_0424500,PF3D7_0424600,PF3D7_0425800,PF3D7_0501100,PF3D7_0501300,PF3D7_0508200,PF3D7_0532300,PF3D7_0532500,PF3D7_0…	16.3	1.8	2.32	1.42e-11	7.16e-10	3.58e-09	CC
GO:0044216	other organism cell	692	113	PF3D7_0100400,PF3D7_0101000,PF3D7_0102200,PF3D7_0102300,PF3D7_0112800,PF3D7_0115600,PF3D7_0201600,PF3D7_0201700,PF3D7_0201800,PF3D7_0202100,PF3D7_0219900,PF3D7_0220300,PF3D7_0220700,PF3D7_0221700,PF3D7_0223400,PF3D7_0301400,PF3D7_0301500,PF3D7_0401600,PF3D7_0401900,PF3D7_0424400,PF3D7_0424500,PF3D7_0424600,PF3D7_0425800,PF3D7_0501100,PF3D7_0501300,PF3D7_0508200,PF3D7_0532300,PF3D7_0532500,PF3D7_0…	16.3	1.8	2.32	1.42e-11	7.16e-10	3.58e-09	CC
GO:0030430	host cell cytoplasm	529	83	PF3D7_0100400,PF3D7_0101000,PF3D7_0102200,PF3D7_0115600,PF3D7_0201600,PF3D7_0201700,PF3D7_0201800,PF3D7_0202100,PF3D7_0221700,PF3D7_0223400,PF3D7_0401600,PF3D7_0401900,PF3D7_0424400,PF3D7_0425800,PF3D7_0501100,PF3D7_0501300,PF3D7_0508200,PF3D7_0532300,PF3D7_0601900,PF3D7_0617400,PF3D7_0617700,PF3D7_0632500,PF3D7_0632700,PF3D7_0702500,PF3D7_0712300,PF3D7_0712900,PF3D7_0715500,PF3D7_0731200,PF3D7_0…	15.7	1.73	2.09	1.08e-07	3.69e-06	2.71e-05	CC
GO:0033646	host intracellular part	529	83	PF3D7_0100400,PF3D7_0101000,PF3D7_0102200,PF3D7_0115600,PF3D7_0201600,PF3D7_0201700,PF3D7_0201800,PF3D7_0202100,PF3D7_0221700,PF3D7_0223400,PF3D7_0401600,PF3D7_0401900,PF3D7_0424400,PF3D7_0425800,PF3D7_0501100,PF3D7_0501300,PF3D7_0508200,PF3D7_0532300,PF3D7_0601900,PF3D7_0617400,PF3D7_0617700,PF3D7_0632500,PF3D7_0632700,PF3D7_0702500,PF3D7_0712300,PF3D7_0712900,PF3D7_0715500,PF3D7_0731200,PF3D7_0…	15.7	1.73	2.09	1.08e-07	3.69e-06	2.71e-05	CC
GO:0043656	intracellular region of host	530	83	PF3D7_0100400,PF3D7_0101000,PF3D7_0102200,PF3D7_0115600,PF3D7_0201600,PF3D7_0201700,PF3D7_0201800,PF3D7_0202100,PF3D7_0221700,PF3D7_0223400,PF3D7_0401600,PF3D7_0401900,PF3D7_0424400,PF3D7_0425800,PF3D7_0501100,PF3D7_0501300,PF3D7_0508200,PF3D7_0532300,PF3D7_0601900,PF3D7_0617400,PF3D7_0617700,PF3D7_0632500,PF3D7_0632700,PF3D7_0702500,PF3D7_0712300,PF3D7_0712900,PF3D7_0715500,PF3D7_0731200,PF3D7_0…	15.7	1.73	2.08	1.17e-07	3.69e-06	2.96e-05	CC
GO:0033655	host cell cytoplasm part	511	79	PF3D7_0100400,PF3D7_0101000,PF3D7_0102200,PF3D7_0115600,PF3D7_0201600,PF3D7_0201700,PF3D7_0201800,PF3D7_0202100,PF3D7_0221700,PF3D7_0223400,PF3D7_0401600,PF3D7_0401900,PF3D7_0424400,PF3D7_0425800,PF3D7_0501100,PF3D7_0501300,PF3D7_0508200,PF3D7_0601900,PF3D7_0617400,PF3D7_0617700,PF3D7_0632500,PF3D7_0632700,PF3D7_0702500,PF3D7_0712300,PF3D7_0712900,PF3D7_0715500,PF3D7_0731200,PF3D7_0800300,PF3D7_0…	15.5	1.71	2.03	4.47e-07	1.22e-05	0.000112646	CC
GO:0033643	host cell part	609	90	PF3D7_0100400,PF3D7_0101000,PF3D7_0102200,PF3D7_0112800,PF3D7_0115600,PF3D7_0201600,PF3D7_0201700,PF3D7_0201800,PF3D7_0202100,PF3D7_0221700,PF3D7_0223400,PF3D7_0401600,PF3D7_0401900,PF3D7_0424400,PF3D7_0424500,PF3D7_0424600,PF3D7_0425800,PF3D7_0501100,PF3D7_0501300,PF3D7_0508200,PF3D7_0532300,PF3D7_0601900,PF3D7_0617400,PF3D7_0617700,PF3D7_0632500,PF3D7_0632700,PF3D7_0702500,PF3D7_0712300,PF3D7_0…	14.8	1.63	1.95	4.84e-07	1.22e-05	0.000122043	CC
GO:0020036	Maurer's cleft	363	57	PF3D7_0100400,PF3D7_0101000,PF3D7_0115600,PF3D7_0201700,PF3D7_0201800,PF3D7_0202100,PF3D7_0221700,PF3D7_0223400,PF3D7_0401600,PF3D7_0401900,PF3D7_0424400,PF3D7_0501300,PF3D7_0508200,PF3D7_0601900,PF3D7_0617700,PF3D7_0632700,PF3D7_0702500,PF3D7_0715500,PF3D7_0731200,PF3D7_0800400,PF3D7_0830500,PF3D7_0830600,PF3D7_0831800,PF3D7_0900200,PF3D7_0901500,PF3D7_0901600,PF3D7_0902000,PF3D7_0936500,PF3D7_0…	15.7	1.73	2.01	1.45e-05	0.000332355	0.00365591	CC
GO:0020030	infected host cell surface knob	60	14	PF3D7_0201800,PF3D7_0425800,PF3D7_0617400,PF3D7_0632500,PF3D7_0712300,PF3D7_0712900,PF3D7_0800300,PF3D7_0808600,PF3D7_0808700,PF3D7_1100200,PF3D7_1201000,PF3D7_1219300,PF3D7_1240400,PF3D7_1255200,	23.3	2.58	3.13	0.000709242	0.0148941	0.178729	CC
GO:0055029	nuclear DNA-directed RNA polymerase complex	22	7	PF3D7_0206600,PF3D7_0303300,PF3D7_0506200,PF3D7_1104700,PF3D7_1134700,PF3D7_1304900,PF3D7_1342700,	31.8	3.51	4.75	0.00242795	0.0433602	0.611843	CC
GO:0000428	DNA-directed RNA polymerase complex	22	7	PF3D7_0206600,PF3D7_0303300,PF3D7_0506200,PF3D7_1104700,PF3D7_1134700,PF3D7_1304900,PF3D7_1342700,	31.8	3.51	4.75	0.00242795	0.0433602	0.611843	CC
GO:0044164	host cell cytosol	28	8	PF3D7_0201600,PF3D7_0424400,PF3D7_0501100,PF3D7_0832200,PF3D7_0936800,PF3D7_1001400,PF3D7_1002100,PF3D7_1334700,	28.6	3.16	4.08	0.00258096	0.0433602	0.650402	CC

## Sheet: g3
GO term enrichment analysis; CC = cellular component; BP = biological process; Benjamini adjusted p-values < 0.05)
ID	Name	Bgd count	Result count	Result gene list	Pct of bgd	Fold enrichment	Odds ratio	P-value	Benjamini	Bonferroni
GO:0005634	nucleus	1395	44	PF3D7_0303200,PF3D7_0310200,PF3D7_0310400,PF3D7_0407800,PF3D7_0508100,PF3D7_0508900,PF3D7_0511500,PF3D7_0516800,PF3D7_0516900,PF3D7_0609000,PF3D7_0612200,PF3D7_0622800,PF3D7_0624600,PF3D7_0708400,PF3D7_0810300,PF3D7_0818900,PF3D7_0819600,PF3D7_0827900,PF3D7_0919900,PF3D7_1014600,PF3D7_1027800,PF3D7_1029900,PF3D7_1035100,PF3D7_1108600,PF3D7_1222300,PF3D7_1223100,PF3D7_1239200,PF3D7_1239800,PF3D7_1…	3.2	1.94	3.34	2.64e-07	2.63e-05	4.09e-05	CC
GO:0043227	membrane-bounded organelle	2319	59	PF3D7_0217100,PF3D7_0217500,PF3D7_0303200,PF3D7_0305000,PF3D7_0310200,PF3D7_0310400,PF3D7_0407800,PF3D7_0508100,PF3D7_0508900,PF3D7_0511500,PF3D7_0516800,PF3D7_0516900,PF3D7_0608800,PF3D7_0609000,PF3D7_0612200,PF3D7_0622800,PF3D7_0624600,PF3D7_0708400,PF3D7_0806300,PF3D7_0810300,PF3D7_0818900,PF3D7_0819600,PF3D7_0820700,PF3D7_0827900,PF3D7_0904900,PF3D7_0911900,PF3D7_0919900,PF3D7_1014600,PF3D7_1…	2.5	1.56	3.71	3.39e-07	2.63e-05	5.26e-05	CC
GO:0043226	organelle	2438	59	PF3D7_0217100,PF3D7_0217500,PF3D7_0303200,PF3D7_0305000,PF3D7_0310200,PF3D7_0310400,PF3D7_0407800,PF3D7_0508100,PF3D7_0508900,PF3D7_0511500,PF3D7_0516800,PF3D7_0516900,PF3D7_0608800,PF3D7_0609000,PF3D7_0612200,PF3D7_0622800,PF3D7_0624600,PF3D7_0708400,PF3D7_0806300,PF3D7_0810300,PF3D7_0818900,PF3D7_0819600,PF3D7_0820700,PF3D7_0827900,PF3D7_0904900,PF3D7_0911900,PF3D7_0919900,PF3D7_1014600,PF3D7_1…	2.4	1.49	3.34	2.97e-06	0.000153372	0.000460116	CC
GO:0043229	intracellular organelle	2278	56	PF3D7_0217100,PF3D7_0303200,PF3D7_0305000,PF3D7_0310200,PF3D7_0310400,PF3D7_0407800,PF3D7_0508100,PF3D7_0508900,PF3D7_0511500,PF3D7_0516800,PF3D7_0516900,PF3D7_0608800,PF3D7_0609000,PF3D7_0612200,PF3D7_0622800,PF3D7_0624600,PF3D7_0708400,PF3D7_0806300,PF3D7_0810300,PF3D7_0818900,PF3D7_0819600,PF3D7_0820700,PF3D7_0827900,PF3D7_0904900,PF3D7_0919900,PF3D7_1014600,PF3D7_1027800,PF3D7_1029900,PF3D7_1…	2.5	1.51	3.06	6.32e-06	0.000245025	0.000980099	CC
GO:0044464	cell part	3046	66	PF3D7_0217100,PF3D7_0217500,PF3D7_0303200,PF3D7_0305000,PF3D7_0310200,PF3D7_0310400,PF3D7_0407800,PF3D7_0508100,PF3D7_0508900,PF3D7_0511500,PF3D7_0516800,PF3D7_0516900,PF3D7_0530900,PF3D7_0607700,PF3D7_0608800,PF3D7_0609000,PF3D7_0612200,PF3D7_0622800,PF3D7_0624600,PF3D7_0704100,PF3D7_0708400,PF3D7_0806300,PF3D7_0810300,PF3D7_0818900,PF3D7_0819600,PF3D7_0820700,PF3D7_0821000,PF3D7_0827900,PF3D7_0…	2.2	1.33	3.82	1.21e-05	0.000299795	0.00187503	CC
GO:0005623	cell	3046	66	PF3D7_0217100,PF3D7_0217500,PF3D7_0303200,PF3D7_0305000,PF3D7_0310200,PF3D7_0310400,PF3D7_0407800,PF3D7_0508100,PF3D7_0508900,PF3D7_0511500,PF3D7_0516800,PF3D7_0516900,PF3D7_0530900,PF3D7_0607700,PF3D7_0608800,PF3D7_0609000,PF3D7_0612200,PF3D7_0622800,PF3D7_0624600,PF3D7_0704100,PF3D7_0708400,PF3D7_0806300,PF3D7_0810300,PF3D7_0818900,PF3D7_0819600,PF3D7_0820700,PF3D7_0821000,PF3D7_0827900,PF3D7_0…	2.2	1.33	3.82	1.21e-05	0.000299795	0.00187503	CC
GO:0043231	intracellular membrane-bounded organelle	2128	53	PF3D7_0217100,PF3D7_0303200,PF3D7_0305000,PF3D7_0310200,PF3D7_0310400,PF3D7_0407800,PF3D7_0508100,PF3D7_0508900,PF3D7_0511500,PF3D7_0516800,PF3D7_0516900,PF3D7_0608800,PF3D7_0609000,PF3D7_0612200,PF3D7_0622800,PF3D7_0624600,PF3D7_0708400,PF3D7_0810300,PF3D7_0818900,PF3D7_0819600,PF3D7_0820700,PF3D7_0827900,PF3D7_0919900,PF3D7_1014600,PF3D7_1027800,PF3D7_1029900,PF3D7_1035100,PF3D7_1108600,PF3D7_1…	2.5	1.53	2.85	1.35e-05	0.000299795	0.00209857	CC
GO:0005622	intracellular	2834	61	PF3D7_0217100,PF3D7_0303200,PF3D7_0305000,PF3D7_0310200,PF3D7_0310400,PF3D7_0407800,PF3D7_0508100,PF3D7_0508900,PF3D7_0511500,PF3D7_0516800,PF3D7_0516900,PF3D7_0607700,PF3D7_0608800,PF3D7_0609000,PF3D7_0612200,PF3D7_0622800,PF3D7_0624600,PF3D7_0708400,PF3D7_0806300,PF3D7_0810300,PF3D7_0818900,PF3D7_0819600,PF3D7_0820700,PF3D7_0821000,PF3D7_0827900,PF3D7_0904900,PF3D7_0911900,PF3D7_0919900,PF3D7_1…	2.2	1.32	2.76	0.00016357	0.00287106	0.0253533	CC
GO:0031410	cytoplasmic vesicle	155	10	PF3D7_0608800,PF3D7_0708400,PF3D7_0806300,PF3D7_0818900,PF3D7_0827900,PF3D7_0904900,PF3D7_1108600,PF3D7_1222300,PF3D7_1246200,PF3D7_1247500,	6.5	3.96	4.65	0.000175637	0.00287106	0.0272238	CC
GO:0097708	intracellular vesicle	156	10	PF3D7_0608800,PF3D7_0708400,PF3D7_0806300,PF3D7_0818900,PF3D7_0827900,PF3D7_0904900,PF3D7_1108600,PF3D7_1222300,PF3D7_1246200,PF3D7_1247500,	6.4	3.94	4.62	0.00018523	0.00287106	0.0287106	CC
GO:0005952	cAMP-dependent protein kinase complex	2	2	PF3D7_1223100,PF3D7_1356800,	100	61.41	inf	0.000261661	0.00368704	0.0405575	CC

## Sheet: g5
GO term enrichment analysis; CC = cellular component; BP = biological process; Benjamini adjusted p-values < 0.05)
ID	Name	Bgd count	Result count	Result gene list	Pct of bgd	Fold enrichment	Odds ratio	P-value	Benjamini	Bonferroni
GO:0009986	cell surface	142	13	PF3D7_0320300,PF3D7_0508000,PF3D7_0903700,PF3D7_0911300,PF3D7_1015900,PF3D7_1028700,PF3D7_1036000,PF3D7_1037300,PF3D7_1233400,PF3D7_1311800,PF3D7_1411100,PF3D7_1420700,PF3D7_1462800,	9.2	2.57	2.88	0.00146935	0.0126732	0.304156	CC
GO:0009056	catabolic process	154	18	PF3D7_0624000,PF3D7_0722100,PF3D7_0814300,PF3D7_0915400,PF3D7_0916500,PF3D7_1015900,PF3D7_1022500,PF3D7_1216200,PF3D7_1308200,PF3D7_1320400,PF3D7_1353800,PF3D7_1367000,PF3D7_1407800,PF3D7_1408000,PF3D7_1425200,PF3D7_1462800,PF3D7_1468500,PF3D7_1474800,	11.7	3.28	3.9	6.61e-06	0.00240694	0.00365742	BP
GO:0042221	response to chemical	157	18	PF3D7_0603300,PF3D7_0624000,PF3D7_0814300,PF3D7_0907700,PF3D7_0916500,PF3D7_0925700,PF3D7_1012400,PF3D7_1128400,PF3D7_1134000,PF3D7_1211900,PF3D7_1222600,PF3D7_1239700,PF3D7_1251700,PF3D7_1311800,PF3D7_1347200,PF3D7_1408000,PF3D7_1451100,PF3D7_1468500,	11.5	3.22	3.82	8.71e-06	0.00240694	0.00481388	BP
GO:1901575	organic substance catabolic process	148	17	PF3D7_0624000,PF3D7_0722100,PF3D7_0814300,PF3D7_0915400,PF3D7_0916500,PF3D7_1015900,PF3D7_1022500,PF3D7_1216200,PF3D7_1308200,PF3D7_1353800,PF3D7_1367000,PF3D7_1407800,PF3D7_1408000,PF3D7_1425200,PF3D7_1462800,PF3D7_1468500,PF3D7_1474800,	11.5	3.23	3.81	1.53e-05	0.00282799	0.00848396	BP
GO:0044248	cellular catabolic process	144	16	PF3D7_0624000,PF3D7_0722100,PF3D7_0814300,PF3D7_0915400,PF3D7_0916500,PF3D7_1015900,PF3D7_1022500,PF3D7_1308200,PF3D7_1353800,PF3D7_1367000,PF3D7_1407800,PF3D7_1408000,PF3D7_1425200,PF3D7_1462800,PF3D7_1468500,PF3D7_1474800,	11.1	3.12	3.64	4.2e-05	0.00459724	0.0232243	BP
GO:0017144	drug metabolic process	74	11	PF3D7_0624000,PF3D7_0705900,PF3D7_0915400,PF3D7_1015900,PF3D7_1022500,PF3D7_1034400,PF3D7_1235700,PF3D7_1345700,PF3D7_1354500,PF3D7_1462800,PF3D7_1465000,	14.9	4.17	5	4.98e-05	0.00459724	0.0275412	BP
GO:0042493	response to drug	117	14	PF3D7_0603300,PF3D7_0624000,PF3D7_0907700,PF3D7_0925700,PF3D7_1012400,PF3D7_1128400,PF3D7_1211900,PF3D7_1222600,PF3D7_1239700,PF3D7_1251700,PF3D7_1311800,PF3D7_1347200,PF3D7_1408000,PF3D7_1451100,	12	3.36	3.93	5.71e-05	0.00459724	0.0315759	BP
GO:0009167	purine ribonucleoside monophosphate metabolic process	42	8	PF3D7_0624000,PF3D7_0705900,PF3D7_0915400,PF3D7_1015900,PF3D7_1235700,PF3D7_1354500,PF3D7_1462800,PF3D7_1465000,	19	5.35	6.65	9.14e-05	0.00459724	0.0505483	BP
GO:0009161	ribonucleoside monophosphate metabolic process	42	8	PF3D7_0624000,PF3D7_0705900,PF3D7_0915400,PF3D7_1015900,PF3D7_1235700,PF3D7_1354500,PF3D7_1462800,PF3D7_1465000,	19	5.35	6.65	9.14e-05	0.00459724	0.0505483	BP
GO:0009126	purine nucleoside monophosphate metabolic process	42	8	PF3D7_0624000,PF3D7_0705900,PF3D7_0915400,PF3D7_1015900,PF3D7_1235700,PF3D7_1354500,PF3D7_1462800,PF3D7_1465000,	19	5.35	6.65	9.14e-05	0.00459724	0.0505483	BP
GO:0009123	nucleoside monophosphate metabolic process	43	8	PF3D7_0624000,PF3D7_0705900,PF3D7_0915400,PF3D7_1015900,PF3D7_1235700,PF3D7_1354500,PF3D7_1462800,PF3D7_1465000,	18.6	5.23	6.46	0.000108941	0.00459724	0.0602442	BP
GO:0055086	nucleobase-containing small molecule metabolic process	109	13	PF3D7_0603300,PF3D7_0624000,PF3D7_0705900,PF3D7_0915400,PF3D7_1012400,PF3D7_1015900,PF3D7_1022500,PF3D7_1235700,PF3D7_1308200,PF3D7_1327800,PF3D7_1354500,PF3D7_1462800,PF3D7_1465000,	11.9	3.35	3.9	0.000109739	0.00459724	0.0606859	BP
GO:0046434	organophosphate catabolic process	23	6	PF3D7_0624000,PF3D7_0915400,PF3D7_1015900,PF3D7_1022500,PF3D7_1216200,PF3D7_1462800,	26.1	7.33	9.88	0.000113412	0.00459724	0.0627167	BP
GO:0009156	ribonucleoside monophosphate biosynthetic process	33	7	PF3D7_0624000,PF3D7_0705900,PF3D7_0915400,PF3D7_1015900,PF3D7_1235700,PF3D7_1354500,PF3D7_1462800,	21.2	5.96	7.57	0.000124699	0.00459724	0.0689586	BP
GO:0009127	purine nucleoside monophosphate biosynthetic process	33	7	PF3D7_0624000,PF3D7_0705900,PF3D7_0915400,PF3D7_1015900,PF3D7_1235700,PF3D7_1354500,PF3D7_1462800,	21.2	5.96	7.57	0.000124699	0.00459724	0.0689586	BP
GO:0009168	purine ribonucleoside monophosphate biosynthetic process	33	7	PF3D7_0624000,PF3D7_0705900,PF3D7_0915400,PF3D7_1015900,PF3D7_1235700,PF3D7_1354500,PF3D7_1462800,	21.2	5.96	7.57	0.000124699	0.00459724	0.0689586	BP
GO:0043231	intracellular membrane-bounded organelle	2128	108	PF3D7_0105200,PF3D7_0107400,PF3D7_0202000,PF3D7_0204500,PF3D7_0207500,PF3D7_0215700,PF3D7_0306500,PF3D7_0308200,PF3D7_0308500,PF3D7_0315100,PF3D7_0315800,PF3D7_0320300,PF3D7_0320800,PF3D7_0401800,PF3D7_0500800,PF3D7_0501000,PF3D7_0508000,PF3D7_0520200,PF3D7_0524400,PF3D7_0529300,PF3D7_0603300,PF3D7_0603500,PF3D7_0608310,PF3D7_0611300,PF3D7_0622700,PF3D7_0624000,PF3D7_0703700,PF3D7_0716300,PF3D7_0…	5.1	1.43	2.31	1.94e-07	4.03e-05	4.03e-05	CC
GO:0043227	membrane-bounded organelle	2319	112	PF3D7_0105200,PF3D7_0107400,PF3D7_0202000,PF3D7_0202400,PF3D7_0204500,PF3D7_0207500,PF3D7_0215700,PF3D7_0220000,PF3D7_0306500,PF3D7_0308200,PF3D7_0308500,PF3D7_0315100,PF3D7_0315800,PF3D7_0320300,PF3D7_0320800,PF3D7_0401800,PF3D7_0500800,PF3D7_0501000,PF3D7_0508000,PF3D7_0520200,PF3D7_0524400,PF3D7_0529300,PF3D7_0532100,PF3D7_0603300,PF3D7_0603500,PF3D7_0608310,PF3D7_0611300,PF3D7_0622700,PF3D7_0…	4.8	1.36	2.18	1.65e-06	0.000115733	0.000342568	CC
GO:0005634	nucleus	1395	78	PF3D7_0202000,PF3D7_0207500,PF3D7_0215700,PF3D7_0308200,PF3D7_0308500,PF3D7_0315100,PF3D7_0315800,PF3D7_0320300,PF3D7_0320800,PF3D7_0401800,PF3D7_0500800,PF3D7_0501000,PF3D7_0520200,PF3D7_0524400,PF3D7_0611300,PF3D7_0624000,PF3D7_0703700,PF3D7_0716300,PF3D7_0721100,PF3D7_0721300,PF3D7_0721600,PF3D7_0730300,PF3D7_0731600,PF3D7_0801000,PF3D7_0821200,PF3D7_0822800,PF3D7_0826700,PF3D7_0831700,PF3D7_0…	5.6	1.57	2.15	1.68e-06	0.000115733	0.0003472	CC
GO:0043229	intracellular organelle	2278	110	PF3D7_0105200,PF3D7_0107400,PF3D7_0202000,PF3D7_0204500,PF3D7_0207500,PF3D7_0215700,PF3D7_0220000,PF3D7_0306500,PF3D7_0308200,PF3D7_0308500,PF3D7_0315100,PF3D7_0315800,PF3D7_0320300,PF3D7_0320800,PF3D7_0401800,PF3D7_0500800,PF3D7_0501000,PF3D7_0506100,PF3D7_0508000,PF3D7_0520200,PF3D7_0524400,PF3D7_0529300,PF3D7_0603300,PF3D7_0603500,PF3D7_0608310,PF3D7_0611300,PF3D7_0622700,PF3D7_0624000,PF3D7_0…	4.8	1.36	2.14	2.65e-06	0.000136888	0.000547553	CC
GO:0044424	intracellular part	2821	126	PF3D7_0105200,PF3D7_0107400,PF3D7_0202000,PF3D7_0202400,PF3D7_0204500,PF3D7_0207500,PF3D7_0215700,PF3D7_0220000,PF3D7_0306500,PF3D7_0308200,PF3D7_0308500,PF3D7_0315100,PF3D7_0315800,PF3D7_0320300,PF3D7_0320800,PF3D7_0401800,PF3D7_0500800,PF3D7_0501000,PF3D7_0506100,PF3D7_0508000,PF3D7_0520200,PF3D7_0524400,PF3D7_0529300,PF3D7_0603300,PF3D7_0603500,PF3D7_0608310,PF3D7_0611300,PF3D7_0622700,PF3D7_0…	4.5	1.25	2.15	1.21e-05	0.000493434	0.0025021	CC
GO:0005622	intracellular	2834	126	PF3D7_0105200,PF3D7_0107400,PF3D7_0202000,PF3D7_0202400,PF3D7_0204500,PF3D7_0207500,PF3D7_0215700,PF3D7_0220000,PF3D7_0306500,PF3D7_0308200,PF3D7_0308500,PF3D7_0315100,PF3D7_0315800,PF3D7_0320300,PF3D7_0320800,PF3D7_0401800,PF3D7_0500800,PF3D7_0501000,PF3D7_0506100,PF3D7_0508000,PF3D7_0520200,PF3D7_0524400,PF3D7_0529300,PF3D7_0603300,PF3D7_0603500,PF3D7_0608310,PF3D7_0611300,PF3D7_0622700,PF3D7_0…	4.4	1.25	2.12	1.67e-05	0.000493434	0.00345077	CC
GO:0043226	organelle	2438	113	PF3D7_0105200,PF3D7_0107400,PF3D7_0202000,PF3D7_0202400,PF3D7_0204500,PF3D7_0207500,PF3D7_0215700,PF3D7_0220000,PF3D7_0306500,PF3D7_0308200,PF3D7_0308500,PF3D7_0315100,PF3D7_0315800,PF3D7_0320300,PF3D7_0320800,PF3D7_0401800,PF3D7_0500800,PF3D7_0501000,PF3D7_0506100,PF3D7_0508000,PF3D7_0520200,PF3D7_0524400,PF3D7_0529300,PF3D7_0532100,PF3D7_0603300,PF3D7_0603500,PF3D7_0608310,PF3D7_0611300,PF3D7_0…	4.6	1.3	2.02	1.67e-05	0.000493434	0.00345404	CC
GO:0005623	cell	3046	131	PF3D7_0105200,PF3D7_0107400,PF3D7_0202000,PF3D7_0202400,PF3D7_0204500,PF3D7_0207500,PF3D7_0215700,PF3D7_0220000,PF3D7_0306500,PF3D7_0308200,PF3D7_0308500,PF3D7_0315100,PF3D7_0315800,PF3D7_0320300,PF3D7_0320800,PF3D7_0401800,PF3D7_0500800,PF3D7_0501000,PF3D7_0506100,PF3D7_0508000,PF3D7_0520200,PF3D7_0524400,PF3D7_0529300,PF3D7_0603300,PF3D7_0603500,PF3D7_0608310,PF3D7_0611300,PF3D7_0622700,PF3D7_0…	4.3	1.21	2.08	5.91e-05	0.00135982	0.0122384	CC
GO:0044464	cell part	3046	131	PF3D7_0105200,PF3D7_0107400,PF3D7_0202000,PF3D7_0202400,PF3D7_0204500,PF3D7_0207500,PF3D7_0215700,PF3D7_0220000,PF3D7_0306500,PF3D7_0308200,PF3D7_0308500,PF3D7_0315100,PF3D7_0315800,PF3D7_0320300,PF3D7_0320800,PF3D7_0401800,PF3D7_0500800,PF3D7_0501000,PF3D7_0506100,PF3D7_0508000,PF3D7_0520200,PF3D7_0524400,PF3D7_0529300,PF3D7_0603300,PF3D7_0603500,PF3D7_0608310,PF3D7_0611300,PF3D7_0622700,PF3D7_0…	4.3	1.21	2.08	5.91e-05	0.00135982	0.0122384	CC
GO:0005739	mitochondrion	236	21	PF3D7_0105200,PF3D7_0107400,PF3D7_0204500,PF3D7_0306500,PF3D7_0603300,PF3D7_0603500,PF3D7_0608310,PF3D7_0611300,PF3D7_1022500,PF3D7_1034400,PF3D7_1037300,PF3D7_1108700,PF3D7_1134000,PF3D7_1211500,PF3D7_1235700,PF3D7_1239700,PF3D7_1345700,PF3D7_1360000,PF3D7_1408600,PF3D7_1425200,PF3D7_1465000,	8.9	2.5	2.89	7.65e-05	0.00158337	0.0158337	CC
GO:0044444	cytoplasmic part	1171	61	PF3D7_0105200,PF3D7_0107400,PF3D7_0204500,PF3D7_0220000,PF3D7_0306500,PF3D7_0308200,PF3D7_0315100,PF3D7_0315800,PF3D7_0320300,PF3D7_0320800,PF3D7_0506100,PF3D7_0529300,PF3D7_0603300,PF3D7_0603500,PF3D7_0608310,PF3D7_0611300,PF3D7_0622700,PF3D7_0624000,PF3D7_0721100,PF3D7_0721600,PF3D7_0731600,PF3D7_0814300,PF3D7_0814900,PF3D7_0826700,PF3D7_0903700,PF3D7_0916500,PF3D7_1006800,PF3D7_1015900,PF3D7_1…	5.2	1.46	1.78	0.000458895	0.00670474	0.0949914	CC
GO:0020020	food vacuole	96	11	PF3D7_1006800,PF3D7_1015900,PF3D7_1037300,PF3D7_1134000,PF3D7_1311800,PF3D7_1347500,PF3D7_1407800,PF3D7_1408000,PF3D7_1456800,PF3D7_1462800,PF3D7_1468700,	11.5	3.22	3.69	0.000533075	0.00670474	0.110346	CC
GO:0045335	phagocytic vesicle	96	11	PF3D7_1006800,PF3D7_1015900,PF3D7_1037300,PF3D7_1134000,PF3D7_1311800,PF3D7_1347500,PF3D7_1407800,PF3D7_1408000,PF3D7_1456800,PF3D7_1462800,PF3D7_1468700,	11.5	3.22	3.69	0.000533075	0.00670474	0.110346	CC
GO:0005767	secondary lysosome	96	11	PF3D7_1006800,PF3D7_1015900,PF3D7_1037300,PF3D7_1134000,PF3D7_1311800,PF3D7_1347500,PF3D7_1407800,PF3D7_1408000,PF3D7_1456800,PF3D7_1462800,PF3D7_1468700,	11.5	3.22	3.69	0.000533075	0.00670474	0.110346	CC
GO:0032010	phagolysosome	96	11	PF3D7_1006800,PF3D7_1015900,PF3D7_1037300,PF3D7_1134000,PF3D7_1311800,PF3D7_1347500,PF3D7_1407800,PF3D7_1408000,PF3D7_1456800,PF3D7_1462800,PF3D7_1468700,	11.5	3.22	3.69	0.000533075	0.00670474	0.110346	CC
GO:0000323	lytic vacuole	97	11	PF3D7_1006800,PF3D7_1015900,PF3D7_1037300,PF3D7_1134000,PF3D7_1311800,PF3D7_1347500,PF3D7_1407800,PF3D7_1408000,PF3D7_1456800,PF3D7_1462800,PF3D7_1468700,	11.3	3.18	3.64	0.000583021	0.00670474	0.120685	CC
GO:0030139	endocytic vesicle	97	11	PF3D7_1006800,PF3D7_1015900,PF3D7_1037300,PF3D7_1134000,PF3D7_1311800,PF3D7_1347500,PF3D7_1407800,PF3D7_1408000,PF3D7_1456800,PF3D7_1462800,PF3D7_1468700,	11.3	3.18	3.64	0.000583021	0.00670474	0.120685	CC
GO:0005764	lysosome	97	11	PF3D7_1006800,PF3D7_1015900,PF3D7_1037300,PF3D7_1134000,PF3D7_1311800,PF3D7_1347500,PF3D7_1407800,PF3D7_1408000,PF3D7_1456800,PF3D7_1462800,PF3D7_1468700,	11.3	3.18	3.64	0.000583021	0.00670474	0.120685	CC
GO:0035770	ribonucleoprotein granule	6	3	PF3D7_0315100,PF3D7_0320800,PF3D7_1409800,	50	14.04	27.57	0.000819049	0.00847716	0.169543	CC
GO:0036464	cytoplasmic ribonucleoprotein granule	6	3	PF3D7_0315100,PF3D7_0320800,PF3D7_1409800,	50	14.04	27.57	0.000819049	0.00847716	0.169543	CC
GO:0005773	vacuole	104	11	PF3D7_1006800,PF3D7_1015900,PF3D7_1037300,PF3D7_1134000,PF3D7_1311800,PF3D7_1347500,PF3D7_1407800,PF3D7_1408000,PF3D7_1456800,PF3D7_1462800,PF3D7_1468700,	10.6	2.97	3.36	0.00105392	0.0103886	0.218161	CC
GO:0031982	vesicle	210	17	PF3D7_0202000,PF3D7_0220000,PF3D7_0501000,PF3D7_0801000,PF3D7_0826700,PF3D7_0831700,PF3D7_1006800,PF3D7_1015900,PF3D7_1037300,PF3D7_1134000,PF3D7_1311800,PF3D7_1347500,PF3D7_1407800,PF3D7_1408000,PF3D7_1456800,PF3D7_1462800,PF3D7_1468700,	8.1	2.27	2.55	0.00114246	0.0107495	0.236489	CC
GO:0016281	eukaryotic translation initiation factor 4F complex	2	2	PF3D7_0315100,PF3D7_1468700,	100	28.09	inf	0.00126031	0.0113428	0.260884	CC

## Sheet: g14
GO term enrichment analysis; CC = cellular component; BP = biological process; Benjamini adjusted p-values < 0.05)
ID	Name	Bgd count	Result count	Result gene list	Pct of bgd	Fold enrichment	Odds ratio	P-value	Benjamini	Bonferroni
GO:0045177	apical part of cell	126	9	PF3D7_0414900,PF3D7_0507500,PF3D7_1206000,PF3D7_1243400,PF3D7_1321900,PF3D7_1335300,PF3D7_1335400,PF3D7_1366100,PF3D7_1412000,	7.1	5.39	6.55	3.36e-05	0.00325962	0.00325962	CC

## Sheet: g2
GO term enrichment analysis; CC = cellular component; BP = biological process; Benjamini adjusted p-values < 0.05)
ID	Name	Bgd count	Result count	Result gene list	Pct of bgd	Fold enrichment	Odds ratio	P-value	Benjamini	Bonferroni
GO:0007018	microtubule-based movement	23	4	PF3D7_0724900,PF3D7_0806600,PF3D7_1025500,PF3D7_1211000,	17.4	17.86	23.45	6.06e-05	0.0103626	0.0144168	BP
GO:0006928	movement of cell or subcellular component	48	5	PF3D7_0724900,PF3D7_0806600,PF3D7_1025500,PF3D7_1211000,PF3D7_1216600,	10.4	10.7	13.21	8.71e-05	0.0103626	0.0207252	BP
GO:0007017	microtubule-based process	40	4	PF3D7_0724900,PF3D7_0806600,PF3D7_1025500,PF3D7_1211000,	10	10.27	12.33	0.000554181	0.043965	0.131895	BP

## Sheet: g9
GO term enrichment analysis; CC = cellular component; BP = biological process; Benjamini adjusted p-values < 0.05)
ID	Name	Bgd count	Result count	Result gene list	Pct of bgd	Fold enrichment	Odds ratio	P-value	Benjamini	Bonferroni
GO:0035825	homologous recombination	2	2	PF3D7_0816800,PF3D7_1206500,	100	115.15	inf	7.35e-05	0.00224847	0.0157393	BP
GO:0061982	meiosis I cell cycle process	2	2	PF3D7_0816800,PF3D7_1206500,	100	115.15	inf	7.35e-05	0.00224847	0.0157393	BP
GO:0007127	meiosis I	2	2	PF3D7_0816800,PF3D7_1206500,	100	115.15	inf	7.35e-05	0.00224847	0.0157393	BP
GO:0140013	meiotic nuclear division	2	2	PF3D7_0816800,PF3D7_1206500,	100	115.15	inf	7.35e-05	0.00224847	0.0157393	BP
GO:0051321	meiotic cell cycle	2	2	PF3D7_0816800,PF3D7_1206500,	100	115.15	inf	7.35e-05	0.00224847	0.0157393	BP
GO:1903046	meiotic cell cycle process	2	2	PF3D7_0816800,PF3D7_1206500,	100	115.15	inf	7.35e-05	0.00224847	0.0157393	BP
GO:0007131	reciprocal meiotic recombination	2	2	PF3D7_0816800,PF3D7_1206500,	100	115.15	inf	7.35e-05	0.00224847	0.0157393	BP
GO:0000003	reproduction	4	2	PF3D7_0816800,PF3D7_1206500,	50	57.58	120.11	0.000436446	0.0103777	0.0933995	BP
GO:0022414	reproductive process	4	2	PF3D7_0816800,PF3D7_1206500,	50	57.58	120.11	0.000436446	0.0103777	0.0933995	BP
GO:0000280	nuclear division	7	2	PF3D7_0816800,PF3D7_1206500,	28.6	32.9	48.01	0.00150252	0.032154	0.32154	BP

## Sheet: g11
GO term enrichment analysis; CC = cellular component; BP = biological process; Benjamini adjusted p-values < 0.05)
ID	Name	Bgd count	Result count	Result gene list	Pct of bgd	Fold enrichment	Odds ratio	P-value	Benjamini	Bonferroni
GO:0044417	translocation of molecules into host	14	6	PF3D7_0101300,PF3D7_0114100,PF3D7_0700800,PF3D7_0701600,PF3D7_1039700,PF3D7_1100800,	42.9	18.28	33.01	3.73e-07	3.11e-05	0.000124545	BP
GO:0042000	translocation of peptides or proteins into host	14	6	PF3D7_0101300,PF3D7_0114100,PF3D7_0700800,PF3D7_0701600,PF3D7_1039700,PF3D7_1100800,	42.9	18.28	33.01	3.73e-07	3.11e-05	0.000124545	BP
GO:0051836	translocation of molecules into other organism involved in symbiotic interaction	14	6	PF3D7_0101300,PF3D7_0114100,PF3D7_0700800,PF3D7_0701600,PF3D7_1039700,PF3D7_1100800,	42.9	18.28	33.01	3.73e-07	3.11e-05	0.000124545	BP
GO:0051808	translocation of peptides or proteins into other organism involved in symbiotic interaction	14	6	PF3D7_0101300,PF3D7_0114100,PF3D7_0700800,PF3D7_0701600,PF3D7_1039700,PF3D7_1100800,	42.9	18.28	33.01	3.73e-07	3.11e-05	0.000124545	BP
GO:0044766	multi-organism transport	15	6	PF3D7_0101300,PF3D7_0114100,PF3D7_0700800,PF3D7_0701600,PF3D7_1039700,PF3D7_1100800,	40	17.06	29.34	6.1e-07	3.39e-05	0.000203637	BP
GO:1902579	multi-organism localization	15	6	PF3D7_0101300,PF3D7_0114100,PF3D7_0700800,PF3D7_0701600,PF3D7_1039700,PF3D7_1100800,	40	17.06	29.34	6.1e-07	3.39e-05	0.000203637	BP

## Sheet: g13
GO term enrichment analysis; CC = cellular component; BP = biological process; Benjamini adjusted p-values < 0.05)
ID	Name	Bgd count	Result count	Result gene list	Pct of bgd	Fold enrichment	Odds ratio	P-value	Benjamini	Bonferroni
GO:0030522	intracellular receptor signaling pathway	4	3	PF3D7_0718300,PF3D7_1208200,PF3D7_1475400,	75	70.59	297.93	4.47e-06	0.000384456	0.000384456	BP
GO:0051674	localization of cell	21	4	PF3D7_0616500,PF3D7_0812300,PF3D7_1251200,PF3D7_1342500,	19	17.93	23.81	5.88e-05	0.00132314	0.00505748	BP
GO:0048870	cell motility	21	4	PF3D7_0616500,PF3D7_0812300,PF3D7_1251200,PF3D7_1342500,	19	17.93	23.81	5.88e-05	0.00132314	0.00505748	BP
GO:0040011	locomotion	41	5	PF3D7_0616500,PF3D7_0629300,PF3D7_0812300,PF3D7_1251200,PF3D7_1342500,	12.2	11.48	14.32	6.15e-05	0.00132314	0.00529258	BP
GO:0051828	entry into other organism involved in symbiotic interaction	72	6	PF3D7_0104000,PF3D7_0304000,PF3D7_0304600,PF3D7_0616500,PF3D7_0629300,PF3D7_1335900,	8.3	7.84	9.53	9.59e-05	0.00137524	0.00825145	BP
GO:0044409	entry into host	72	6	PF3D7_0104000,PF3D7_0304000,PF3D7_0304600,PF3D7_0616500,PF3D7_0629300,PF3D7_1335900,	8.3	7.84	9.53	9.59e-05	0.00137524	0.00825145	BP
GO:0006928	movement of cell or subcellular component	48	5	PF3D7_0616500,PF3D7_0812300,PF3D7_1251200,PF3D7_1335900,PF3D7_1342500,	10.4	9.8	11.97	0.000132999	0.00163399	0.0114379	BP
GO:0006413	translational initiation	50	5	PF3D7_0106600,PF3D7_0209500,PF3D7_0911100,PF3D7_1147000,PF3D7_1354700,	10	9.41	11.43	0.000161973	0.00174121	0.0139296	BP
GO:0009986	cell surface	137	16	PF3D7_0104000,PF3D7_0104100,PF3D7_0212600,PF3D7_0304600,PF3D7_0408600,PF3D7_0408700,PF3D7_0511400,PF3D7_0629300,PF3D7_0718300,PF3D7_0812300,PF3D7_1017500,PF3D7_1137800,PF3D7_1208200,PF3D7_1335900,PF3D7_1342500,PF3D7_1475400,	11.7	10.99	17.97	2.09e-13	1.26e-11	1.26e-11	CC
GO:0031362	anchored component of external side of plasma membrane	4	3	PF3D7_0718300,PF3D7_1208200,PF3D7_1475400,	75	70.59	297.93	4.47e-06	5.36e-05	0.000268225	CC
GO:0031233	intrinsic component of external side of plasma membrane	4	3	PF3D7_0718300,PF3D7_1208200,PF3D7_1475400,	75	70.59	297.93	4.47e-06	5.36e-05	0.000268225	CC
GO:0009897	external side of plasma membrane	4	3	PF3D7_0718300,PF3D7_1208200,PF3D7_1475400,	75	70.59	297.93	4.47e-06	5.36e-05	0.000268225	CC
GO:0098552	side of membrane	4	3	PF3D7_0718300,PF3D7_1208200,PF3D7_1475400,	75	70.59	297.93	4.47e-06	5.36e-05	0.000268225	CC
GO:0020005	symbiont-containing vacuole membrane	41	5	PF3D7_0408700,PF3D7_0629300,PF3D7_0829600,PF3D7_1137800,PF3D7_1476100,	12.2	11.48	14.32	6.15e-05	0.000615416	0.0036925	CC
GO:0046658	anchored component of plasma membrane	23	4	PF3D7_0304600,PF3D7_0718300,PF3D7_1208200,PF3D7_1475400,	17.4	16.37	21.3	8.57e-05	0.000734229	0.0051396	CC
GO:0031225	anchored component of membrane	25	4	PF3D7_0304600,PF3D7_0718300,PF3D7_1208200,PF3D7_1475400,	16	15.06	19.26	0.000120476	0.00090357	0.00722856	CC
GO:0020009	microneme	37	4	PF3D7_0212600,PF3D7_0408700,PF3D7_1335900,PF3D7_1342500,	10.8	10.18	12.22	0.00057282	0.0038188	0.0343692	CC
GO:0031226	intrinsic component of plasma membrane	39	4	PF3D7_0304600,PF3D7_0718300,PF3D7_1208200,PF3D7_1475400,	10.3	9.65	11.52	0.000702353	0.00421412	0.0421412	CC
GO:0044459	plasma membrane part	46	4	PF3D7_0304600,PF3D7_0718300,PF3D7_1208200,PF3D7_1475400,	8.7	8.18	9.58	0.00131959	0.00719776	0.0791754	CC
GO:0020039	pellicle	48	4	PF3D7_0304000,PF3D7_0525800,PF3D7_1017500,PF3D7_1251200,	8.3	7.84	9.14	0.00154919	0.00774593	0.0929512	CC
GO:0005886	plasma membrane	128	6	PF3D7_0304600,PF3D7_0718300,PF3D7_1137800,PF3D7_1208200,PF3D7_1219800,PF3D7_1475400,	4.7	4.41	5.09	0.00212598	0.00981221	0.127559	CC
GO:0071944	cell periphery	146	6	PF3D7_0304600,PF3D7_0718300,PF3D7_1137800,PF3D7_1208200,PF3D7_1219800,PF3D7_1475400,	4.1	3.87	4.42	0.00411373	0.0176303	0.246824	CC
GO:0045177	apical part of cell	110	5	PF3D7_0212600,PF3D7_0408600,PF3D7_0408700,PF3D7_1335900,PF3D7_1342500,	4.5	4.28	4.83	0.00581204	0.0232482	0.348722	CC
GO:0070258	inner membrane pellicle complex	46	3	PF3D7_0304000,PF3D7_0525800,PF3D7_1017500,	6.5	6.14	6.86	0.0124082	0.0465309	0.744494	CC

[truncated: 9 more sheets: g7, g4, g6, g10, g8, g1, Ooks_pseudotime, Spz_pseudotime, Spz_activation]
